# Supplementary material for: Activation of immune pathways in common bed bugs, Cimex lectularius, in response to bacterial immune challenges - a transcriptomics analysis
Source: Front Immunol. 2024 Apr 17;15:1384193. doi: 10.3389/fimmu.2024.1384193 (PMC11061471; doi:10.3389/fimmu.2024.1384193)
Supplement: Supplementary file 2 [file Table_1.xlsx]

## Sheet: Supplementary Table 1.
Supplementary Table 1. Transcriptome summary. The table compiles the number of reads for each triplicate of all experimental treatments [midgut and RoB (rest of body: head minus midgut tissues) samples of bed bugs after ingesting blood laced with the Gram-negative (Gr–) bacterium Escherichia coli K12/D31 or the Gram-positive (Gr+) bacterium Bacillus subtilis ATCC 6633] with their corresponding nu…
Sample	Total Reads	Total Mapped Reads	% Total Mapped Reads	Unique Mapped Reads	% Unique Mapped Reads	Yield (Mbases)	Mean Quality Score	% Bases >= 30
midgut-control1	17642095	14071705	7976209742	13930371	7896097941	5,368	35.77	92.78
midgut-control2	19671207	15463187	7860822673	15289745	7772652181	5,991	35.74	92.68
midgut-control3	15840846	11640494	7348404246	11475057	7243967273	4,834	35.72	92.55
midgut-negative1	18862209	16455557	8724087937	16212145	8595040485	5,733	35.8	93
midgut-negative2	23728949	17166080	7234235279	16886246	711630591	7,304	35.66	92.32
midgut-negative3	18579557	15047348	8098873402	14768237	7948648614	5,644	35.91	93.59
midgut-positive1	17585956	15459373	8790749277	15162636	8622014066	5,350	35.78	92.9
midgut-positive2	18530048	16200287	8742711838	15779530	8515644428	5,637	35.78	92.87
midgut-positive3	15874638	14013519	8827614841	13681592	8618522199	4,818	35.89	93.48
RoB-control1	16477089	14254307	8650986227	14104750	8560219587	5,017	35.75	92.74
RoB-control2	19546193	16543752	846392543	16366613	8373299599	5,948	35.8	93.03
RoB-control3	17306044	14521944	8391255679	14348786	8291199306	5,286	35.72	92.6
RoB-negative1	19324848	16338143	845447426	16198051	8381981064	5,882	35.77	92.85
RoB-negative2	20172542	16819019	833758036	16668628	8263028031	6,136	35.76	92.77
RoB-negative3	18586495	15235811	8197248056	15094092	8120999683	5,650	35.8	92.96
RoB-positive1	17601135	15298570	8691808795	15167550	8617370414	5,351	35.76	92.79
RoB-positive2	16256435	13306617	8185445948	13047405	8025994014	4,947	35.72	92.54
RoB-positive3	16595684	13968669	8417049276	13833037	8335322003	5,050	35.73	92.61
