# Supplementary material for: Activation of immune pathways in common bed bugs, Cimex lectularius, in response to bacterial immune challenges - a transcriptomics analysis
Source: Front Immunol. 2024 Apr 17;15:1384193. doi: 10.3389/fimmu.2024.1384193 (PMC11061471; doi:10.3389/fimmu.2024.1384193)
Supplement: Supplementary file 3 [file Table_2.xlsx]

## Sheet: Table caption
Supplementary Table 2. List of differentially expressed (DE) genes in various types of pair-wise comparisons.
Additionally, the transcriptome data generated from this research are publicly available in the NCBI Gene Expression Omnibus (GEO) database, accessible via the accession number GSE256026.

## Sheet: Midgut control vs. RoB control
ID	log2FoldChange	pvalue	padj	midgut-control1	midgut-control2	midgut-control3	RoB-control1	RoB-control2	RoB-control3
LOC106663781	-8.28838	0	0	14901.7	13750.8	12352.7	42.9742	45.2175	42.7271
LOC106663293	-8.28593	1.49054e-06	4.74973e-06	76.4257	47.0725	4.77185	0	0	0
LOC112126941	-8.26801	6.67079e-11	3.78207e-10	43.3079	52.6763	30.2217	0	0	0
LOC106670220	-8.10711	1.01654e-10	5.66094e-10	29.2965	41.4686	42.9467	0	0	0
LOC106670295	-7.82215	1.82452e-130	9.52659e-128	82663.3	69495.8	54201.9	244.316	259.695	408.471
LOC112127720	-7.68097	2.488e-88	4.78613e-86	37106	41869.8	55207.1	148.022	187.591	318.744
LOC106671001	-7.62847	7.98192e-217	2.91739e-213	7790.33	8535.81	11097.7	46.9532	43.9954	47.8543
LOC106665600	-7.57572	3.4791e-70	3.93282e-68	792.28	997.488	733.275	5.57072	4.88838	2.56362
LOC106667094	-7.53261	1.03246e-130	5.66049e-128	22089.6	18365	17937.4	77.1943	93.4902	145.272
LOC106661651	-7.40779	8.98437e-119	3.64865e-116	9316.29	12210.8	12052.1	46.9532	89.2129	60.6725
LOC106670277	-7.37585	1.11803e-120	4.71507e-118	65917.2	58359.8	43497	298.432	266.417	446.071
LOC106669113	-7.22379	2.66961e-33	6.63772e-32	424058	362776	312633	1240.68	1428.02	4687.16
LOC106667431	-7.1816	4.75909e-33	1.15706e-31	429821	360175	340033	1331.4	1478.12	4975.14
LOC106668968	-7.1007	8.57646e-74	1.10636e-71	661.082	842.821	742.818	3.97909	4.27733	8.54542
LOC106661677	-7.05343	7.39721e-31	1.62872e-29	196893	211014	224587	773.535	903.739	3084.9
LOC106672708	-7.02832	2.35767e-46	1.07269e-44	26242	25430.3	27404.7	84.3567	233.42	287.981
LOC106670273	-7.00944	3.95288e-43	1.57612e-41	28999.7	26820.1	21925.1	140.064	113.655	350.362
LOC106672747	-6.98831	9.87521e-27	1.78095e-25	265765	381027	230773	1033.77	1342.47	4535.91
LOC106666809	-6.94185	4.8253e-73	5.68919e-71	3529.59	3103.42	3127.15	16.7122	21.3866	41.8725
LOC106668057	-6.91029	1.78179e-28	3.5139e-27	111047	116622	95826.7	418.6	512.669	1758.65
LOC106673693	-6.84986	4.9743e-85	8.39126e-83	761.71	809.198	650.562	6.36654	5.49942	7.69087
LOC106672746	-6.76974	3.27786e-22	4.60202e-21	2423.97	2163.09	1647.88	6.36654	10.9988	40.1635
LOC112127582	-6.73943	1.59161e-40	5.72198e-39	751.519	943.691	572.622	3.97909	4.88838	12.8181
LOC106661979	-6.70721	1.78136e-17	1.85671e-16	138360	156367	147232	470.328	585.994	3173.77
LOC106663963	-6.69217	7.39784e-26	1.27543e-24	2124.63	2544.15	2902.88	11.9373	12.2209	49.5634
LOC106662089	-6.68186	6.09916e-06	1.75026e-05	47.1292	26.8985	7.95309	0	0	0.854542
LOC106668473	-6.65509	2.58013e-17	2.64156e-16	4292.58	4422.57	4229.45	14.3247	17.1093	97.4177
LOC106661680	-6.60793	3.94656e-15	3.44813e-14	4833.93	5568	5541.71	11.1414	28.7192	123.909
LOC106670278	-6.60278	1.1473e-19	1.37338e-18	37541.6	37396.8	27193.2	137.676	164.983	748.578
LOC106673774	-6.59665	2.92562e-16	2.78951e-15	13338.8	13703.7	11996.4	42.9742	53.1611	307.635
LOC106670210	-6.57673	1.07372e-13	8.23312e-13	1187.15	858.512	723.731	2.38745	3.05524	23.9272
LOC106669115	-6.56811	8.97232e-16	8.30223e-15	77062.6	68956.7	63153.9	253.07	261.528	1690.28
LOC106668004	-6.56582	6.23589e-49	3.13654e-47	3180.58	3295.07	2669.06	23.8745	19.5535	53.8361
LOC106669116	-6.56245	5.8881e-14	4.62817e-13	9686.96	7891.36	5820.07	20.6913	32.3855	194.835
LOC106665012	-6.53948	5.79946e-24	9.05856e-23	1909.37	2086.88	1814.89	7.95818	12.2209	42.7271
LOC106670317	-6.52928	1.47479e-23	2.25223e-22	1458.46	1473.82	1549.26	4.77491	11.6099	32.4726
LOC106670234	-6.52244	1.14736e-06	3.72214e-06	994.808	73.971	41.356	4.77491	0.611047	6.83633
LOC106662020	-6.52188	7.74436e-16	7.19634e-15	188104	170047	177125	612.78	776.641	4435.93
LOC106663124	-6.48679	2.15694e-194	3.94182e-191	10271.6	10305.5	9963.63	109.027	91.046	141.854
LOC106667297	-6.45869	1.84281e-15	1.66171e-14	33915.2	28120.2	24368.3	94.7023	145.429	742.597
LOC106673525	-6.45606	1.02814e-49	5.34293e-48	1961.59	2028.6	1226.37	11.1414	28.1082	19.6545
LOC106663804	-6.40582	4.04289e-17	4.08574e-16	6158.64	5450.32	4367.84	16.7122	37.8849	134.163
LOC112126112	-6.38929	6.64814e-25	1.08316e-23	33640.1	38299.1	39712.9	148.022	789.473	393.944
LOC106669226	-6.38764	3.40796e-20	4.19868e-19	197.433	130.01	100.209	0.795818	2.44419	1.70908
LOC106671074	-6.38622	3.59248e-14	2.89218e-13	2688.91	2452.25	2203	7.95818	10.9988	69.2179
LOC106667404	-6.38461	7.89129e-40	2.72101e-38	17207.2	17174.7	12793.3	109.027	139.93	316.18
LOC106662867	-6.37809	8.41222e-14	6.52334e-13	213652	353952	317594	1076.74	1288.09	8277.94
LOC106662174	-6.33702	3.73662e-20	4.58813e-19	2960.22	2820.99	2090.07	11.9373	18.3314	67.5088
LOC106663782	-6.26389	1.84829e-10	9.92969e-10	53.498	82.9372	33.403	0.795818	0.611047	0.854542
LOC112127325	-6.26098	1.8316e-14	1.5146e-13	1176.96	972.831	785.765	1.59164	10.3878	26.4908
LOC106672269	-6.20577	1.82807e-13	1.37954e-12	24074.1	10463.5	10448.8	68.4403	86.7687	454.616
LOC106670748	-6.19161	1.05412e-67	1.12218e-65	12643.4	12105.5	12370.2	172.692	102.045	234.144
LOC106669227	-6.13539	2.04991e-13	1.53848e-12	78.9732	122.164	63.6247	0	0.611047	3.41817
LOC106661971	-6.13044	2.67532e-12	1.78762e-11	15117	11132.6	10296.1	50.1365	57.4384	414.453
LOC106666712	-6.0998	4.14918e-14	3.32571e-13	4849.21	5663.27	3788.85	21.4871	29.3303	158.09
LOC106665542	-6.09708	7.71636e-45	3.30508e-43	397890	385843	285587	3517.51	3840.43	8263.42
LOC106663793	-6.08749	1.35492e-10	7.41723e-10	6772.59	9259.83	9670.95	28.6494	36.0518	313.617
LOC106664514	-6.07197	3.71661e-18	4.02297e-17	200247	192947	247133	815.713	5828.17	2873.82
LOC106661678	-6.07165	3.52942e-11	2.07253e-10	12831.9	10714.6	8645	33.4243	59.2716	386.253
LOC106666257	-6.06646	6.92999e-47	3.2335e-45	351.558	327.266	423.104	3.18327	4.27733	9.39996
LOC106670300	-6.05511	8.0513e-19	9.12953e-18	1680.09	1183.54	1169.1	3.97909	27.4971	29.0544
LOC106672049	-6.02803	3.02916e-20	3.75732e-19	15213.8	12845.2	9723.44	86.7441	108.155	384.544
LOC106665618	-5.99234	1.1708e-11	7.32336e-11	10990	11597.8	9416.45	42.1783	59.2716	401.635
LOC106669487	-5.97711	1.98945e-17	2.06184e-16	15212.5	16648	13828.8	54.9114	413.679	256.362
LOC106665261	-5.91814	4.09005e-26	7.10736e-25	1461	1490.63	1350.43	7.16236	35.4407	28.1999
LOC106670913	-5.9154	3.22171e-10	1.68944e-09	2120.81	1850.4	1355.21	7.16236	7.94361	73.4906
LOC106667742	-5.88993	2.57553e-58	1.9343e-56	3160.2	3513.62	4472.82	39.7909	86.7687	60.6725
LOC106662082	-5.87895	0.0214669	0.0300388	75.1519	1.12077	0	0	1.22209	0
LOC106661243	-5.85365	4.55331e-20	5.54744e-19	46474.5	40955.3	56328.5	233.97	1275.87	975.886
LOC106662881	-5.85363	2.3484e-10	1.24819e-09	5404.57	3203.17	2533.85	16.7122	20.7756	155.527
LOC106662452	-5.83332	5.46616e-42	2.04561e-40	201.254	201.739	227.458	3.97909	4.27733	2.56362
LOC106665253	-5.83211	9.14385e-23	1.32447e-21	2834.12	1980.41	1722.64	30.2411	15.8872	69.2179
LOC106665578	-5.81536	3.32499e-09	1.52482e-08	36799	11802.9	7695.41	61.278	219.977	718.669
LOC106664428	-5.80518	5.6464e-14	4.44138e-13	1123.46	1110.69	1067.3	2.38745	27.4971	29.0544
LOC106673487	-5.78326	8.52029e-26	1.46664e-24	12960.5	10925.3	7617.47	116.985	115.488	340.108
LOC106662119	-5.77278	5.53e-30	1.17285e-28	3325.79	3161.7	3069.89	23.0787	62.9379	88.8723
LOC106673879	-5.74179	5.89276e-18	6.27931e-17	1556.54	1418.9	1245.45	6.36654	25.664	46.9998
LOC106668169	-5.72351	5.61252e-08	2.19712e-07	21315.1	17069.4	8858.15	53.3198	70.2704	770.796
LOC106662978	-5.71357	0.000198865	0.00040758	177.053	13.4493	6.36247	0	1.22209	2.56362
LOC106673712	-5.69384	2.65864e-08	1.08979e-07	13969.3	10723.6	7593.61	34.2202	57.4384	532.379
LOC112128043	-5.68476	2.25393e-33	5.62968e-32	165.589	158.029	213.143	3.97909	2.44419	4.27271
LOC106663820	-5.67364	2.65599e-12	1.77579e-11	136.293	126.647	132.021	0	1.22209	6.83633
LOC106669739	-5.67175	1.45524e-156	1.99459e-153	1106.9	1160	1084.8	18.3038	21.9977	25.6362
LOC106665532	-5.66918	7.93776e-15	6.7945e-14	765.531	557.024	459.688	5.57072	4.27733	25.6362
LOC106665717	-5.65741	2.42307e-11	1.46144e-10	61172.4	54632.1	48343.6	296.044	427.122	2529.44
LOC106668219	-5.63657	1.54691e-33	3.89928e-32	334.999	312.696	251.318	3.18327	4.27733	11.109
LOC106670299	-5.62504	2.21579e-19	2.60968e-18	1370.57	1417.78	1991.45	9.54981	54.3832	32.4726
LOC106670751	-5.59257	9.64179e-24	1.48905e-22	299.334	338.473	332.439	3.97909	3.05524	13.6727
LOC106661303	-5.5831	4.3618e-32	1.00689e-30	2171.76	1937.82	2139.38	27.0578	28.7192	75.1997
LOC106667238	-5.57099	5.92826e-11	3.38383e-10	2263.47	2000.58	1856.25	9.54981	19.5535	99.9814
LOC106665507	-5.57	6.87834e-43	2.68402e-41	3509.21	3059.71	3106.48	54.9114	42.7733	106.818
LOC106661331	-5.56914	2.79898e-09	1.30046e-08	394.866	396.754	338.801	4.77491	0.611047	18.7999
LOC112126305	-5.56381	1.39197e-36	4.15884e-35	180.874	161.391	181.33	1.59164	4.27733	5.12725
LOC106669722	-5.56261	2.20222e-08	9.12599e-08	39281.5	32959.7	27428.6	137.676	182.092	1789.41
LOC106667967	-5.55179	5.64147e-62	4.72204e-60	5971.4	5453.68	3858.84	99.4772	81.8803	145.272
LOC106661882	-5.54911	6.54082e-78	8.85433e-76	3878.6	3937.28	4280.35	56.5031	91.6571	110.236
LOC106667798	-5.54691	8.6645e-08	3.32306e-07	517.147	434.86	373.795	0.795818	3.05524	24.7817
LOC106664026	-5.54575	4.68296e-23	6.95781e-22	6757.31	6896.12	6457.91	75.6027	87.9908	267.472
LOC106672227	-5.53912	2.87849e-113	9.86333e-111	99111.4	87571.6	63203.2	1964.87	1608.28	1801.37
LOC112126283	-5.5211	1.25249e-15	1.14637e-14	798.649	602.976	459.688	4.77491	7.94361	28.1999
LOC106661970	-5.51255	1.52685e-07	5.64843e-07	15039.3	11394.9	9049.02	42.9742	58.6605	675.942
LOC106663379	-5.50927	7.26772e-08	2.80897e-07	2998.44	2815.38	1708.32	9.54981	14.0541	141.854
LOC106663195	-5.50563	1.79985e-23	2.73722e-22	675.094	697.121	831.893	4.77491	18.9425	24.7817
LOC106662122	-5.50085	9.63453e-16	8.87008e-15	79676.4	77871.3	101321	448.045	2799.82	2468.77
LOC112128121	-5.4888	3.71242e-07	1.30136e-06	141.388	136.734	89.0746	0.795818	0	7.69087
LOC106660936	-5.47534	0	0	8187.74	8437.18	7221.4	178.263	172.926	185.436
LOC106665669	-5.46195	6.38655e-14	5.01637e-13	2546.25	2313.28	1876.93	22.2829	20.7756	110.236
LOC106667729	-5.45919	3.55557e-34	9.15184e-33	3649.33	3401.55	2877.43	35.016	101.434	88.8723
LOC106661258	-5.45497	9.88017e-10	4.87781e-09	5119.25	4591.81	4094.25	23.8745	39.107	252.09
LOC106668761	-5.45039	2.5221e-23	3.81973e-22	901.823	964.985	701.462	14.3247	9.16571	35.8907
LOC106669026	-5.43853	2.29071e-34	5.9662e-33	411.425	357.527	501.044	4.77491	15.2762	8.54542
LOC112127621	-5.43007	4.50973e-08	1.79034e-07	35.6653	38.1063	23.8593	0	0	2.56362
LOC106662011	-5.42696	1.61343e-32	3.81277e-31	2736.04	2638.3	2573.62	30.2411	96.5454	57.2543
LOC106661580	-5.41449	2.38119e-39	8.08352e-38	243.289	326.145	227.458	6.36654	4.27733	8.54542
LOC106674268	-5.41361	2.00723e-17	2.0783e-16	3271.02	3448.62	4845.02	27.0578	151.54	92.2905
LOC106668093	-5.39712	1.19315e-38	3.98867e-37	215.266	201.739	181.33	5.57072	2.44419	6.83633
LOC106669458	-5.3958	5.47434e-18	5.85621e-17	681.463	648.927	615.569	7.16236	7.94361	31.618
LOC106668390	-5.39535	9.20459e-25	1.49523e-23	213.992	190.531	114.524	3.97909	5.49942	2.56362
LOC106669009	-5.39196	2.12639e-50	1.13184e-48	499.315	523.401	601.253	11.9373	7.94361	19.6545
LOC112127710	-5.37593	1.03781e-07	3.93893e-07	9954.45	8790.22	7488.63	31.8327	63.5489	536.652
LOC112126145	-5.34182	9.50125e-08	3.62369e-07	8657.76	6836.71	4988.18	27.8536	51.939	425.562
LOC106666958	-5.32919	5.56724e-11	3.19606e-10	64.9619	43.7101	44.5373	0.795818	0	3.41817
LOC106672748	-5.32534	0.000149823	0.000317146	248.384	1340.44	3570.94	5.57072	3.66628	119.636
LOC106662120	-5.31465	6.50684e-15	5.60027e-14	268494	271994	351644	1805.71	11539	9070.96
LOC106666252	-5.30888	1.4518e-23	2.22023e-22	1387.13	1379.67	1437.92	12.7331	37.8849	55.5452
LOC106668812	-5.27632	4.22772e-28	8.20476e-27	2141.19	1959.11	1593.8	43.77	24.4419	79.4724
LOC106660945	-5.26878	2.24283e-20	2.82999e-19	611.406	533.488	615.569	3.97909	20.1646	21.3635
LOC106670587	-5.25852	2.59979e-27	4.82347e-26	1471.19	1366.22	1170.69	30.2411	17.1093	58.1088
LOC106668389	-5.25771	2.09218e-14	1.71841e-13	188.517	118.802	55.6716	3.18327	3.66628	2.56362
LOC106662243	-5.19862	2.89229e-32	6.76204e-31	5205.86	4857.43	4366.24	84.3567	94.7123	214.49
LOC106666489	-5.19583	1.02926e-43	4.17994e-42	1071.23	961.623	892.336	16.7122	22.6087	41.018
LOC106661574	-5.18169	1.84889e-29	3.83234e-28	140888	153297	215180	2516.38	7047.82	4469.25
LOC106664351	-5.17248	3.08122e-18	3.36509e-17	70.0569	100.87	149.518	2.38745	3.05524	3.41817
LOC106663714	-5.1509	6.67891e-16	6.23801e-15	3119.44	3667.17	4528.49	32.6285	184.536	100.836
LOC106673202	-5.14702	1.48881e-14	1.24049e-13	3155.11	2687.61	2261.86	37.4034	35.4407	156.381
LOC106665115	-5.1462	9.52055e-74	1.21387e-71	1347.64	1767.46	1732.18	59.6863	36.6628	41.018
LOC106670912	-5.14365	2.9023e-51	1.6404e-49	1133.65	1091.63	726.912	21.4871	25.664	36.7453
LOC106665888	-5.14277	2.27472e-18	2.49923e-17	11005.3	8263.46	5031.12	100.273	208.367	379.416
LOC106663563	-5.13867	8.35216e-19	9.45113e-18	1449.54	1189.14	1164.33	23.0787	17.1093	68.3633
LOC106668120	-5.13306	1.58518e-73	1.93128e-71	9772.3	8028.1	5928.23	257.845	188.203	230.726
LOC106666127	-5.13206	1.05129e-13	8.07242e-13	1180.78	1081.55	893.927	11.9373	15.2762	63.2361
LOC106672060	-5.12932	8.39544e-06	2.33763e-05	12233.2	9124.21	4593.7	29.4453	48.2727	663.979
LOC106661139	-5.08883	4.46057e-103	1.25411e-100	6226.15	5900.87	5039.08	173.488	131.375	200.817
LOC106663810	-5.07887	0.000440571	0.000835211	133.745	81.8164	66.8059	0	0	8.54542
LOC106674242	-5.07174	4.2428e-167	6.64604e-164	32359.9	32539.4	27151.8	930.311	1025.34	780.196
LOC106666046	-5.05366	2.2945e-39	7.81342e-38	723.497	830.493	491.501	15.9164	17.1093	29.0544
LOC106663009	-5.04228	4.06499e-43	1.61495e-41	648.345	659.014	543.991	15.1205	12.832	29.0544
LOC112126469	-5.03921	3.03161e-19	3.54011e-18	104.448	68.3671	117.706	1.59164	3.66628	3.41817
LOC106662245	-5.036	1.48957e-34	3.90744e-33	1258.48	1188.02	1199.33	21.4871	31.1634	58.9634
LOC106664247	-5.03446	1.49177e-26	2.65971e-25	103.175	110.957	101.8	2.38745	2.44419	5.12725
LOC106665254	-5.03078	3.42394e-46	1.55138e-44	449.638	475.208	558.307	7.95818	18.3314	18.7999
LOC106667998	-5.01523	3.56287e-09	1.62779e-08	38.2129	30.2609	25.4499	0	1.83314	0.854542
LOC106668561	-5.00104	1.78751e-18	1.97581e-17	1407.51	1453.64	1908.74	18.3038	83.1024	46.9998
LOC106673071	-4.98847	4.47793e-05	0.000106856	5810.9	574.956	165.424	24.6704	71.4925	110.236
LOC106662596	-4.9855	2.07098e-29	4.28458e-28	50339.1	53191.9	74355	1032.18	2768.04	1814.19
LOC106662590	-4.98354	1.95151e-05	5.05869e-05	49304.8	26135.3	18090.1	110.619	190.036	2655.92
LOC106661032	-4.9737	4.64283e-19	5.3588e-18	179.6	197.256	198.827	1.59164	10.9988	5.12725
LOC106661244	-4.96896	4.65577e-23	6.9268e-22	11333.9	11341.1	9793.43	278.536	173.537	585.361
LOC106663870	-4.95634	3.11425e-05	7.69441e-05	19981.5	12405.8	9142.87	41.3825	78.8251	1217.72
LOC106663981	-4.94122	2.2553e-98	5.4954e-96	36067.8	30204.8	23965.8	931.903	893.351	1112.61
LOC106666838	-4.93431	4.00067e-21	5.24103e-20	2900.36	3751.23	3095.34	78.786	54.3832	186.29
LOC106662455	-4.92376	1.08883e-14	9.19805e-14	58.593	73.971	49.3091	2.38745	0.611047	3.41817
LOC106666122	-4.91114	5.80409e-79	8.1592e-77	548.991	514.435	513.769	11.9373	18.3314	22.2181
LOC106670630	-4.89339	9.43693e-18	9.94005e-17	1067.41	1045.68	690.328	15.9164	20.7756	58.1088
LOC106670167	-4.88013	4.42712e-09	2.00179e-08	30.5703	28.0193	28.6311	2.38745	0.611047	0
LOC106662979	-4.87952	0.000196624	0.000403743	169.41	5.60386	20.678	0.795818	2.44419	3.41817
LOC106662470	-4.86986	2.72442e-09	1.26827e-08	1378.21	1425.62	1652.65	14.3247	21.3866	117.072
LOC106663616	-4.86821	5.31364e-58	3.91034e-56	20958.5	17962.6	18984	448.045	677.651	857.105
LOC106672920	-4.84993	6.43328e-52	3.79252e-50	1131.1	912.309	792.127	39.7909	22.6087	36.7453
LOC106665185	-4.84783	3.5658e-39	1.20305e-37	2532.24	2303.19	1789.44	45.3616	85.5466	99.1268
LOC106671806	-4.847	1.19096e-35	3.35705e-34	5525.58	5112.97	4929.32	106.64	168.038	266.617
LOC106663446	-4.83764	1.79347e-06	5.65911e-06	6510.2	3732.17	3162.15	34.2202	36.6628	398.216
LOC106667187	-4.83523	1.72224e-40	6.17136e-39	13983.4	11505.9	8215.54	353.343	291.469	536.652
LOC106673484	-4.83329	3.84937e-13	2.82141e-12	859.789	882.048	881.202	7.95818	56.2163	27.3453
LOC112128233	-4.83097	2.26071e-99	5.90207e-97	2114.44	2033.08	2613.38	66.8487	92.8792	76.9087
LOC106672268	-4.82472	1.4018e-07	5.21748e-07	12759.3	9081.62	7227.76	109.823	87.3797	828.905
LOC106673683	-4.8211	2.81172e-21	3.71005e-20	13950.2	9041.27	9489.62	253.07	241.975	654.579
LOC106666887	-4.81849	1.39602e-05	3.72291e-05	4188.13	3729.93	2505.22	11.9373	32.9965	324.726
LOC106665871	-4.81427	3.72619e-26	6.49566e-25	2124.63	2000.58	2257.09	42.9742	124.043	58.9634
LOC106673734	-4.80128	1.05519e-44	4.46725e-43	3519.4	3388.1	5107.47	98.6814	182.092	149.545
LOC106665508	-4.7954	4.73797e-14	3.76463e-13	49.6767	77.3333	117.706	1.59164	3.66628	3.41817
LOC106669028	-4.78549	1.93279e-15	1.73998e-14	1573.1	1483.9	1474.5	19.8954	100.212	43.5816
LOC106665030	-4.78205	9.27987e-28	1.77581e-26	3869.69	4408	4822.75	167.918	80.0472	229.017
LOC106663438	-4.76674	1.27587e-75	1.70608e-73	3502.85	2959.96	3695	104.252	108.155	161.508
LOC106669617	-4.76184	2.65425e-34	6.89664e-33	429.258	496.502	302.217	13.5289	10.9988	21.3635
LOC106672743	-4.73932	4.12742e-22	5.75059e-21	12932.5	12955	10486.9	324.694	262.75	775.069
LOC106661683	-4.73512	9.34465e-05	0.000206706	6478.35	3638.03	3012.63	11.9373	31.7744	449.489
LOC106666077	-4.72815	3.21791e-20	3.96899e-19	141.388	161.391	198.827	1.59164	8.55466	8.54542
LOC106667080	-4.72515	3.12e-40	1.10357e-38	4295.12	3815.11	3227.36	152.797	87.9908	188.854
LOC106664895	-4.70047	8.24246e-156	1.00421e-152	3762.69	3486.72	3566.16	144.839	115.488	157.236
LOC106670497	-4.67901	6.66305e-75	8.80246e-73	551.539	485.295	507.407	16.7122	17.7204	26.4908
LOC106672754	-4.67443	0.000110356	0.000240759	747.698	721.778	478.776	3.18327	2.44419	70.9269
LOC112127739	-4.65895	4.18575e-18	4.5174e-17	63.6881	63.8841	58.8528	1.59164	2.44419	3.41817
LOC106666565	-4.65735	7.58005e-46	3.37867e-44	820.303	849.546	868.477	23.8745	48.2727	27.3453
LOC106663106	-4.63542	6.1001e-63	5.26273e-61	463.649	441.585	542.4	16.7122	16.4983	25.6362
LOC106670201	-4.60459	2.55521e-29	5.25664e-28	1226.63	859.633	1121.39	24.6704	62.9379	43.5816
LOC106669531	-4.59805	5.8993e-09	2.62844e-08	34.3916	24.657	65.2153	0.795818	2.44419	1.70908
LOC106668611	-4.5851	1.33524e-10	7.3278e-10	5533.22	4563.79	3707.73	42.9742	208.367	323.871
LOC106664516	-4.58136	5.51445e-12	3.56101e-11	388.497	392.271	621.931	4.77491	21.3866	32.4726
LOC106665640	-4.57348	1.31675e-35	3.67383e-34	810.113	979.555	1649.47	50.1365	43.9954	50.418
LOC106668350	-4.56418	0.000241994	0.000486607	76139.1	57067.5	51163.8	201.342	328.743	7263.6
LOC106663542	-4.55	2.60845e-33	6.50037e-32	253.479	227.517	198.827	15.1205	7.33257	6.83633
LOC106674028	-4.53656	9.51928e-09	4.15191e-08	528.611	438.222	244.955	5.57072	8.55466	38.4544
LOC106668417	-4.53105	5.84537e-22	8.01181e-21	211.444	216.309	364.251	7.95818	17.1093	8.54542
LOC106661327	-4.51265	5.72493e-28	1.10712e-26	1175.68	869.72	846.208	24.6704	39.107	63.2361
LOC106663821	-4.48031	5.74669e-11	3.29047e-10	145.209	128.889	90.6652	2.38745	2.44419	11.9636
LOC106673467	-4.47939	6.68465e-09	2.9639e-08	5089.95	3625.7	2085.3	116.189	44.6064	323.871
LOC106666757	-4.47789	3.27265e-13	2.40836e-12	577.014	581.681	528.085	23.0787	7.94361	45.2907
LOC112127851	-4.47166	2.47867e-09	1.16098e-08	22.9277	58.2802	52.4904	1.59164	1.22209	3.41817
LOC106674306	-4.47065	0.000687746	0.00124895	38544	10104.9	4127.65	81.1734	144.207	2155.15
LOC106668729	-4.47018	1.11096e-08	4.79973e-08	26.749	31.3816	22.2686	1.59164	1.83314	0
LOC106670047	-4.47014	2.48742e-06	7.67216e-06	2054.58	1619.52	1503.13	15.1205	25.664	193.126
LOC112128251	-4.46573	3.43161e-09	1.57175e-08	26.749	25.7778	28.6311	0.795818	1.83314	0.854542
LOC106669546	-4.46464	4.86186e-07	1.6696e-06	545.17	388.908	330.848	4.77491	6.72152	46.1452
LOC112128412	-4.455	2.4605e-08	1.0116e-07	33.1178	25.7778	20.678	1.59164	1.83314	0
LOC106672936	-4.45125	2.78542e-12	1.8578e-11	35.6653	41.4686	50.8998	1.59164	3.05524	0.854542
LOC106661575	-4.44387	3.25517e-37	1.00543e-35	107424	113837	165047	4008.53	7471.88	6268.92
LOC106661679	-4.43094	0.000283033	0.000559787	28289	18159.9	14880.2	66.0529	171.093	2606.35
LOC106663983	-4.42845	1.13621e-73	1.39984e-71	8843.73	6901.72	5527.4	339.018	309.19	340.108
LOC106669004	-4.4249	5.96231e-90	1.21068e-87	560.455	696	642.609	28.6494	30.5524	29.0544
LOC106668451	-4.40997	1.53503e-37	4.7817e-36	5781.6	5731.63	4824.34	161.551	346.464	259.781
LOC112128283	-4.40947	3.90588e-05	9.46057e-05	29.2965	41.4686	7.95309	0	1.22209	2.56362
LOC106669078	-4.39724	5.79404e-51	3.20867e-49	2660.89	2407.42	3079.44	89.1316	136.875	160.654
LOC106666298	-4.3569	1.0572e-22	1.5273e-21	118.46	109.836	160.652	3.18327	8.55466	6.83633
LOC106664031	-4.35545	1.36034e-58	1.05788e-56	759.162	678.068	1014.81	35.8118	40.3291	43.5816
LOC106667976	-4.34779	1.37829e-31	3.11607e-30	883.991	773.333	637.838	43.77	21.9977	47.8543
LOC106669147	-4.34612	0.00116505	0.00202678	295.513	212.947	106.571	0.795818	0.611047	29.0544
LOC106670925	-4.3426	6.2459e-27	1.13576e-25	1355.28	604.097	863.705	50.9323	37.2739	51.2725
LOC106668973	-4.33355	1.19122e-31	2.7099e-30	291.691	298.126	346.755	11.1414	23.2198	11.109
LOC106662118	-4.32923	6.27027e-51	3.42057e-49	24028.2	23501.5	33148.5	993.181	1572.22	1447.59
LOC112126476	-4.32709	9.08529e-05	0.00020162	160.494	190.531	176.559	0.795818	1.83314	23.9272
LOC106668288	-4.32444	1.44092e-47	6.9297e-46	2590.83	2203.44	2032.81	76.3985	128.32	135.872
LOC106669908	-4.32309	0.00234221	0.00384466	3357.64	928	214.733	4.77491	13.443	206.799
LOC106666297	-4.30246	1.05325e-26	1.89016e-25	650.892	654.531	636.247	22.2829	23.8308	52.9816
LOC106663985	-4.30143	1.28158e-11	7.98439e-11	56.0455	40.3478	36.5842	1.59164	1.22209	4.27271
LOC106671908	-4.28095	1.57725e-20	2.011e-19	896.728	1346.05	1212.05	40.5867	40.3291	97.4177
LOC106663281	-4.27522	0.00477181	0.00744068	1394.77	133.372	39.7654	3.97909	3.66628	73.4906
LOC106670642	-4.27315	7.97063e-65	7.53431e-63	2780.62	2736.93	3038.08	108.231	151.54	182.872
LOC106672825	-4.26483	7.77339e-19	8.84183e-18	2758.97	2400.7	1700.37	93.9065	69.6594	193.981
LOC106664703	-4.2414	3.15405e-17	3.21116e-16	86.6158	60.5217	95.437	4.77491	2.44419	5.98179
LOC106670349	-4.24035	1.28644e-40	4.64006e-39	259.847	273.469	337.211	10.3456	18.9425	16.2363
LOC106665580	-4.19359	0.0028325	0.00457615	5277.2	1102.84	343.573	7.95818	28.1082	331.562
LOC106671047	-4.19309	7.97094e-81	1.16535e-78	11043.5	9389.84	9301.93	627.9	428.955	569.979
LOC106673044	-4.18924	2.76678e-10	1.45854e-09	34.3916	32.5024	27.0405	0.795818	1.83314	2.56362
LOC106667555	-4.18767	1.8125e-127	9.03366e-125	14254.7	13694.7	11676.7	632.675	743.033	798.996
LOC106661215	-4.17298	0.00195975	0.00327122	63151.8	26964.7	11897.8	111.414	255.418	5288.76
LOC106661111	-4.17022	7.30934e-134	4.45261e-131	1128.55	1140.95	1062.53	59.6863	55.6053	70.9269
LOC106670221	-4.16712	1.04272e-19	1.25092e-18	145.209	130.01	135.202	5.57072	4.27733	13.6727
LOC106662957	-4.1633	4.73089e-13	3.44222e-12	439.448	398.995	620.341	28.6494	9.77675	43.5816
LOC106665734	-4.14868	2.49824e-47	1.18585e-45	1860.97	1926.61	1867.38	89.1316	83.7135	146.981
LOC106670896	-4.14482	4.68466e-104	1.38831e-101	31645.3	32299.6	43058	2107.33	1995.68	1945.79
LOC106666868	-4.14406	3.52708e-32	8.21113e-31	211.444	181.565	139.974	10.3456	10.3878	9.39996
LOC106674348	-4.14325	1.16645e-29	2.44086e-28	519.695	661.256	927.33	35.016	51.939	31.618
LOC106669311	-4.14	2.33603e-36	6.86717e-35	1303.06	1036.71	930.511	48.5449	51.328	86.3087
LOC106667392	-4.13441	2.41011e-64	2.18404e-62	23033.4	21546.9	18957	1191.34	939.179	1488.61
LOC106674390	-4.12842	1.00596e-73	1.26786e-71	5501.38	4525.68	3849.29	299.227	263.361	230.726
LOC106669723	-4.11967	8.87451e-26	1.52522e-24	1998.53	1765.22	1589.03	100.273	59.8826	148.69
LOC112126468	-4.10876	2.80572e-16	2.67752e-15	49.6767	58.2802	69.9872	2.38745	4.27733	3.41817
LOC106672169	-4.08593	8.05754e-106	2.52431e-103	4314.23	3254.72	3796.8	242.724	206.534	220.472
LOC106666646	-4.08584	4.04433e-57	2.8427e-55	903.097	846.184	752.362	44.5658	39.7181	64.0906
LOC106669069	-4.08457	1.46258e-117	5.72755e-115	6059.29	5887.42	5139.28	381.993	292.081	334.126
LOC106669464	-4.07599	1.90285e-26	3.37072e-25	12937.6	12920.3	10152.9	689.178	432.621	1014.34
LOC106673495	-4.07352	0.00146552	0.00249758	6.36881	236.483	389.701	2.38745	14.6651	20.509
LOC106669501	-4.06352	3.05066e-29	6.24076e-28	805.017	804.715	865.296	38.1993	35.4407	75.1997
LOC106663186	-4.05801	2.17489e-10	1.15878e-09	6856.66	2909.53	2238	120.168	214.478	386.253
LOC106671012	-4.0544	3.24608e-150	2.96611e-147	38581	35667.5	36213.6	2026.15	2068.39	2555.08
LOC106673084	-4.05336	1.30972e-05	3.51128e-05	224.182	109.836	68.3965	0.795818	7.33257	16.2363
LOC106663753	-4.05157	6.1417e-11	3.50019e-10	142.661	125.527	136.793	10.3456	1.83314	12.8181
LOC106666356	-4.04604	7.29327e-49	3.63503e-47	6242.71	4819.32	8344.38	365.28	383.127	426.416
LOC106668218	-4.04334	1.49682e-11	9.25699e-11	35.6653	41.4686	69.9872	2.38745	3.05524	3.41817
LOC106668584	-4.03816	3.10255e-53	1.92686e-51	434.353	387.787	431.057	21.4871	21.3866	34.1817
LOC106664885	-4.02892	5.42888e-87	9.92128e-85	1776.9	1536.58	1969.18	94.7023	122.82	105.109
LOC106663184	-4.01784	2.81251e-116	1.06342e-113	5521.76	4524.56	4310.57	273.761	314.689	297.38
LOC106665565	-4.01243	0.00228379	0.00375495	1150.21	681.43	536.038	3.97909	3.66628	139.29
LOC106668490	-4.01217	6.25803e-09	2.77586e-08	1866.06	1324.75	1021.18	27.8536	65.9931	167.49
LOC106663541	-3.99242	1.23129e-30	2.67878e-29	522.242	534.609	730.093	26.262	34.2186	52.127
LOC106674278	-3.99221	9.12326e-34	2.32643e-32	2277.49	2035.32	1409.29	94.7023	108.155	157.236
LOC106662257	-3.99053	1.62129e-08	6.82175e-08	5366.36	4734.14	3249.63	126.535	130.153	583.652
LOC106670472	-3.98317	5.83477e-51	3.21499e-49	794.827	809.198	1111.84	50.9323	67.8262	52.127
LOC106668063	-3.9799	0.00129201	0.0022289	19277.1	21680.2	24578.2	101.069	190.036	3862.53
LOC106667059	-3.95297	2.748e-34	7.12335e-33	6117.88	5667.75	5101.11	229.196	423.456	437.525
LOC112127184	-3.94075	5.74299e-27	1.04779e-25	909.466	710.57	513.769	31.8327	55.6053	51.2725
LOC106666803	-3.93375	5.00483e-56	3.38753e-54	6306.39	5452.56	4057.66	306.39	340.964	387.962
LOC106663846	-3.92044	3.58403e-66	3.57263e-64	3644.23	2690.98	3443.69	239.541	227.921	177.745
LOC106670994	-3.91459	2.24292e-69	2.50955e-67	1327.26	1435.71	1833.98	91.519	111.822	100.836
LOC106674309	-3.91226	2.56008e-15	2.27298e-14	757.888	747.556	914.605	39.7909	29.3303	92.2905
LOC106666333	-3.90876	1.31655e-35	3.67383e-34	196.159	228.638	229.049	11.1414	19.5535	11.9636
LOC106665866	-3.90384	2.17357e-07	7.89441e-07	54.7718	20.1739	36.5842	0.795818	2.44419	4.27271
LOC106662234	-3.89724	6.03978e-37	1.83962e-35	14886.5	12048.3	8089.88	889.724	679.484	781.906
LOC106663526	-3.89589	1.55859e-33	3.9197e-32	957.869	1043.44	1372.7	66.0529	101.434	58.1088
LOC106671119	-3.89522	2.46357e-06	7.60288e-06	30.5703	35.8647	17.4968	0	3.66628	1.70908
LOC106664604	-3.89359	7.23077e-19	8.24172e-18	7020.98	5765.26	3787.26	339.814	233.42	542.634
LOC106662589	-3.8874	5.08368e-24	7.97462e-23	210.171	178.203	160.652	11.1414	7.94361	18.7999
LOC106672176	-3.88292	4.53332e-65	4.32243e-63	1384.58	1074.82	1100.71	66.0529	88.6018	86.3087
LOC112127641	-3.87976	5.36738e-13	3.87958e-12	54.7718	43.7101	87.484	3.97909	4.27733	4.27271
LOC106667177	-3.87404	1.42475e-85	2.47975e-83	26368.1	23203.4	31896.6	1886.09	2009.73	1659.52
LOC106664671	-3.87094	6.87436e-05	0.000156645	593.573	442.705	507.407	5.57072	12.2209	88.0178
LOC106668848	-3.86596	1.72364e-21	2.29365e-20	149.03	116.56	179.74	6.36654	9.77675	14.5272
LOC106666519	-3.8598	2.56543e-153	2.55727e-150	3195.87	2773.91	2677.01	198.159	191.258	206.799
LOC106666612	-3.85908	0.0129884	0.0188234	74692.1	10800.9	2899.7	99.4772	272.527	5719.45
LOC106673449	-3.85723	8.28153e-36	2.35251e-34	199.981	189.411	157.471	15.9164	10.9988	11.109
LOC106662435	-3.84945	0.0070389	0.0106661	8090.94	2376.04	561.488	14.3247	43.3843	707.56
LOC106667699	-3.84611	6.63302e-08	2.57637e-07	228.003	153.546	50.8998	4.77491	14.0541	11.109
LOC106663695	-3.84604	2.19095e-42	8.28406e-41	5028.81	6478.07	8630.69	528.423	456.452	415.307
LOC106673965	-3.83883	5.31566e-15	4.60761e-14	202.528	143.459	184.512	21.4871	7.33257	8.54542
LOC106663233	-3.82441	3.84278e-28	7.47095e-27	543.896	398.995	335.62	26.262	24.4419	40.1635
LOC106666404	-3.8205	3.13735e-135	2.15007e-132	4583	4142.38	4725.72	346.977	279.86	326.435
LOC106668818	-3.81192	6.93544e-64	6.18269e-62	4008.53	4051.59	5587.84	287.29	353.185	330.708
LOC106660969	-3.77364	2.56642e-22	3.65465e-21	773.173	829.372	1320.21	49.3407	95.3233	68.3633
LOC106661642	-3.76093	0.0128959	0.0187018	464.923	57.1594	6.36247	3.97909	1.83314	33.3271
LOC106672321	-3.7587	5.5781e-37	1.70373e-35	775.721	903.343	556.716	48.5449	51.328	65.7997
LOC106670398	-3.74529	5.63283e-115	1.99239e-112	776.995	728.502	784.174	58.8905	51.939	60.6725
LOC106666172	-3.7449	8.31876e-44	3.40355e-42	625.417	570.473	871.658	51.7282	54.9942	46.9998
LOC106665006	-3.73755	1.7361e-86	3.07038e-84	1221.54	1186.9	1153.2	71.6236	92.8792	102.545
LOC106666701	-3.72891	1.50833e-07	5.58178e-07	47.1292	25.7778	22.2686	2.38745	3.66628	0.854542
LOC106665897	-3.72704	3.91156e-82	5.87537e-80	2464.73	2266.2	1937.37	154.389	191.869	156.381
LOC106662045	-3.71046	4.46566e-10	2.30754e-09	85.342	62.7633	46.1279	2.38745	8.55466	3.41817
LOC106674034	-3.70413	4.67089e-44	1.94001e-42	2323.34	2322.24	2105.98	188.609	122.209	208.508
LOC112127974	-3.69543	1.80234e-09	8.60367e-09	49.6767	44.8309	114.524	6.36654	6.11047	3.41817
LOC106662617	-3.68946	5.00367e-66	4.94281e-64	65405.1	57658.2	68808.5	4182.82	6038.37	4649.56
LOC106673546	-3.66946	1.20717e-74	1.57578e-72	4021.27	3697.43	4410.78	308.777	268.861	376.853
LOC106663647	-3.66943	4.50718e-65	4.32243e-63	6578.98	6434.36	7649.28	447.25	650.765	524.689
LOC106669850	-3.66868	8.99939e-07	2.96713e-06	192.338	135.614	93.8464	4.77491	4.88838	23.9272
LOC106669291	-3.66686	1.32747e-81	1.96699e-79	5656.78	4719.57	4146.74	388.359	405.124	349.507
LOC106664937	-3.65857	1.49323e-16	1.45282e-15	542.623	478.57	356.298	20.6913	32.3855	56.3997
LOC106672389	-3.65769	7.80766e-85	1.29714e-82	1998.53	2037.57	2532.26	159.959	169.26	191.417
LOC106666603	-3.65671	1.13619e-35	3.21091e-34	6971.3	5434.63	3828.62	443.27	385.571	458.889
LOC106670056	-3.65604	2.06032e-11	1.25299e-10	63.6881	47.0725	52.4904	3.97909	1.83314	7.69087
LOC106670286	-3.6427	4.40311e-55	2.90844e-53	2304.24	2092.48	2398.65	179.059	142.374	223.89
LOC112128102	-3.62578	2.53585e-84	4.08905e-82	1443.17	1168.97	1350.43	105.048	119.154	95.7087
LOC106666000	-3.62088	5.35527e-23	7.93521e-22	534.98	476.328	954.37	50.9323	53.1611	55.5452
LOC106673340	-3.62067	3.154e-201	8.64592e-198	7385.27	6934.22	6449.95	540.36	595.16	552.034
LOC106670060	-3.6183	5.95915e-36	1.71053e-34	2027.83	1871.69	1417.24	122.556	124.043	187.145
LOC106669757	-3.61152	5.8554e-45	2.51782e-43	462.376	512.193	625.113	36.6076	41.5512	52.9816
LOC106662741	-3.6054	7.36484e-49	3.6541e-47	2080.05	1841.43	1541.31	183.038	141.152	124.763
LOC106672853	-3.6016	7.30528e-43	2.83047e-41	244.562	249.932	276.767	16.7122	26.275	19.6545
LOC106663812	-3.60108	9.73762e-05	0.000214576	67.5094	42.5894	14.3156	3.97909	0.611047	5.98179
LOC106670916	-3.60098	7.21719e-49	3.61354e-47	989.713	889.894	1078.44	62.0738	81.8803	99.9814
LOC106664772	-3.59764	4.05676e-11	2.36232e-10	38.2129	36.9855	31.8123	1.59164	3.05524	4.27271
LOC112127479	-3.58768	2.37089e-13	1.7709e-12	129.924	101.99	133.612	5.57072	7.33257	17.9454
LOC106666239	-3.58574	1.91709e-28	3.77394e-27	830.493	558.145	1078.44	70.8278	67.8262	66.6542
LOC106672410	-3.5797	5.12786e-14	4.05093e-13	2199.79	1933.33	1361.57	81.9692	237.697	139.29
LOC106665351	-3.57689	5.47214e-07	1.86515e-06	1178.23	1038.96	930.511	29.4453	183.314	50.418
LOC106666132	-3.56895	2.21734e-27	4.14192e-26	1336.18	1352.77	1756.04	90.7232	171.704	111.09
LOC106664886	-3.56847	2.21799e-31	4.99389e-30	1711.94	1310.18	2110.75	171.101	109.988	152.108
LOC112126710	-3.56317	4.40747e-25	7.26736e-24	136.293	166.995	168.605	16.7122	8.55466	15.3817
LOC106667210	-3.56285	1.09664e-64	1.01904e-62	5582.9	4685.95	4081.52	366.872	384.96	463.162
LOC106673770	-3.56243	3.70064e-43	1.48093e-41	3392.03	3293.95	3465.96	214.075	367.239	276.871
LOC106667626	-3.56071	1.07154e-05	2.91694e-05	127.376	31.3816	54.081	7.95818	1.83314	8.54542
LOC106662347	-3.55925	1.17838e-58	9.29567e-57	3307.96	3381.37	3609.11	222.829	312.245	338.398
LOC106664138	-3.55815	1.49829e-66	1.54989e-64	652.166	599.613	680.784	49.3407	48.8838	66.6542
LOC106662609	-3.55743	2.7878e-47	1.31759e-45	1469.92	1638.57	1652.65	152.001	98.9896	154.672
LOC106669848	-3.54354	2.45698e-12	1.64877e-11	203.802	196.135	299.036	18.3038	9.77675	32.4726
LOC106673826	-3.54327	7.4611e-38	2.37133e-36	10694.5	9160.08	6309.98	837.996	668.486	738.324
LOC106668285	-3.5408	0.001359	0.00233161	2080.05	869.72	456.507	33.4243	13.443	246.108
LOC106667290	-3.52565	2.4674e-62	2.09729e-60	10141.7	9212.75	8089.88	671.67	766.864	945.123
LOC106663533	-3.50505	7.56216e-46	3.37867e-44	1824.03	1824.62	2168.01	128.127	202.257	181.163
LOC106669733	-3.49985	1.06834e-11	6.72463e-11	580.835	591.768	1275.68	62.0738	47.0506	107.672
LOC106665440	-3.49469	1.71248e-25	2.89327e-24	16310.5	8406.92	9265.35	1074.35	965.454	975.032
LOC106663728	-3.49317	2.14925e-11	1.30346e-10	90.4371	106.473	106.571	3.18327	14.6651	8.54542
LOC106671008	-3.49311	6.47332e-23	9.4893e-22	2356.46	1870.57	1841.93	111.414	187.591	240.126
LOC106669114	-3.49039	0.0131414	0.0190174	14747.6	4297.04	2608.61	31.0369	73.9367	1821.88
LOC106674342	-3.48269	6.53522e-16	6.11422e-15	563.003	601.855	1220	56.5031	87.9908	68.3633
LOC106667066	-3.48086	1.81792e-29	3.78245e-28	2710.57	2277.41	4204	291.269	280.471	251.235
LOC106673805	-3.47359	1.20554e-22	1.73932e-21	2052.03	1876.17	1398.15	102.66	207.145	169.199
LOC106664824	-3.45109	3.64859e-38	1.18715e-36	2308.06	2327.85	2689.73	228.4	163.15	279.435
LOC106665720	-3.44807	5.407e-88	1.0222e-85	7887.13	9366.3	10081.3	876.991	879.908	746.869
LOC106666885	-3.44693	1.01602e-17	1.06711e-16	2277.49	1964.71	1568.35	171.897	106.322	255.508
LOC106672072	-3.44464	4.02845e-50	2.12365e-48	588.478	587.285	676.012	42.9742	64.1599	62.3815
LOC106662830	-3.43851	3.32871e-141	2.43329e-138	1500.49	1597.1	1431.56	148.022	131.375	139.29
LOC106668274	-3.42932	2.05194e-91	4.4999e-89	1087.79	1019.9	1177.06	88.3358	107.544	108.527
LOC106661865	-3.42542	2.86325e-73	3.41673e-71	5605.83	4912.35	4086.3	461.574	477.839	419.58
LOC106668269	-3.4231	9.65074e-47	4.48391e-45	6037.63	6536.35	7674.73	717.032	486.393	685.342
LOC112127063	-3.41916	0.000385089	0.0007382	30.5703	36.9855	14.3156	6.36654	0.611047	0.854542
LOC106664413	-3.41516	7.26089e-17	7.20504e-16	185.969	225.275	179.74	29.4453	13.443	12.8181
LOC106663355	-3.41355	5.8111e-50	3.04874e-48	762.983	693.758	583.757	53.3198	64.1599	74.3451
LOC106663784	-3.40582	0.000205931	0.000420489	56.0455	77.3333	84.3027	0.795818	15.8872	3.41817
LOC106671002	-3.39636	2.05609e-19	2.42681e-18	364.296	304.85	450.145	20.6913	40.9402	44.4362
LOC106670628	-3.39631	2.94617e-09	1.3655e-08	318.44	469.604	240.183	19.0996	57.4384	20.509
LOC106660872	-3.39557	2.12194e-07	7.72735e-07	709.485	537.971	582.166	25.4662	31.7744	117.072
LOC106661107	-3.3924	1.36995e-13	1.04027e-12	126.102	132.251	265.633	12.7331	18.9425	17.9454
LOC106661167	-3.37098	7.53455e-08	2.90493e-07	932.394	838.338	714.187	29.4453	150.318	59.8179
LOC106668837	-3.36602	2.20972e-07	8.01345e-07	30.5703	26.8985	50.8998	6.36654	2.44419	1.70908
LOC112127636	-3.36469	1.25364e-22	1.80632e-21	18999.4	16948.3	10133.8	1756.37	1163.43	1554.41
LOC106674042	-3.3629	2.30804e-20	2.90893e-19	124.829	125.527	97.0277	13.5289	7.33257	13.6727
LOC112126739	-3.36287	5.55038e-32	1.27589e-30	136.293	149.063	170.196	12.7331	15.8872	15.3817
LOC106665630	-3.36158	7.33418e-144	6.18609e-141	10461.4	9440.27	8975.85	912.803	887.851	1010.07
LOC106672035	-3.3614	5.70333e-22	7.82691e-21	4000.89	3329.82	2786.76	206.913	402.069	375.144
LOC106673889	-3.35714	3.33245e-62	2.81079e-60	2523.32	2693.22	2893.33	275.353	213.255	304.217
LOC106662751	-3.35306	1.55948e-38	5.15051e-37	20232.4	17061.5	12906.3	1761.94	1371.8	1780.01
LOC112127701	-3.35094	3.88279e-15	3.39512e-14	66.2356	50.4348	73.1684	7.95818	5.49942	5.12725
LOC106665572	-3.34745	0.0152646	0.021885	397.414	308.213	765.087	1.59164	5.49942	137.581
LOC106668090	-3.34585	4.8997e-20	5.96285e-19	1155.3	921.275	1951.69	117.781	140.541	137.581
LOC112127593	-3.34518	0.000431431	0.00082001	53.498	60.5217	42.9467	2.38745	0.611047	12.8181
LOC106668659	-3.33865	2.7999e-24	4.43629e-23	560.455	563.749	426.285	69.2361	36.0518	48.7089
LOC106664802	-3.33548	1.6712e-24	2.67514e-23	115.912	105.353	132.021	15.1205	9.77675	10.2545
LOC106662328	-3.32683	1.13317e-32	2.70114e-31	1296.69	1018.78	1016.4	138.472	82.4914	111.945
LOC106672929	-3.30246	2.82362e-121	1.29004e-118	3502.85	3351.11	3104.88	323.102	372.128	312.762
LOC106670246	-3.29488	5.49488e-24	8.60734e-23	1517.05	1405.45	1347.25	136.085	200.423	97.4177
LOC106669375	-3.29372	1.20064e-64	1.1063e-62	1751.42	1684.52	1603.34	201.342	141.152	172.617
LOC106666745	-3.29241	3.30673e-56	2.2804e-54	2514.41	2601.31	3275.08	262.62	329.354	263.199
LOC106664204	-3.27956	0.000174107	0.000362185	62.4143	109.836	65.2153	0.795818	16.4983	6.83633
LOC106662588	-3.2748	1.06524e-14	9.01261e-14	750.246	786.783	757.134	53.3198	56.2163	128.181
LOC106661109	-3.26537	2.89082e-72	3.37211e-70	898.002	783.42	766.678	75.6027	83.7135	95.7087
LOC106665412	-3.2549	1.63243e-50	8.77429e-49	914.561	1010.94	1242.27	115.394	96.5454	120.49
LOC106668609	-3.25309	8.26053e-15	7.05976e-14	1055.95	824.889	2008.95	152.797	120.987	134.163
LOC106663834	-3.24936	1.70737e-85	2.9252e-83	5810.9	5059.17	6664.69	630.288	589.049	624.67
LOC106663684	-3.24892	4.455e-53	2.729e-51	7536.85	7170.7	7919.68	778.31	959.344	640.906
LOC106672978	-3.24832	0.00185272	0.00310486	22.9277	17.9324	28.6311	0.795818	6.11047	0
LOC106662909	-3.246	1.93543e-18	2.13501e-17	352.832	263.382	186.102	34.2202	22.6087	28.1999
LOC106672195	-3.24154	4.99405e-06	1.45909e-05	36.9391	16.8116	15.9062	2.38745	2.44419	2.56362
LOC106670084	-3.23984	3.85124e-29	7.86384e-28	420.341	391.15	613.978	45.3616	56.2163	48.7089
LOC106671075	-3.23704	0.000390538	0.00074773	1137.47	345.198	184.512	33.4243	23.2198	120.49
LOC106669842	-3.23437	9.74277e-17	9.58112e-16	5558.7	4332.91	3011.04	485.449	301.857	584.506
LOC106670024	-3.23054	7.74504e-28	1.48469e-26	229.277	245.449	262.452	31.8327	17.7204	29.909
LOC106669601	-3.22798	1.07619e-111	3.57587e-109	1001.18	938.087	987.773	113.006	95.9344	104.254
LOC106668661	-3.22238	2.34674e-17	2.4207e-16	2752.6	2018.51	4421.92	395.521	298.802	290.544
LOC106667152	-3.21148	5.07828e-08	1.9994e-07	122.281	71.7295	195.646	7.16236	20.7756	13.6727
LOC106661988	-3.21127	2.58863e-109	8.34834e-107	13789.7	11951.9	13582.3	1380.74	1303.36	1562.96
LOC106664001	-3.21067	1.78631e-07	6.5486e-07	185.969	166.995	310.17	43.77	10.9988	17.0908
LOC106668838	-3.20358	2.16838e-32	5.09128e-31	1475.02	1384.15	1326.57	110.619	194.924	147.836
LOC106661726	-3.20122	1.96475e-17	2.03817e-16	177.053	104.232	116.115	15.1205	15.8872	11.9636
LOC106661065	-3.20069	4.46222e-24	7.01984e-23	136.293	143.459	187.693	15.1205	14.6651	21.3635
LOC106671041	-3.19763	1.22734e-18	1.36905e-17	78.9732	67.2464	85.8933	10.3456	7.33257	7.69087
LOC106672738	-3.19511	4.33612e-30	9.25011e-29	630.512	643.324	706.234	97.8856	58.0495	60.6725
LOC106670382	-3.18694	0.018482	0.026149	3634.04	1137.58	405.607	15.9164	28.1082	524.689
LOC106673846	-3.18626	1.07392e-09	5.28289e-09	33.1178	35.8647	47.7185	6.36654	2.44419	4.27271
LOC106673959	-3.1819	2.63666e-29	5.41404e-28	927.299	737.469	1259.77	113.802	110.6	97.4177
LOC106664543	-3.1642	4.30153e-12	2.8159e-11	317.167	229.758	550.354	40.5867	29.9413	52.127
LOC106661024	-3.15908	2.51485e-12	1.68553e-11	5581.62	5861.64	4270.81	619.146	295.747	845.142
LOC106664100	-3.14801	3.54281e-66	3.56394e-64	3960.13	4095.3	3211.46	374.83	444.231	452.052
LOC106667500	-3.14621	6.12033e-57	4.27448e-55	6683.43	5783.19	7569.75	785.472	647.099	831.469
LOC106661884	-3.13661	4.51949e-91	9.7169e-89	4084.95	3853.22	4140.38	401.888	518.779	451.198
LOC106662536	-3.1341	4.03303e-35	1.09191e-33	4853.03	4558.18	3147.83	537.177	470.506	422.998
LOC106663889	-3.13016	9.27232e-99	2.3107e-96	1863.51	1585.89	1616.07	181.446	193.091	204.235
LOC106660831	-3.12674	7.01474e-21	9.13499e-20	220.361	196.135	194.055	25.4662	14.6651	30.7635
LOC106669480	-3.12455	3.86363e-07	1.34962e-06	5793.07	6154.16	5236.31	297.636	399.014	1274.12
LOC106669386	-3.12061	1.10071e-33	2.78736e-32	1638.06	1415.54	2093.25	168.713	188.203	234.999
LOC106664388	-3.11559	0.000182704	0.000378491	356.653	328.386	270.405	11.9373	84.9355	12.8181
LOC106665172	-3.1047	7.20303e-11	4.06491e-10	582.109	1133.1	421.514	61.278	89.8239	97.4177
LOC106667120	-3.10163	1.5974e-21	2.13344e-20	109.544	96.3865	87.484	12.7331	9.16571	12.8181
LOC106665900	-3.09421	6.65566e-23	9.74357e-22	133.745	156.908	186.102	13.5289	21.3866	20.509
LOC106670429	-3.093	2.72091e-20	3.39031e-19	551.539	478.57	858.933	70.032	87.3797	63.2361
LOC106671088	-3.0871	2.40758e-14	1.96422e-13	71.3307	82.9372	100.209	5.57072	12.832	11.109
LOC106660798	-3.07904	2.26007e-90	4.67579e-88	1578.19	1498.47	1372.7	160.755	193.091	171.763
LOC106670786	-3.07128	1.54738e-18	1.71558e-17	38521.1	28089.9	60096.7	5413.15	4545.58	5116.14
LOC106668294	-3.06538	6.28518e-13	4.50765e-12	9311.2	7050.78	18118.7	1477.83	1416.41	1224.56
LOC112126321	-3.06024	6.14345e-63	5.26273e-61	909.466	802.473	753.953	111.414	94.7123	89.7269
LOC106668370	-3.05725	3.64082e-68	3.99216e-66	3918.09	3608.89	3742.72	381.197	519.39	452.052
LOC106663001	-3.05127	3.43341e-26	5.9948e-25	145.209	154.667	141.565	12.7331	21.9977	17.9454
LOC106669736	-3.04778	1.9837e-43	7.9968e-42	415.246	539.092	531.266	55.7072	56.8274	67.5088
LOC106665374	-3.04541	3.70042e-11	2.17095e-10	1948.86	1319.15	3664.78	309.573	306.746	223.035
LOC106668917	-3.04473	6.08822e-24	9.48257e-23	8699.79	6493.76	5439.91	1034.56	801.083	664.833
LOC106669855	-3.03379	9.09442e-154	9.97203e-151	15878.7	14433.3	13878.1	1699.87	1868.58	1827.01
LOC106664902	-3.03118	5.68287e-23	8.38663e-22	8116.41	6379.44	4585.75	701.911	692.927	939.996
LOC106661510	-3.01562	4.54918e-18	4.89517e-17	8248.88	6543.07	13370.7	1109.37	1329.03	1043.4
A7F07_gt13	-3.01544	1.2671e-21	1.70059e-20	231.825	175.961	174.968	30.2411	17.7204	24.7817
LOC112127080	-3.0143	1.01035e-14	8.58801e-14	565.55	421.411	311.761	52.524	70.8815	36.7453
LOC106664085	-3.01216	1.84644e-32	4.34469e-31	4794.44	3803.9	3122.38	426.558	563.385	462.307
LOC106672323	-3.01199	1.53038e-14	1.27223e-13	419.068	431.498	515.36	43.77	39.107	87.1632
LOC106664723	-3.00791	2.93149e-143	2.29599e-140	33097.4	27773.9	30461.9	3827.09	3693.17	3834.33
LOC112126357	-3.00441	0.0126787	0.0184233	44.5817	16.8116	22.2686	0	1.22209	9.39996
LOC106668494	-3.00055	3.80904e-44	1.58806e-42	1033.02	862.995	765.087	122.556	97.1565	113.654
LOC106670214	-3.00033	1.78386e-21	2.37092e-20	1824.03	1190.26	1000.5	160.755	189.425	151.254
LOC106673786	-2.99475	1.87294e-26	3.3231e-25	1273.76	1137.58	1068.89	103.456	184.536	147.836
LOC106673231	-2.98817	1.17159e-13	8.97099e-13	385.95	280.193	214.733	52.524	28.1082	30.7635
LOC106668989	-2.98368	4.72689e-13	3.44159e-12	332.452	214.068	291.083	53.3198	28.7192	23.9272
LOC106663175	-2.98295	2.81406e-31	6.27157e-30	1696.65	1803.32	1870.57	187.017	194.924	298.235
LOC106663523	-2.982	6.0091e-15	5.19226e-14	1643.15	1245.18	1095.94	229.991	169.871	104.254
LOC106672732	-2.9738	2.34677e-26	4.13703e-25	580.835	462.879	439.01	73.2152	46.4396	70.0724
LOC106668023	-2.97034	1.70818e-07	6.27689e-07	2208.7	2506.05	2226.86	152.001	183.925	550.325
LOC106672678	-2.96663	1.46393e-46	6.7163e-45	2891.44	2314.4	2048.72	292.861	298.191	337.544
LOC112128112	-2.96447	0.000311627	0.000610832	22.9277	34.744	22.2686	0	4.27733	5.98179
LOC106663266	-2.95222	1.01402e-29	2.13411e-28	463.649	576.077	680.784	60.4821	81.8803	79.4724
LOC106667307	-2.95092	1.30657e-07	4.88459e-07	30.5703	36.9855	25.4499	5.57072	1.83314	5.12725
LOC106672320	-2.94638	8.07248e-13	5.71431e-12	13103.2	8395.71	21521.1	2111.3	1745.15	1724.46
LOC106670985	-2.93582	0.00029612	0.000583485	19.1064	17.9324	28.6311	0	4.88838	3.41817
LOC106668347	-2.9328	2.16567e-27	4.05231e-26	950.226	1093.87	1192.96	112.21	127.709	184.581
LOC106671164	-2.92907	2.3238e-12	1.56899e-11	7070.65	5119.69	13222.8	1144.39	1138.38	1053.65
LOC106672972	-2.92782	4.42331e-13	3.22699e-12	531.159	249.932	434.239	55.7072	64.1599	39.3089
LOC106662708	-2.91602	2.87035e-08	1.17045e-07	250.931	301.488	400.836	26.262	72.7146	26.4908
LOC106672742	-2.91009	3.88639e-10	2.01964e-09	1601.12	1158.88	2774.04	340.61	177.815	217.908
LOC106667700	-2.90408	1.26065e-37	3.94945e-36	9650.02	9209.39	9405.32	1598	1088.89	1089.54
LOC106668763	-2.90194	5.66254e-18	6.04575e-17	2451.99	1832.46	1719.46	270.578	183.314	350.362
LOC106665453	-2.89909	6.90731e-05	0.000157363	33.1178	15.6908	15.9062	3.97909	3.66628	0.854542
LOC106662359	-2.89429	3.26952e-08	1.32484e-07	1536.16	578.319	564.669	93.9065	113.655	152.963
LOC106665385	-2.88671	1.71661e-12	1.17202e-11	1657.16	1769.7	1908.74	235.562	133.819	352.926
LOC106668971	-2.88223	3.08912e-06	9.36215e-06	29.2965	36.9855	85.8933	4.77491	7.94361	7.69087
LOC106667966	-2.87915	2.6739e-11	1.60654e-10	1031.75	696	1827.62	175.08	138.097	170.054
LOC106672118	-2.87878	2.45037e-20	3.07417e-19	388.497	312.696	558.307	58.0947	60.4937	52.127
LOC106669732	-2.87746	1.14476e-51	6.67674e-50	3370.37	2957.72	3136.7	424.967	361.129	503.325
LOC106663422	-2.87367	6.28823e-31	1.39013e-29	226.73	175.961	205.19	31.0369	26.275	25.6362
LOC106662345	-2.87241	2.05892e-13	1.54419e-12	678.915	455.034	313.352	54.1156	80.0472	63.2361
LOC106671136	-2.87239	2.65096e-22	3.76525e-21	205.076	199.498	152.699	30.2411	26.8861	18.7999
LOC106662202	-2.87202	1.32055e-57	9.40248e-56	2602.3	2405.18	1959.64	296.84	329.354	325.58
LOC106665258	-2.87134	2.58495e-07	9.28398e-07	3492.65	1991.61	1153.2	168.713	334.243	404.198
LOC106669110	-2.8705	1.57774e-05	4.16163e-05	3004.8	2181.02	2355.7	151.205	694.761	184.581
LOC106667410	-2.86394	7.85896e-48	3.84703e-46	19379	16110	19893.9	2292.75	2330.53	2984.91
LOC106664060	-2.86284	0.00437852	0.0068714	24.2015	192.773	154.29	14.3247	32.9965	3.41817
LOC106665494	-2.85475	1.5027e-23	2.29167e-22	4786.8	4546.98	2729.5	559.46	541.999	566.561
LOC106672033	-2.85448	5.82797e-38	1.86308e-36	238.193	215.188	205.19	28.6494	28.7192	34.1817
LOC106664646	-2.84991	4.23713e-13	3.09528e-12	14057.2	7449.78	6581.97	1114.14	1209.87	1572.36
LOC106669644	-2.84826	3.07394e-10	1.61581e-09	459.828	378.821	351.526	40.5867	34.8297	90.5814
LOC106670229	-2.84186	3.40533e-26	5.95526e-25	2190.87	2012.91	1698.78	278.536	205.923	340.108
A7F07_gt14	-2.83923	1.34816e-09	6.55548e-09	156.673	105.353	73.1684	13.5289	11.6099	22.2181
LOC106671669	-2.83817	1.42752e-09	6.926e-09	231.825	156.908	394.473	36.6076	45.8285	26.4908
LOC106661324	-2.83595	3.58841e-07	1.26031e-06	20.3802	32.5024	27.0405	4.77491	2.44419	4.27271
LOC106672465	-2.83045	4.06009e-59	3.24956e-57	750.246	776.696	636.247	104.252	94.1013	106.818
LOC106661666	-2.82573	1.34007e-08	5.72638e-08	94.2584	126.647	65.2153	19.0996	7.33257	14.5272
LOC106661449	-2.81864	2.9008e-71	3.34814e-69	1830.4	1606.07	1479.27	230.787	219.977	246.963
LOC106668027	-2.81541	3.33954e-55	2.21927e-53	1221.54	1342.69	1013.22	165.53	172.926	170.054
LOC106664725	-2.81076	3.10627e-18	3.38572e-17	3392.03	2503.81	2238	300.023	347.075	512.725
LOC106670119	-2.80958	2.23817e-11	1.35439e-10	2797.18	1795.48	4803.66	452.024	443.62	444.362
LOC106666522	-2.80885	7.3958e-51	3.99482e-49	1099.26	1017.66	1215.23	149.614	183.314	140.999
LOC106663041	-2.80609	5.91864e-23	8.69945e-22	1073.78	1179.05	1027.54	128.922	128.32	212.781
LOC106663477	-2.80567	4.22569e-43	1.67273e-41	1030.47	989.642	1202.51	164.734	127.098	170.054
LOC106666059	-2.80552	1.07815e-28	2.16122e-27	2077.51	1767.46	2813.8	345.385	290.858	316.18
LOC106661945	-2.80046	7.974e-10	3.987e-09	385.95	302.609	421.514	46.9532	29.3303	83.7451
LOC106663338	-2.79987	5.0464e-45	2.17849e-43	1086.52	969.469	866.886	144.043	119.765	157.236
LOC106664133	-2.79921	2.11431e-07	7.70214e-07	1072.51	1138.71	1253.41	85.9483	298.191	112.799
LOC106670232	-2.79586	4.81189e-13	3.49651e-12	145.209	116.56	211.552	25.4662	16.4983	26.4908
LOC106671975	-2.79401	6.12197e-36	1.75267e-34	1831.67	1668.83	1606.52	198.954	301.246	234.999
LOC106663467	-2.78317	5.89707e-19	6.74962e-18	2706.74	2169.82	3108.07	448.841	265.805	446.071
LOC106665826	-2.77593	1.08365e-36	3.26434e-35	11981	9271.03	10636.5	1317.08	1484.84	1854.36
LOC106669560	-2.77584	2.92444e-12	1.94578e-11	496.767	348.56	819.168	77.1943	75.1588	90.5814
LOC106665615	-2.77307	1.22251e-68	1.35402e-66	4119.35	4047.11	3903.37	670.079	510.835	586.216
LOC106664122	-2.77269	1.65737e-55	1.11491e-53	14947.6	12247.8	11670.4	1790.59	1797.09	2100.46
LOC106665554	-2.77186	7.4082e-08	2.85924e-07	25.4752	38.1063	54.081	6.36654	4.88838	5.98179
LOC106661226	-2.77175	5.42963e-61	4.47638e-59	657.261	581.681	583.757	94.7023	80.0472	93.145
LOC112127437	-2.76894	3.11039e-53	1.92686e-51	462.376	420.29	446.963	57.2989	72.7146	64.0906
LOC106663701	-2.76369	1.99507e-12	1.35287e-11	3739.76	2861.33	6795.12	685.995	614.713	671.67
LOC106664311	-2.76342	2.35272e-29	4.8583e-28	952.774	867.478	1216.82	177.467	140.541	129.036
LOC106673978	-2.76073	6.63245e-05	0.000151763	31.844	17.9324	28.6311	2.38745	1.83314	7.69087
LOC106672612	-2.76058	4.98509e-11	2.87687e-10	137.566	154.667	268.814	31.0369	19.5535	32.4726
LOC106666840	-2.75891	9.16782e-09	4.00658e-08	30.5703	34.744	46.1279	3.97909	4.88838	7.69087
LOC106668919	-2.75876	1.09242e-21	1.47336e-20	547.718	684.792	540.81	62.8696	89.2129	110.236
LOC112127707	-2.75578	0.00195665	0.00326705	10.1901	33.6232	19.0874	5.57072	0.611047	3.41817
LOC106669239	-2.75577	2.98332e-14	2.41954e-13	7497.36	4480.85	8990.17	1250.23	810.248	1044.25
LOC106668264	-2.75316	2.18196e-103	6.2961e-101	2464.73	2631.57	2282.54	346.977	385.571	361.471
LOC106662622	-2.74708	8.12993e-14	6.31336e-13	448.364	455.034	628.294	106.64	70.8815	50.418
LOC106669367	-2.74663	1.66705e-11	1.02519e-10	221.635	283.556	356.298	25.4662	58.6605	43.5816
LOC106668258	-2.74176	1.21621e-52	7.36781e-51	2471.1	2183.27	2363.66	409.846	334.243	305.071
LOC106673969	-2.73888	1.05153e-14	8.91034e-14	868.706	817.043	1557.21	171.897	176.593	136.727
LOC106666578	-2.73155	8.59357e-33	2.05739e-31	1305.61	1320.27	1067.3	148.022	216.922	190.563
LOC106673797	-2.72848	8.44951e-91	1.78171e-88	2095.34	1873.93	2199.82	294.453	325.077	310.199
LOC106666420	-2.72682	1.4956e-15	1.35981e-14	138.84	115.44	82.7121	15.9164	16.4983	18.7999
LOC112128284	-2.72654	2.31184e-13	1.72797e-12	486.577	405.72	321.305	85.1525	58.0495	40.1635
LOC106661081	-2.72468	1.18274e-25	2.01692e-24	1189.69	891.014	744.409	138.472	157.039	131.599
LOC106668239	-2.7221	3.08185e-23	4.63546e-22	3356.36	2804.17	2743.81	482.266	323.244	545.198
LOC106662414	-2.71898	4.31383e-07	1.49311e-06	217.813	188.29	445.373	23.8745	60.4937	44.4362
LOC106669477	-2.70744	2.50951e-40	8.93402e-39	292.965	265.623	248.136	38.9951	39.7181	45.2907
LOC106666941	-2.70066	3.56213e-32	8.27516e-31	545.17	598.493	761.906	101.069	105.711	85.4542
LOC106664305	-2.69876	8.71726e-34	2.22808e-32	5566.34	4381.1	5117.02	730.561	655.042	935.723
LOC106664930	-2.69624	6.65026e-26	1.15016e-24	5058.11	6694.38	6957.36	817.305	1189.1	879.323
LOC106663855	-2.6952	2.1015e-63	1.82881e-61	3136	2521.74	2789.94	424.967	472.339	405.907
LOC106669817	-2.69412	1.8097e-27	3.42127e-26	3101.61	2790.72	3683.87	397.113	603.715	477.689
LOC106662864	-2.69197	1.67067e-06	5.29143e-06	1092.89	883.169	1442.69	88.3358	313.467	126.472
LOC106666704	-2.68074	8.59566e-15	7.33474e-14	157.946	109.836	101.8	15.1205	22.6087	19.6545
LOC106670758	-2.67694	1.34855e-63	1.18295e-61	9883.12	8274.67	8740.44	1574.92	1308.86	1322.83
LOC106663510	-2.67492	4.7689e-48	2.34489e-46	3850.58	3152.73	2840.84	533.994	482.727	525.543
LOC106664680	-2.66647	4.75116e-07	1.63517e-06	43.3079	31.3816	60.4435	9.54981	7.94361	3.41817
LOC106670231	-2.66293	9.37657e-12	5.94989e-11	187.243	260.019	155.88	26.262	24.4419	45.2907
LOC106670583	-2.66233	2.39856e-66	2.43521e-64	1799.83	1632.97	2008.95	269.782	282.915	306.78
LOC106672532	-2.66158	2.15675e-07	7.83851e-07	143.935	147.942	349.936	24.6704	44.6064	31.618
LOC106662001	-2.65834	1.62725e-43	6.58405e-42	6393.01	5497.39	6941.45	967.714	1142.05	871.632
LOC106672932	-2.65689	4.86433e-22	6.71755e-21	15820.1	12291.5	21599	2818.79	2474.74	2588.41
LOC106667128	-2.65668	2.79963e-45	1.21336e-43	2583.19	2183.27	2441.6	316.735	422.234	403.344
LOC106663906	-2.65069	0.00151613	0.00257781	14.0114	19.0531	68.3965	3.97909	3.66628	8.54542
LOC112128253	-2.64574	2.38617e-66	2.43521e-64	2793.36	2643.9	2540.22	386.767	483.949	402.489
LOC106664846	-2.64429	6.79556e-22	9.27936e-21	872.527	781.179	746	144.839	89.8239	150.399
LOC106670989	-2.63944	6.40663e-11	3.63794e-10	1533.61	1068.1	2667.47	266.599	289.025	289.69
LOC106670455	-2.62447	6.7254e-43	2.63372e-41	1964.14	1678.92	1541.31	320.715	259.084	261.49
LOC106663683	-2.62426	1.45391e-57	1.02852e-55	5684.8	4522.32	5136.1	750.456	849.967	887.869
LOC106665429	-2.62137	1.95914e-28	3.84982e-27	210.171	192.773	235.411	32.6285	30.5524	41.018
LOC106661541	-2.61777	3.15975e-10	1.65853e-09	56.0455	40.3478	39.7654	8.754	6.72152	6.83633
LOC106668683	-2.61383	3.75878e-35	1.02017e-33	259.847	281.314	314.942	40.5867	47.0506	52.127
LOC106674142	-2.61281	1.34625e-15	1.22911e-14	808.839	746.435	442.192	127.331	97.1565	102.545
LOC106661705	-2.6126	9.87565e-06	2.70919e-05	15.2851	28.0193	25.4499	4.77491	2.44419	4.27271
LOC106663757	-2.60757	3.74115e-09	1.70356e-08	136.293	99.7488	243.364	27.0578	28.1082	23.0726
A7F07_gt15	-2.60509	1.2139e-09	5.9342e-09	217.813	171.478	147.927	25.4662	18.3314	45.2907
LOC106661928	-2.60078	9.04074e-15	7.70255e-14	449.638	409.082	237.002	58.8905	55.6053	66.6542
LOC106663845	-2.60075	4.49373e-06	1.32314e-05	425.436	651.169	1410.88	89.1316	136.264	184.581
LOC106665722	-2.59692	1.51641e-28	3.00134e-27	787.185	759.884	922.558	124.148	168.038	114.509
LOC106672106	-2.59613	1.60102e-30	3.47627e-29	2351.36	1955.75	1568.35	354.935	303.69	313.617
LOC112128234	-2.58974	1.2535e-10	6.893e-10	122.281	70.6087	68.3965	15.9164	14.6651	12.8181
LOC106664598	-2.58874	9.86385e-105	3.00436e-102	3206.06	2838.92	2894.92	475.103	521.223	488.798
LOC106667472	-2.58742	2.98215e-58	2.20941e-56	3011.17	2759.34	2694.51	417.804	534.666	454.616
LOC106668180	-2.58212	1.00633e-15	9.25705e-15	1222.81	671.343	839.846	151.205	128.931	176.89
LOC106661164	-2.57593	9.34661e-25	1.51606e-23	5163.83	4271.27	4413.96	839.588	576.828	907.523
LOC106670549	-2.57315	1.2653e-49	6.54436e-48	775.721	756.522	881.202	118.577	149.095	136.727
LOC106669387	-2.57116	2.83214e-14	2.30203e-13	230.551	191.652	147.927	22.2829	36.0518	37.5998
LOC106662335	-2.57078	3.05344e-22	4.30901e-21	560.455	544.696	547.172	65.2571	98.3786	114.509
LOC112127753	-2.56827	0.00220499	0.00364287	21.654	30.2609	28.6311	0.795818	9.77675	2.56362
LOC106665029	-2.56338	5.55884e-09	2.48482e-08	1756.52	1192.5	3244.86	393.134	315.3	339.253
LOC106665173	-2.54497	4.06411e-08	1.62106e-07	70.0569	158.029	155.88	22.2829	26.8861	16.2363
LOC106668162	-2.53594	5.13267e-37	1.57206e-35	462.376	513.314	389.701	81.1734	73.9367	81.1814
LOC106663850	-2.53571	4.63761e-22	6.42063e-21	836.862	623.15	971.867	123.352	160.094	135.018
LOC106670195	-2.53042	1.89308e-10	1.01455e-09	7715.18	4764.41	10090.9	1314.69	1644.33	946.832
LOC106667907	-2.52499	7.27065e-17	7.2082e-16	449.638	502.106	788.946	102.66	95.3233	104.254
LOC106665041	-2.52487	7.34474e-24	1.13911e-22	2653.25	2423.11	2112.34	366.076	529.778	352.071
LOC106672528	-2.51931	2.54148e-25	4.27413e-24	221.635	215.188	254.499	33.4243	37.8849	49.5634
LOC112127056	-2.51715	2.83147e-09	1.31444e-08	867.432	943.691	467.641	137.676	88.6018	172.617
LOC106665780	-2.51706	2.85355e-12	1.90092e-11	101.901	73.971	77.9402	14.3247	10.9988	19.6545
LOC106667287	-2.50942	7.47712e-31	1.64302e-29	9679.32	8956.1	6752.17	1438.84	1361.41	1659.52
LOC106673987	-2.50751	1.138e-44	4.79928e-43	5345.98	4956.06	6216.13	881.766	926.958	1096.38
LOC106661589	-2.5067	1.38654e-10	7.58229e-10	137.566	91.9034	98.6183	22.2829	12.2209	23.9272
LOC106663982	-2.5054	8.79625e-10	4.36825e-09	1439.35	1075.94	2629.29	339.018	284.748	281.999
LOC106663561	-2.50295	5.88831e-61	4.81831e-59	7405.65	6190.03	6305.21	1266.15	1171.99	1072.45
LOC106666995	-2.50179	5.98489e-89	1.17186e-86	6156.09	5777.58	6578.79	1148.37	1003.34	1117.74
LOC106670685	-2.50101	2.2995e-93	5.25292e-91	2948.76	2629.33	2586.34	505.344	465.007	472.561
LOC106674237	-2.49904	5.59478e-09	2.49987e-08	7157.27	4859.67	12297.1	1605.96	1121.88	1573.21
LOC112126483	-2.49903	2.51904e-22	3.59184e-21	820.303	841.7	1207.28	158.368	194.313	153.817
LOC106666980	-2.49716	5.54719e-35	1.48353e-33	5222.42	4501.02	4657.33	751.252	768.086	1028.87
LOC106672909	-2.49433	3.59689e-54	2.34762e-52	44483.6	39976.8	51699.8	7595.28	8010.83	8558.23
LOC106666645	-2.49135	4.85509e-07	1.6678e-06	104.448	96.3865	130.431	32.6285	10.3878	16.2363
LOC106667078	-2.4904	3.42155e-43	1.37426e-41	4980.41	4369.89	3747.49	791.839	831.024	707.56
LOC106664692	-2.4893	6.60354e-51	3.58455e-49	1728.49	1463.73	1589.03	262.62	320.8	266.617
LOC106668131	-2.48749	8.40801e-42	3.13584e-40	1555.26	1745.04	1387.02	243.52	285.97	306.78
LOC106668592	-2.48017	5.66067e-68	6.14547e-66	8571.14	7794.98	6978.04	1319.47	1385.85	1479.21
LOC106667540	-2.47845	1.41025e-41	5.20653e-40	5761.22	4784.58	6146.15	937.473	1125.55	930.596
LOC106665972	-2.477	5.00071e-41	1.81566e-39	982.07	906.705	1162.74	198.159	165.594	184.581
LOC106672191	-2.46775	1.10748e-17	1.16206e-16	1417.7	1184.66	814.396	183.834	230.365	203.381
LOC106666962	-2.46728	4.87639e-115	1.78232e-112	10564.6	10103.8	9370.33	1711.01	1853.92	1867.17
LOC106671726	-2.46687	2.24924e-30	4.83588e-29	1033.02	1136.46	1013.22	163.143	175.982	237.563
LOC106668976	-2.46632	1.71409e-09	8.21102e-09	45.8554	72.8502	68.3965	12.7331	7.94361	13.6727
LOC106662915	-2.46485	3.79511e-78	5.26752e-76	2499.12	2416.39	2225.27	393.134	458.896	440.943
LOC106672105	-2.45978	3.25318e-21	4.27199e-20	7878.22	6764.99	10825.7	1740.45	1511.12	1377.52
LOC106665913	-2.45786	1.3604e-34	3.58576e-33	1804.92	1694.61	1321.8	274.557	281.693	322.162
LOC106663344	-2.45652	3.1164e-13	2.3011e-12	2221.44	1983.77	1779.9	253.07	510.835	325.58
LOC106663595	-2.45612	0.000219523	0.000445918	11.4639	35.8647	33.403	3.18327	5.49942	5.98179
LOC106667698	-2.44855	9.29068e-18	9.79541e-17	620.322	822.647	987.773	174.284	120.987	150.399
LOC106670357	-2.44524	3.57696e-31	7.95565e-30	890.36	756.522	1078.44	161.551	160.094	178.599
LOC106662117	-2.43883	9.55207e-45	4.05963e-43	13712	11741.2	10122.7	2239.43	2239.49	2082.52
LOC106662222	-2.43641	4.60619e-35	1.23791e-33	1757.79	1482.78	1261.36	295.248	260.306	276.871
LOC106672392	-2.43381	8.1199e-55	5.33142e-53	1249.56	1026.63	1247.04	223.625	212.033	216.199
LOC106672210	-2.43335	3.08233e-09	1.42366e-08	122.281	115.44	230.64	27.0578	34.2186	24.7817
LOC106673807	-2.43302	1.31553e-12	9.0779e-12	8066.73	6295.38	5191.77	1080.72	897.017	1644.14
LOC106660843	-2.43085	6.1599e-11	3.50874e-10	7706.26	5036.75	10922.8	1297.18	1781.81	1309.16
LOC106673066	-2.42672	5.5711e-24	8.71429e-23	1608.76	1399.85	1767.18	253.866	369.683	263.199
LOC106667327	-2.42593	5.7313e-33	1.38118e-31	1118.36	824.889	838.255	167.918	175.371	174.326
LOC106667259	-2.42467	2.63844e-12	1.76513e-11	2379.39	1993.85	3764.99	462.37	431.399	622.106
LOC106669313	-2.41863	9.49291e-50	4.95666e-48	1815.11	1689	1420.42	305.594	321.411	293.962
LOC106661430	-2.41756	7.33793e-21	9.53322e-20	1393.5	1066.98	1157.97	203.729	188.203	286.271
LOC106666473	-2.41539	2.10875e-06	6.58572e-06	36.9391	42.5894	71.5778	5.57072	12.832	9.39996
LOC106662318	-2.41443	3.92463e-08	1.57114e-07	59.8668	52.6763	58.8528	7.16236	16.4983	7.69087
LOC106669404	-2.41005	2.7065e-23	4.08771e-22	1075.05	959.382	847.799	177.467	144.818	221.326
LOC106668616	-2.40651	1.30433e-46	6.03461e-45	2223.99	2196.71	2069.39	471.92	398.403	353.78
LOC106661783	-2.40455	1.72971e-08	7.26122e-08	3656.97	3104.54	3095.34	420.192	993.563	446.925
LOC106670241	-2.40362	9.74607e-13	6.82412e-12	1646.97	1199.23	2484.54	349.364	313.467	344.38
LOC106668032	-2.40169	8.60134e-19	9.72306e-18	2464.73	2393.97	3685.46	481.47	625.101	509.307
LOC106673036	-2.39824	1.63834e-47	7.8106e-46	1110.72	1066.98	1076.85	237.154	179.648	201.672
LOC106666021	-2.39807	2.86049e-05	7.13334e-05	724.77	694.879	655.334	54.1156	234.642	104.254
LOC106670250	-2.39204	1.37953e-35	3.83923e-34	4216.15	3755.71	3540.71	642.225	862.799	687.051
LOC106669555	-2.39023	0.0191857	0.0270748	3.82129	35.8647	44.5373	5.57072	8.55466	1.70908
LOC106670143	-2.38904	2.87916e-15	2.53982e-14	2046.94	1516.41	2762.9	395.521	455.841	355.489
LOC106660949	-2.38744	9.76375e-53	5.94775e-51	3499.02	3070.92	3693.41	594.476	716.147	649.452
LOC106666708	-2.38562	7.06982e-32	1.62177e-30	8709.98	7647.03	6007.76	1371.19	1395.02	1514.25
LOC106662177	-2.38422	1.41827e-38	4.69829e-37	1064.86	1144.31	1350.43	254.662	215.089	211.926
LOC106664629	-2.38329	2.35834e-07	8.52596e-07	245.836	112.077	295.855	45.3616	32.9965	46.9998
LOC106665354	-2.37741	3.69243e-18	4.00074e-17	510.778	609.7	674.422	148.818	102.656	93.9996
LOC106660920	-2.3771	1.22915e-17	1.28481e-16	1208.8	1171.21	1229.55	256.253	159.483	280.29
LOC106668127	-2.37665	1.2841e-08	5.49576e-08	878.896	910.068	1192.96	120.964	293.303	158.945
LOC106663299	-2.37377	3.34923e-28	6.53457e-27	2839.22	3105.66	2210.96	590.497	512.669	470.852
LOC106662927	-2.37313	1.50393e-15	1.36625e-14	98.0797	78.4541	104.981	16.7122	17.1093	20.509
LOC106669007	-2.36187	2.39592e-17	2.46678e-16	217.813	142.338	167.015	33.4243	34.8297	34.1817
LOC106672443	-2.34759	3.90503e-98	9.30841e-96	1649.52	1517.53	1514.27	315.94	307.968	295.671
LOC106661452	-2.34409	6.07517e-47	2.84676e-45	2974.23	2553.12	2331.84	501.365	493.726	553.743
LOC106667558	-2.34021	1.75441e-50	9.38393e-49	1375.66	1148.79	1388.61	245.112	274.36	252.09
LOC106667291	-2.33973	1.69526e-06	5.3662e-06	503.136	353.043	308.58	111.414	37.2739	82.036
LOC106662598	-2.33837	1.05738e-29	2.21687e-28	224.182	228.638	221.096	38.1993	43.3843	52.127
LOC106662458	-2.33186	7.61924e-30	1.60973e-28	1356.56	1381.91	1417.24	248.295	337.909	237.563
LOC106661013	-2.33181	4.10444e-05	9.88474e-05	20.3802	23.5362	36.5842	5.57072	7.33257	2.56362
LOC106666074	-2.32707	9.17666e-31	2.00843e-29	454.733	586.164	613.978	108.231	114.266	106.818
LOC106668424	-2.32033	3.74053e-11	2.1898e-10	81.5208	82.9372	71.5778	19.0996	18.3314	9.39996
LOC106661785	-2.32013	5.83059e-30	1.23422e-28	5669.51	4717.33	4864.11	900.07	1220.26	932.305
LOC106665711	-2.31425	4.09407e-46	1.84738e-44	724.77	613.063	698.281	132.902	128.32	148.69
LOC106673996	-2.3103	0.0350183	0.0474748	6338.24	646.686	278.358	425.762	352.574	686.197
LOC106665340	-2.30895	6.17892e-16	5.79075e-15	117.186	89.6618	109.753	21.4871	23.8308	17.9454
LOC106669578	-2.30499	5.67581e-78	7.77941e-76	3616.21	3481.12	3221	678.833	658.098	752.851
LOC106674078	-2.30415	9.06487e-08	3.46208e-07	68.7831	114.319	103.39	19.0996	12.2209	27.3453
LOC106664301	-2.29347	3.13091e-83	4.83526e-81	20852.8	17859.5	18357.3	4044.35	3775.05	3822.36
A7F07_gt12	-2.29124	5.63843e-21	7.36016e-20	456.007	413.565	486.729	85.1525	75.7698	117.072
LOC106666579	-2.28888	1.31624e-16	1.28403e-15	256.026	223.034	248.136	46.9532	37.8849	64.9452
LOC106660821	-2.28884	2.18793e-36	6.44909e-35	550.265	506.589	559.897	97.8856	104.489	129.036
LOC106667144	-2.28802	4.42614e-65	4.29492e-63	2558.99	2289.74	2700.87	538.769	482.727	524.689
LOC106668706	-2.28755	2.83694e-08	1.15726e-07	35.6653	32.5024	41.356	8.754	6.11047	7.69087
LOC106668877	-2.28658	2.38431e-27	4.43869e-26	355.38	313.816	335.62	62.0738	81.8803	60.6725
LOC106670480	-2.28482	1.40286e-26	2.50936e-25	1100.53	866.357	793.718	203.729	194.313	168.345
LOC106672382	-2.28263	2.92551e-24	4.62222e-23	1491.58	1610.55	1299.53	365.28	249.918	290.544
LOC106666948	-2.28077	0.000107691	0.000235367	15.2851	26.8985	23.8593	6.36654	2.44419	5.12725
LOC106670937	-2.28072	1.03021e-05	2.8142e-05	160.494	130.01	109.753	17.508	47.0506	17.0908
LOC106670062	-2.27722	1.26681e-44	5.32207e-43	5268.28	5347.21	4386.92	1020.24	944.068	1132.27
LOC106671786	-2.27307	6.8801e-14	5.36941e-13	1122.18	1041.2	1439.51	221.237	194.924	329.853
LOC106661302	-2.2713	4.36782e-12	2.85248e-11	109.544	122.164	114.524	31.0369	15.8872	25.6362
LOC106669347	-2.27119	9.83522e-10	4.8578e-09	44.5817	60.5217	68.3965	11.1414	14.0541	10.2545
LOC106671007	-2.27076	5.18135e-10	2.64865e-09	756.615	762.126	733.275	139.268	100.212	228.163
LOC106662766	-2.26591	3.02348e-84	4.80471e-82	1375.66	1240.7	1312.26	274.557	279.86	261.49
LOC106664094	-2.26582	4.35301e-06	1.28689e-05	4758.77	2389.49	1736.95	514.098	495.559	838.305
LOC106663127	-2.26282	6.39262e-13	4.57839e-12	105.722	75.0918	112.934	21.4871	18.3314	21.3635
LOC106673095	-2.26078	5.08996e-09	2.28548e-08	585.93	622.029	545.582	90.7232	87.9908	187.999
LOC106668052	-2.25833	7.26919e-14	5.65697e-13	113.365	78.4541	104.981	21.4871	21.3866	18.7999
LOC106667993	-2.25794	0.00310243	0.00498508	789.732	450.551	322.895	229.196	48.2727	49.5634
LOC106668474	-2.25487	0.00193983	0.00324043	19.1064	47.0725	22.2686	8.754	7.94361	1.70908
LOC106668829	-2.25472	2.7822e-20	3.45882e-19	1331.08	1259.75	1581.07	350.16	227.31	297.38
LOC106667903	-2.2509	3.35016e-13	2.4621e-12	2418.87	1678.92	1647.88	452.82	292.081	463.162
LOC106662126	-2.24998	5.52086e-88	1.02604e-85	3706.65	3269.29	3286.22	726.582	698.427	733.197
LOC106670347	-2.24381	1.71787e-10	9.26991e-10	156.673	168.116	209.961	46.1574	23.8308	43.5816
LOC106672527	-2.24167	2.30962e-31	5.18955e-30	1356.56	1183.54	1035.49	276.945	256.029	223.035
LOC106668118	-2.24141	1.06019e-30	2.31113e-29	3514.31	3138.16	3289.4	692.361	583.55	828.051
LOC106662128	-2.2405	2.03372e-22	2.91882e-21	745.151	617.546	520.132	151.205	122.209	125.618
LOC106672563	-2.2338	1.32739e-41	4.91717e-40	4505.3	4366.53	5201.32	970.102	1120.05	899.832
LOC106665992	-2.23113	1.75131e-91	3.91901e-89	1601.12	1543.3	1608.11	315.94	339.131	357.198
LOC106663468	-2.23057	2.38138e-51	1.35295e-49	3921.91	4087.46	4118.11	766.372	840.801	977.596
LOC106672700	-2.22779	1.10702e-48	5.46778e-47	686.558	579.44	661.697	136.881	134.43	140.145
LOC106672878	-2.22763	2.66329e-42	1.0001e-40	1555.26	1406.57	1272.49	303.207	327.521	272.599
LOC106668336	-2.22283	2.08221e-37	6.44954e-36	9592.7	9325.95	9492.8	1910.76	1777.54	2399.55
LOC106667853	-2.22273	1.91135e-12	1.29771e-11	327.357	321.662	270.405	91.519	51.328	54.6907
LOC106663991	-2.22269	1.28737e-35	3.6195e-34	1564.18	1459.25	1824.44	331.856	388.015	317.035
LOC106662821	-2.22133	1.38715e-10	7.58229e-10	1659.71	1188.02	890.746	220.442	337.298	243.544
LOC106662354	-2.2176	5.20067e-30	1.10514e-28	1308.15	967.227	1029.13	235.562	250.529	223.89
LOC106669655	-2.2161	3.0359e-17	3.09374e-16	5091.23	4796.91	3143.06	984.427	838.357	982.723
LOC106668594	-2.21164	0.00171405	0.00289235	25.4752	73.971	89.0746	23.8745	9.16571	7.69087
LOC106667323	-2.21051	6.98486e-16	6.50713e-15	775.721	655.652	758.724	154.389	117.321	202.526
LOC106669315	-2.20961	1.84383e-10	9.91057e-10	3849.31	3894.69	3327.57	861.871	489.449	1043.4
LOC106673903	-2.20693	2.3108e-26	4.08018e-25	824.124	672.464	884.383	186.221	181.481	146.981
LOC106664267	-2.20459	5.72232e-20	6.94853e-19	1422.79	1120.77	979.82	272.965	277.415	213.635
LOC106673342	-2.19636	9.45965e-07	3.11113e-06	62.4143	57.1594	69.9872	6.36654	18.3314	16.2363
LOC106668937	-2.19531	4.20183e-07	1.45755e-06	1566.73	1522.01	1363.16	212.483	523.667	234.999
LOC106673960	-2.19259	0.00042241	0.0008037	42.0341	16.8116	49.3091	11.1414	4.88838	7.69087
LOC106669253	-2.19232	1.03932e-42	4.01271e-41	2913.09	2539.67	3203.5	683.607	602.492	607.579
LOC106674257	-2.19069	1.17461e-07	4.42447e-07	431.805	317.179	324.486	54.9114	120.376	58.9634
LOC106662006	-2.18998	4.32404e-14	3.45577e-13	1519.6	1168.97	1552.44	220.442	340.353	368.307
LOC106662853	-2.18953	1.13617e-67	1.19789e-65	3062.12	2612.52	2719.96	599.251	600.659	640.906
LOC106668466	-2.18849	3.35352e-56	2.29821e-54	16371.7	13830.3	14129.5	3258.87	3015.52	3452.35
LOC106670574	-2.18803	1.31398e-47	6.34703e-46	7271.91	8594.09	8834.29	1772.29	1689.55	1959.46
LOC106660918	-2.18774	9.6317e-23	1.39329e-21	1564.18	1563.48	1617.66	339.814	425.9	274.308
LOC106669481	-2.18757	5.90249e-18	6.28357e-17	4851.76	4301.53	5859.83	911.211	1360.19	1022.89
LOC112127645	-2.18727	1.80833e-10	9.72453e-10	1971.78	1898.59	1972.37	261.028	563.996	457.18
LOC106663358	-2.18413	2.19013e-35	6.00369e-34	413.973	440.464	367.433	81.9692	94.7123	92.2905
LOC106669854	-2.17691	2.53514e-38	8.29787e-37	4495.11	3880.12	3537.53	851.525	819.414	964.777
A7F07_gt21	-2.17682	1.31742e-42	5.06862e-41	3495.2	3627.94	3551.85	688.382	767.475	905.814
LOC106666811	-2.1755	1.00189e-45	4.42973e-44	5424.95	4640	5851.88	1100.62	1195.82	1226.27
LOC106666010	-2.17191	4.58818e-51	2.5668e-49	2124.63	1779.79	1835.57	450.433	400.236	423.853
LOC106665705	-2.1715	3.25164e-22	4.57693e-21	1872.43	1625.12	1285.22	366.872	312.245	383.689
LOC106663669	-2.16882	3.95541e-52	2.34438e-50	1891.54	1700.21	1574.71	398.705	392.903	357.198
LOC106663504	-2.16605	3.66332e-28	7.13468e-27	610.132	552.541	639.428	128.922	115.488	158.09
LOC106674453	-2.16234	3.01694e-26	5.28446e-25	424.163	431.498	426.285	86.7441	83.7135	117.072
LOC106668994	-2.15679	1.59188e-51	9.18681e-50	1677.54	1449.16	1775.13	367.668	373.35	357.198
LOC106673037	-2.15396	1.22474e-19	1.46288e-18	638.155	637.72	849.39	151.205	138.708	187.999
LOC112127812	-2.15038	1.17626e-05	3.18146e-05	52.2242	26.8985	31.8123	10.3456	8.55466	5.98179
LOC106666323	-2.14423	7.88255e-12	5.01929e-11	4515.49	3835.28	2715.18	1061.62	708.204	734.051
LOC106673064	-2.14288	2.98212e-67	3.11419e-65	2301.69	2068.95	2120.29	513.302	452.786	505.034
LOC106666644	-2.13992	1.38731e-06	4.44141e-06	150.304	127.768	77.9402	33.4243	16.4983	31.618
LOC106661624	-2.13673	0.000464908	0.000877445	813.934	594.01	1107.07	79.5818	340.353	151.254
LOC106668349	-2.13005	4.62078e-34	1.1838e-32	585.93	488.657	475.595	113.802	124.654	115.363
LOC106661068	-2.12407	2.6253e-53	1.64494e-51	734.961	771.092	711.006	164.734	183.925	158.945
LOC106661446	-2.12342	3.63123e-08	1.46115e-07	57.3193	49.314	54.081	10.3456	9.16571	17.9454
LOC106673873	-2.122	2.73409e-40	9.70203e-39	900.55	745.314	760.315	179.855	177.815	195.69
LOC106664380	-2.11994	1.56117e-09	7.53776e-09	257.3	235.362	327.667	83.5609	41.5512	64.0906
LOC106666007	-2.11671	1.08219e-45	4.74651e-44	2220.17	2066.71	2245.95	540.36	437.51	529.816
LOC106670385	-2.10817	5.71829e-19	6.55869e-18	1513.23	1237.33	1068.89	296.84	339.742	248.672
LOC106667349	-2.10601	0.000480832	0.000905086	657.261	312.696	1488.82	179.059	202.868	188.854
LOC106668209	-2.10503	0.000421715	0.000802657	50.9505	81.8164	28.6311	14.3247	6.72152	17.0908
LOC112126204	-2.10413	0.000147084	0.000312191	129.924	90.7826	76.3496	15.9164	39.7181	12.8181
LOC106669316	-2.10167	1.62858e-198	3.57148e-195	14056	13408.9	13404.1	3164.17	3234.27	3122.49
LOC106667234	-2.10017	4.53282e-27	8.32535e-26	1248.29	1283.28	1068.89	238.745	322.633	277.726
LOC106662740	-2.09907	3.84241e-25	6.38364e-24	3258.28	2815.38	2589.52	717.828	559.719	746.015
LOC106665404	-2.09884	1.8632e-44	7.79771e-43	992.26	923.517	868.477	218.054	235.253	195.69
LOC106664364	-2.09679	4.07021e-37	1.25014e-35	7989.03	7421.76	7218.22	1644.96	2046.4	1597.14
LOC106667881	-2.09653	1.11646e-37	3.50772e-36	1736.14	1441.31	1466.55	389.951	369.072	326.435
LOC106665080	-2.09653	0.00906373	0.013443	138.84	215.188	30.2217	44.5658	14.0541	31.618
LOC106664324	-2.09462	1.24603e-32	2.95729e-31	1264.85	1054.65	1005.27	268.191	275.582	234.144
LOC106667267	-2.09027	2.47229e-07	8.90852e-07	59.8668	48.1932	63.6247	13.5289	8.55466	18.7999
LOC106672273	-2.08882	2.68571e-08	1.10048e-07	578.288	645.565	642.609	103.456	220.588	113.654
LOC106668154	-2.08111	8.00083e-44	3.28573e-42	3029.01	3357.84	2837.66	745.681	654.431	781.906
LOC106663196	-2.08093	2.74641e-15	2.42467e-14	2348.82	1961.35	1835.57	525.24	358.685	569.979
LOC106664918	-2.07562	5.34616e-16	5.02319e-15	1510.68	1258.63	983.001	267.395	274.971	348.653
LOC112126170	-2.07465	5.0799e-06	1.48063e-05	68.7831	41.4686	52.4904	19.0996	10.9988	8.54542
LOC106669801	-2.07197	1.01377e-37	3.19425e-36	93461	81777.2	82549.9	18211.5	23178.8	19919.4
LOC106670705	-2.0709	7.48909e-37	2.27473e-35	1187.15	1041.2	948.008	271.374	245.03	240.126
LOC106673069	-2.06956	3.60515e-06	1.08184e-05	918.382	802.473	733.275	148.818	315.3	119.636
LOC106667515	-2.06775	2.33159e-18	2.55915e-17	1607.49	1673.31	1841.93	364.485	515.724	340.108
LOC106674303	-2.06716	2.69202e-27	4.97774e-26	1406.23	1193.62	1231.14	359.71	278.026	276.871
LOC106674072	-2.06219	2.8789e-58	2.14743e-56	820.303	805.836	752.362	180.651	200.423	187.999
LOC106661090	-2.06113	4.86353e-13	3.5317e-12	272.585	208.464	208.371	49.3407	69.6594	45.2907
LOC106664385	-2.05883	3.03553e-08	1.23413e-07	147.756	107.594	176.559	38.9951	23.2198	41.8725
LOC106674449	-2.05446	0.000197947	0.000406155	47.1292	29.1401	20.678	10.3456	4.88838	8.54542
LOC112126928	-2.05257	7.54052e-11	4.24881e-10	252.205	165.874	165.424	40.5867	56.8274	42.7271
LOC106664216	-2.05193	4.79116e-18	5.14546e-17	4926.91	4312.73	4008.36	848.342	1303.97	1041.69
LOC106663642	-2.04917	2.2745e-13	1.70122e-12	5511.57	4378.86	4184.91	1251.82	820.636	1329.67
LOC106665101	-2.04836	3.5089e-24	5.52802e-23	538.801	480.812	513.769	100.273	127.709	142.708
LOC106663842	-2.04722	1.05586e-27	2.00303e-26	2490.2	2120.5	2509.99	665.304	499.225	558.87
LOC106664617	-2.04124	2.28071e-09	1.0733e-08	217.813	197.256	189.283	65.2571	31.1634	51.2725
LOC106672991	-2.03786	4.46306e-14	3.5565e-13	2003.63	1576.93	1919.88	551.502	332.41	456.325
LOC106666938	-2.03704	0.000362692	0.000699669	24.2015	25.7778	17.4968	3.18327	4.27733	9.39996
LOC106661154	-2.037	1.19868e-12	8.32399e-12	468.744	393.391	283.13	99.4772	78.8251	101.69
LOC106662523	-2.03465	4.14192e-26	7.1861e-25	32109	29750.9	26183.2	7585.73	5969.93	7934.42
LOC106672720	-2.02793	9.87903e-21	1.27439e-19	3013.72	2156.37	2533.85	540.36	689.261	658.852
LOC106666236	-2.02729	2.07277e-58	1.57833e-56	1337.45	1467.09	1550.85	349.364	370.906	346.944
LOC106666635	-2.02293	4.617e-15	4.01471e-14	2895.26	2552	1951.69	682.016	489.449	650.306
LOC106663082	-2.02026	9.12701e-46	4.05173e-44	6787.88	6024.15	5996.63	1585.27	1665.71	1384.36
LOC106662802	-2.02006	1.71139e-06	5.41569e-06	253.479	183.807	459.688	70.8278	69.6594	80.3269
LOC106671121	-2.01959	2.83882e-13	2.10749e-12	1066.14	839.459	655.334	247.499	197.368	187.145
LOC106672326	-2.01885	1.9669e-15	1.76924e-14	131.197	151.304	149.518	31.0369	31.7744	44.4362
LOC106667439	-2.01336	1.00822e-36	3.05392e-35	3017.54	2914.01	2888.56	659.733	843.856	679.361
LOC112127692	-2.01316	0.000115573	0.000250941	25.4752	35.8647	33.403	6.36654	12.2209	4.27271
LOC106661421	-2.00967	6.22236e-58	4.51842e-56	2686.36	2564.33	3004.68	687.587	653.209	709.269
LOC106664207	-2.0091	0.000654141	0.00119345	40.7604	47.0725	54.081	21.4871	5.49942	8.54542
LOC106666909	-2.00878	8.41507e-06	2.34191e-05	510.778	568.232	699.872	93.1107	237.697	110.236
LOC106661794	-2.00843	2.15045e-09	1.01724e-08	141.388	173.72	200.418	31.0369	56.8274	39.3089
LOC106661214	-2.00798	3.68513e-34	9.4631e-33	3692.64	3534.92	3520.04	931.903	989.285	749.433
LOC106673030	-2.00748	9.00202e-19	1.01551e-17	5156.19	4449.47	5061.34	1429.29	942.846	1276.69
LOC106672849	-2.00601	1.69931e-17	1.77287e-16	217.813	195.014	262.452	62.0738	48.8838	57.2543
LOC106674294	-2.00336	1.19581e-56	8.29876e-55	2527.14	2320	2611.79	591.293	596.993	672.524
LOC106665616	-2.00146	1.50493e-08	6.37127e-08	101.901	96.3865	130.431	17.508	29.3303	35.0362
LOC106670863	-1.99992	3.43592e-35	9.34861e-34	36051.3	32177.4	35306.9	7451.24	8770.97	9663.16
LOC106672436	-1.99894	6.94913e-20	8.38253e-19	2765.34	2293.1	1873.75	635.858	541.999	557.161
LOC106668844	-1.99752	4.09427e-47	1.92677e-45	1663.53	1581.41	1717.87	400.296	460.118	380.271
LOC106670876	-1.99588	9.95283e-08	3.78539e-07	119.734	105.353	87.484	20.6913	37.2739	19.6545
LOC106668607	-1.99361	1.3239e-08	5.66171e-08	950.226	636.599	1215.23	265.007	260.917	176.89
LOC106661723	-1.99318	4.70683e-18	5.05984e-17	1883.89	1728.23	1725.82	337.427	515.724	487.089
LOC106667581	-1.992	6.80717e-40	2.36954e-38	1007.55	897.739	887.564	234.766	213.255	255.508
LOC106670482	-1.99125	5.41354e-15	4.68874e-14	841.957	700.483	510.588	175.08	171.704	170.054
LOC106673892	-1.9912	2.24749e-30	4.83588e-29	10053.8	7978.78	10199	2316.63	2577.4	2205.57
LOC106674165	-1.99028	6.68708e-35	1.78403e-33	3249.37	2956.6	2475	718.623	725.313	741.742
LOC106668679	-1.98809	5.16287e-44	2.13626e-42	7341.96	6738.09	6554.93	1544.68	1756.76	1900.5
LOC106673457	-1.98366	2.33083e-20	2.93092e-19	1131.1	1033.35	1199.33	235.562	343.408	270.035
LOC106672772	-1.98365	1.38262e-07	5.15309e-07	3166.57	3750.11	3030.13	576.172	1252.65	685.342
LOC106666332	-1.98195	7.34758e-09	3.2395e-08	491.672	440.464	518.541	103.456	175.371	87.1632
LOC106671133	-1.98148	3.80311e-25	6.32794e-24	2021.46	1561.24	1867.38	464.758	405.124	511.016
LOC106663217	-1.98075	1.84456e-08	7.7138e-08	1114.54	1421.14	1729	272.17	500.448	306.78
LOC106665524	-1.9757	1.04984e-09	5.16905e-09	457.28	567.111	294.264	99.4772	121.598	114.509
LOC106662251	-1.97556	9.64325e-25	1.56186e-23	2394.67	2159.73	1738.54	576.172	501.059	523.834
LOC106662854	-1.97461	1.61627e-19	1.92009e-18	1113.27	1052.41	833.483	233.97	296.969	231.581
LOC106661822	-1.97428	1.44994e-09	7.03168e-09	2134.82	1953.51	1759.22	599.251	314.078	575.961
LOC106667224	-1.9674	2.65511e-05	6.6743e-05	221.635	152.425	111.343	62.0738	27.4971	35.0362
LOC106674218	-1.96562	3.15391e-36	9.19751e-35	1096.71	1063.61	1218.41	272.965	322.633	267.472
LOC106667222	-1.96562	6.20979e-58	4.51842e-56	2114.44	1881.78	2123.47	553.889	505.947	506.743
A7F07_gr01	-1.96551	4.9679e-25	8.14245e-24	4790.62	4328.42	5118.61	1136.43	1071.78	1438.19
LOC106669783	-1.95994	4.26034e-33	1.04274e-31	1835.49	1682.28	1746.5	386.767	458.896	507.598
LOC106670462	-1.95199	5.25693e-27	9.62307e-26	2616.31	2391.73	2850.39	579.355	767.475	682.779
LOC106670118	-1.94976	1.78007e-41	6.52791e-40	918.382	903.343	1075.26	257.845	249.307	241.835
LOC106673787	-1.94675	3.90377e-22	5.4598e-21	3521.95	3191.96	2890.15	956.573	689.261	846.851
LOC106662140	-1.94609	4.827e-33	1.17097e-31	1203.7	1096.12	1013.22	268.191	270.694	322.162
LOC106667131	-1.94558	7.34564e-08	2.83709e-07	1644.43	1097.24	1188.19	267.395	270.694	482.816
LOC106666622	-1.94299	2.65578e-16	2.54328e-15	616.501	544.696	411.97	136.085	149.095	123.909
LOC112128101	-1.94214	3.7017e-05	9.0078e-05	25.4752	28.0193	20.678	6.36654	4.88838	8.54542
LOC106668819	-1.94127	0.012386	0.018029	1504.31	1413.29	1068.89	117.781	765.031	154.672
LOC106663847	-1.94094	2.01342e-06	6.30777e-06	101.901	70.6087	149.518	27.0578	22.6087	34.1817
LOC106664631	-1.9393	3.15653e-16	3.00185e-15	784.637	644.444	609.206	154.389	216.311	159.799
A7F07_gt19	-1.93788	9.35122e-14	7.21578e-13	196.159	182.686	221.096	49.3407	42.1622	65.7997
LOC106661349	-1.93725	3.79372e-49	1.92584e-47	3064.67	2828.83	3130.33	706.686	829.802	818.651
LOC106663524	-1.93698	0.00933249	0.013821	213.992	59.401	34.9936	22.2829	31.7744	26.4908
LOC106663383	-1.93476	6.74441e-17	6.70467e-16	3285.03	2931.94	3287.81	694.749	1045.5	744.306
LOC106668254	-1.9309	3.5237e-17	3.58417e-16	6328.05	5706.98	5158.37	1623.47	1167.1	1720.19
LOC106662283	-1.92963	3.19763e-23	4.80301e-22	7335.59	5886.3	5264.94	1586.86	1740.26	1525.36
LOC106666806	-1.92739	3.10907e-25	5.20472e-24	2588.28	2369.31	2148.92	549.114	723.48	594.761
LOC106669466	-1.92672	0.0048143	0.00750373	42.0341	29.1401	27.0405	5.57072	3.66628	17.0908
LOC112127903	-1.92579	0.000282391	0.000558702	94.2584	72.8502	47.7185	31.0369	12.2209	13.6727
LOC112126716	-1.92519	0.000302412	0.000594468	45.8554	34.744	46.1279	11.9373	4.88838	17.0908
LOC106666317	-1.92478	3.58253e-56	2.4399e-54	8736.73	8448.39	8869.28	2269.67	2087.95	2506.37
LOC106662833	-1.92379	8.82732e-16	8.18188e-15	533.706	438.222	486.729	160.755	111.211	112.799
LOC106662472	-1.92285	2.76074e-25	4.62868e-24	4025.09	3750.11	3534.35	1103	820.025	1061.34
LOC106670312	-1.92137	7.05167e-14	5.49549e-13	184.695	163.633	130.431	37.4034	47.0506	41.8725
LOC106663324	-1.92136	1.57635e-47	7.5479e-46	1918.29	1718.14	1781.49	510.119	434.454	487.089
LOC106662637	-1.92024	8.35236e-65	7.82766e-63	2646.88	2634.94	2336.62	688.382	652.598	673.379
LOC106669345	-1.92007	1.06843e-25	1.82482e-24	1794.73	1671.07	1369.52	394.726	467.451	415.307
LOC106668054	-1.91714	2.90135e-20	3.60287e-19	533.706	522.28	663.287	137.676	174.148	141.854
LOC106664039	-1.91531	4.90361e-08	1.9348e-07	151.578	137.855	165.424	36.6076	27.4971	57.2543
LOC106666707	-1.91434	8.81424e-07	2.90975e-06	91.7109	88.5411	66.8059	12.7331	26.275	26.4908
LOC106663677	-1.91391	1.39971e-11	8.68582e-11	408.878	304.85	302.217	90.7232	69.6594	110.236
LOC112127671	-1.91216	1.12194e-05	3.04657e-05	39.4866	41.4686	31.8123	5.57072	11.6099	12.8181
LOC106668883	-1.90996	0.00528541	0.00818797	12.7376	14.57	33.403	3.97909	3.66628	8.54542
LOC106663166	-1.90797	9.02637e-17	8.90055e-16	2714.39	2274.05	3553.44	771.943	749.755	753.706
LOC106669128	-1.90468	7.55175e-87	1.35746e-84	4835.2	4466.28	4375.79	1203.28	1194.6	1256.18
LOC106664910	-1.90086	4.39899e-54	2.85414e-52	24779.8	24187.4	26412.2	6389.62	7400.39	6392.83
LOC106668820	-1.89836	8.87529e-39	2.97607e-37	69509.2	69519.3	72136.1	17174.5	21573	17895
LOC106670183	-1.89605	2.87574e-89	5.73317e-87	3223.89	3079.88	3333.93	884.154	827.358	878.469
LOC106661868	-1.89574	9.12432e-16	8.42866e-15	764.257	724.019	553.535	214.871	175.371	158.945
LOC106661614	-1.89286	3.39515e-07	1.1978e-06	215.266	192.773	353.117	56.5031	86.7687	60.6725
LOC106664243	-1.89274	3.84631e-26	6.69441e-25	587.204	574.956	513.769	156.776	165.594	128.181
LOC106661447	-1.89216	6.8268e-05	0.000155787	44.5817	35.8647	44.5373	9.54981	6.72152	17.9454
LOC106665918	-1.88987	1.23109e-06	3.97027e-06	318.44	375.459	664.878	109.823	106.322	150.399
LOC106666334	-1.88946	1.31043e-25	2.23119e-24	1002.45	913.43	938.464	302.411	226.087	242.69
LOC106672150	-1.88761	1.62698e-42	6.21596e-41	3904.08	3562.94	3771.35	999.547	1121.27	914.359
LOC106663926	-1.88655	9.89091e-28	1.88944e-26	5251.72	4405.76	5767.58	1451.57	1270.98	1449.3
LOC106668792	-1.88472	2.72882e-15	2.41108e-14	142.661	190.531	147.927	44.5658	43.3843	42.7271
LOC106674173	-1.88443	2.48263e-38	8.15031e-37	2951.31	2395.09	2694.51	680.424	749.144	747.724
LOC106670690	-1.88281	3.13658e-13	2.31444e-12	463.649	392.271	294.264	115.394	94.7123	102.545
LOC106667156	-1.88205	3.99588e-31	8.86939e-30	10137.9	8949.37	10754.2	2908.71	2369.64	2818.28
LOC106663160	-1.88145	5.87869e-51	3.22299e-49	1718.3	1533.22	1732.18	477.491	428.344	446.925
A7F07_gt05	-1.88039	3.13056e-07	1.11197e-06	59.8668	48.1932	52.4904	9.54981	15.2762	18.7999
LOC106660940	-1.88025	3.29862e-24	5.20423e-23	1309.43	1377.43	1736.95	374.034	401.458	425.562
LOC112127588	-1.87834	1.97774e-10	1.05888e-09	430.532	441.585	641.019	155.184	150.318	105.109
LOC106660898	-1.87731	4.37635e-07	1.51282e-06	363.022	376.58	302.217	68.4403	139.93	74.3451
LOC106670132	-1.87713	1.22385e-52	7.37337e-51	834.314	813.681	862.115	241.929	213.866	228.163
LOC112126290	-1.87544	5.67136e-12	3.65803e-11	1764.16	1619.52	1646.29	331.856	585.994	452.052
LOC106668406	-1.87334	5.28971e-27	9.66694e-26	1733.59	1369.58	1522.22	461.574	381.904	419.58
LOC106671127	-1.87297	4.07415e-35	1.10032e-33	1780.72	1555.63	1919.88	502.161	486.393	445.216
LOC106661866	-1.87192	1.72742e-14	1.4306e-13	159.22	192.773	152.699	50.1365	38.496	50.418
LOC106661153	-1.86698	4.88111e-12	3.1707e-11	848.325	708.328	1041.85	202.934	292.692	215.344
LOC106668017	-1.86379	4.08698e-25	6.76945e-24	1709.39	1534.34	1320.21	461.574	410.013	382.835
LOC106672400	-1.86164	1.21014e-07	4.54737e-07	276.406	221.913	200.418	46.9532	89.8239	54.6907
LOC106668915	-1.86078	1.19222e-07	4.48616e-07	1632.96	1371.83	908.242	453.616	268.25	356.344
LOC106670779	-1.86075	4.81928e-41	1.75559e-39	210978	206821	223892	51725.8	61695	63257.4
LOC106674209	-1.85815	9.87636e-11	5.51397e-10	843.23	860.754	1243.86	218.054	328.132	265.762
LOC106666131	-1.85787	1.98293e-11	1.20861e-10	686.558	471.845	440.601	171.101	138.708	131.599
LOC106667184	-1.85758	3.43606e-39	1.16285e-37	518.421	520.039	532.857	136.085	157.65	138.436
LOC106662333	-1.85021	8.59393e-05	0.000191841	324.809	274.589	214.733	50.1365	122.82	52.127
LOC106664015	-1.84975	1.03123e-14	8.75865e-14	359.201	347.44	494.682	121.76	100.212	111.09
LOC106672684	-1.84783	1.99793e-28	3.91901e-27	1925.93	1750.65	1558.8	541.156	452.786	461.452
LOC106672468	-1.84651	8.99565e-20	1.08036e-18	1365.47	1428.99	1258.18	341.406	455.23	328.998
LOC106666025	-1.84529	1.59968e-25	2.70687e-24	1931.02	1711.42	1441.1	459.187	455.841	500.761
LOC112126535	-1.8448	2.37106e-14	1.93731e-13	369.391	340.715	300.627	86.7441	78.8251	117.072
LOC106662337	-1.84446	0.000206535	0.000421488	303.155	253.295	295.855	46.9532	135.652	53.8361
LOC106665848	-1.84217	9.58827e-26	1.64274e-24	833.04	691.517	695.1	189.405	200.423	229.872
A7F07_gt17	-1.84198	9.37942e-45	4.00176e-43	2373.02	2155.25	2266.63	580.151	622.657	693.033
LOC106672112	-1.83866	1.49943e-09	7.25575e-09	587.204	531.246	485.138	144.839	197.368	105.109
LOC106661193	-1.83781	1.22682e-29	2.5623e-28	838.135	758.763	758.724	190.2	238.308	229.872
LOC106673482	-1.834	0.00104612	0.00183708	24.2015	33.6232	31.8123	3.18327	12.2209	9.39996
LOC106671259	-1.83379	4.69906e-25	7.72492e-24	217.813	220.792	216.324	59.6863	58.0495	66.6542
LOC106667288	-1.83121	6.77228e-07	2.27506e-06	70.0569	60.5217	58.8528	11.1414	18.3314	23.9272
LOC106663376	-1.82988	3.09749e-32	7.22638e-31	448.364	461.758	483.548	116.189	139.93	135.018
LOC106663339	-1.82969	1.10666e-10	6.12236e-10	1010.09	769.971	574.213	242.724	206.534	213.635
LOC106663326	-1.82924	8.52468e-27	1.54501e-25	2697.83	2461.22	2191.87	756.823	609.214	704.142
LOC106661491	-1.82766	0.0123975	0.0180433	67.5094	30.2609	14.3156	5.57072	11.6099	14.5272
LOC106666883	-1.82512	1.20266e-24	1.93928e-23	439.448	366.493	388.111	110.619	103.267	123.909
LOC106664633	-1.82487	2.35753e-08	9.71452e-08	80.247	96.3865	120.887	30.2411	32.3855	20.509
LOC106662171	-1.82431	3.07142e-15	2.69641e-14	1297.96	1143.19	873.249	280.128	310.412	346.089
A7F07_gt20	-1.82396	2.15991e-15	1.9365e-14	441.995	446.068	375.386	109.823	101.434	146.981
LOC106665845	-1.82344	3.05992e-05	7.58237e-05	157.946	133.372	117.706	61.278	25.664	29.0544
LOC106661739	-1.82139	5.51844e-51	3.07156e-49	4691.26	4425.93	4041.76	1262.17	1170.16	1292.92
A7F07_gt08	-1.82091	2.38932e-11	1.44251e-10	859.789	701.604	683.965	187.017	173.537	276.017
LOC106670270	-1.82035	3.43352e-18	3.72758e-17	272.585	251.053	252.908	88.3358	65.382	66.6542
LOC106666390	-1.81703	8.0055e-22	1.08909e-20	2918.19	2451.13	2272.99	635.858	805.36	727.215
LOC106673589	-1.81658	4.21572e-22	5.86616e-21	213.992	207.343	225.868	66.8487	54.9942	62.3815
LOC106672236	-1.81448	3.27169e-22	4.59925e-21	1322.16	1179.05	1205.69	357.322	293.914	404.198
LOC106665011	-1.81396	3.44949e-52	2.05563e-50	4786.8	4497.66	4627.11	1399.05	1194.6	1364.7
LOC106668544	-1.81268	1.02016e-26	1.83378e-25	2030.38	1879.54	1886.47	505.344	642.21	500.761
LOC106665611	-1.81243	7.14806e-23	1.04365e-21	7038.81	6327.88	5872.56	2132.79	1718.26	1627.05
LOC106669647	-1.81089	5.65705e-19	6.49524e-18	583.383	474.087	458.098	144.043	160.705	126.472
LOC106669393	-1.80944	2.05147e-19	2.42397e-18	613.953	587.285	660.106	208.504	147.262	176.036
LOC106669286	-1.80935	4.05454e-25	6.72588e-24	4910.35	4707.25	4846.61	1137.22	1538.62	1450.16
LOC106661088	-1.80898	2.73287e-30	5.85272e-29	1778.17	1665.47	1544.49	537.973	436.288	450.343
LOC106662224	-1.80796	2.11144e-14	1.73293e-13	1993.44	1356.14	1339.3	429.742	447.286	462.307
LOC106673164	-1.80352	2.38058e-05	6.04658e-05	1245.74	1211.56	2769.26	544.339	526.723	425.562
LOC112127700	-1.79491	1.85366e-09	8.83711e-09	678.915	512.193	454.917	193.384	120.376	161.508
LOC106669306	-1.7941	8.64736e-22	1.17349e-20	1175.68	1143.19	1283.63	288.086	353.185	397.362
LOC106669747	-1.79093	0.00121075	0.00209995	28.0228	22.4155	31.8123	5.57072	4.88838	13.6727
LOC106667746	-1.79064	0.0167586	0.0238819	33.1178	14.57	23.8593	1.59164	7.94361	11.109
LOC106665158	-1.79019	5.95441e-24	9.28736e-23	1287.77	1098.36	968.686	339.018	305.524	326.435
LOC106667550	-1.7875	1.4865e-36	4.4172e-35	2412.5	2797.45	2772.45	837.2	716.147	759.687
LOC106672447	-1.78649	2.38731e-45	1.03876e-43	17997	15709.9	14840.5	4748.64	4638.46	4686.31
LOC106666797	-1.78646	6.77299e-35	1.80257e-33	2481.29	2258.36	2043.94	682.812	677.651	605.87
LOC106669997	-1.78414	3.12567e-12	2.07338e-11	341.368	303.729	262.452	76.3985	109.377	76.9087
LOC106665932	-1.78316	8.20676e-29	1.65347e-27	2175.59	2201.2	2724.73	722.603	659.931	680.215
LOC106669061	-1.78104	3.61507e-23	5.40044e-22	696.748	716.174	578.985	175.08	191.869	213.635
LOC106662678	-1.7807	0.000545221	0.00101191	67.5094	48.1932	66.8059	27.8536	8.55466	17.0908
LOC106665557	-1.77967	1.10049e-12	7.66635e-12	519.695	446.068	381.748	160.755	113.655	118.781
LOC106672064	-1.77931	9.29685e-27	1.67941e-25	2197.24	1729.35	1725.82	558.664	548.109	540.07
LOC106664721	-1.77875	1.11124e-15	1.02135e-14	833.04	759.884	803.262	190.996	287.192	218.763
LOC106665071	-1.76701	6.77021e-16	6.3179e-15	1013.91	957.14	733.275	299.227	235.864	260.635
LOC106670458	-1.76538	7.12802e-08	2.75887e-07	709.485	664.618	738.046	148.818	292.692	178.599
LOC106667229	-1.76462	5.43129e-18	5.81583e-17	3309.23	2742.53	2584.75	892.112	937.957	710.979
LOC106670390	-1.76293	3.69897e-17	3.75896e-16	2032.92	1960.23	2315.94	546.727	559.108	753.706
LOC106672359	-1.76226	2.95669e-12	1.96485e-11	947.679	915.671	1192.96	374.83	253.585	272.599
LOC106663998	-1.76068	4.15598e-20	5.08597e-19	929.846	880.927	833.483	304.798	218.755	258.072
LOC106665220	-1.75894	0.00124777	0.00215835	35.6653	44.8309	52.4904	7.16236	21.9977	9.39996
LOC106672579	-1.7586	2.47707e-101	6.79026e-99	29607.3	27564.3	26961	8205.68	8299.85	8359.13
LOC112127324	-1.75658	2.38069e-06	7.372e-06	287.87	255.536	186.102	90.7232	45.8285	80.3269
LOC106667355	-1.75464	3.08587e-06	9.35486e-06	222.908	243.208	233.821	73.2152	40.3291	94.8541
LOC106661932	-1.75425	1.02625e-73	1.27873e-71	1216.44	1219.4	1253.41	374.83	360.518	358.053
LOC106672074	-1.75297	1.02804e-05	2.80899e-05	215.266	193.894	279.949	72.4194	40.3291	92.2905
LOC106662865	-1.75197	1.6336e-42	6.21961e-41	25974.6	22988.2	26805.1	7088.35	8033.44	7371.28
LOC106664761	-1.74943	3.70821e-13	2.72159e-12	527.337	488.657	528.085	132.902	194.924	129.89
LOC106665834	-1.7465	6.08177e-12	3.90895e-11	927.299	771.092	960.733	241.929	333.632	215.344
LOC106662753	-1.74649	5.78539e-17	5.77748e-16	14212.6	12683.8	11442.9	4192.37	3083.95	4151.36
LOC106661229	-1.746	1.91099e-13	1.44014e-12	447.09	375.459	335.62	113.802	135.041	95.7087
LOC106673610	-1.74564	7.95242e-29	1.60586e-27	5873.32	5365.14	4544.39	1568.56	1506.23	1633.03
LOC106671823	-1.74563	3.69177e-10	1.92396e-09	286.596	209.585	311.761	80.3776	65.9931	94.8541
LOC106670087	-1.74506	4.88232e-17	4.91595e-16	2167.94	1696.85	2362.07	576.968	692.927	586.216
LOC106672297	-1.74325	1.54621e-08	6.52836e-08	221.635	135.614	232.23	63.6654	58.0495	53.8361
LOC106664729	-1.74304	6.29081e-20	7.60515e-19	1183.32	1117.41	1258.18	351.751	413.068	296.526
LOC106672951	-1.73997	8.78108e-06	2.43389e-05	1331.08	1109.57	768.268	458.391	241.364	261.49
LOC106661168	-1.7396	5.63607e-23	8.32878e-22	373.212	356.406	354.708	116.985	92.8792	116.218
LOC106674151	-1.73911	1.87491e-36	5.54136e-35	1453.36	1434.59	1223.18	426.558	395.347	411.034
LOC112127721	-1.73812	6.6286e-06	1.89032e-05	261.121	262.261	459.688	68.4403	113.655	111.945
LOC106664202	-1.73703	3.40802e-134	2.19817e-131	215355	201627	210133	61351.2	63192.7	63581.3
LOC106672448	-1.73682	7.30933e-13	5.20096e-12	726.044	555.903	461.279	175.08	167.427	181.163
LOC106662464	-1.73575	4.69879e-99	1.19819e-96	8006.87	7621.26	7908.55	2430.43	2255.37	2382.46
LOC106667117	-1.73552	7.76123e-23	1.13017e-21	438.174	440.464	388.111	118.577	117.932	145.272
LOC106667865	-1.73509	1.76009e-20	2.23631e-19	2234.18	1919.88	2475	598.455	748.533	642.615
LOC106674263	-1.73503	6.65056e-20	8.03121e-19	1033.02	962.744	1137.29	293.657	367.85	277.726
LOC106666406	-1.73376	6.42016e-40	2.24194e-38	2208.7	1925.49	2110.75	645.408	655.654	575.106
LOC106670139	-1.73373	1.51017e-41	5.55672e-40	3961.4	3698.55	4070.39	1087.88	1289.31	1147.65
LOC106672673	-1.73336	4.89902e-14	3.88414e-13	2871.06	2210.16	1966	763.189	614.713	742.597
A7F07_gt10	-1.73275	2.80258e-26	4.91684e-25	6372.63	6253.91	6645.6	1789.79	1753.09	2256.84
LOC106666508	-1.7324	1.04249e-05	2.8435e-05	696.748	367.614	346.755	140.064	114.266	170.908
LOC106661066	-1.72871	1.07298e-57	7.68967e-56	2272.39	2118.26	2161.65	689.178	615.935	673.379
LOC106661764	-1.7279	3.46581e-22	4.85967e-21	2820.11	2761.58	3179.64	934.29	741.811	969.905
LOC106667945	-1.72659	1.18643e-08	5.10565e-08	2077.51	1715.9	1596.98	705.89	388.015	535.798
LOC106673837	-1.72473	1.74501e-23	2.6575e-22	1975.6	1769.7	2268.22	545.931	641.599	630.652
LOC106665033	-1.72438	4.21351e-14	3.36989e-13	3830.2	3186.36	3079.44	1064.8	808.415	1183.54
LOC106664621	-1.71498	0.00792009	0.0118915	979.523	569.353	944.827	117.781	490.671	150.399
A7F07_gt22	-1.71176	5.81551e-28	1.12266e-26	6702.53	6190.03	6246.35	1704.64	1931.52	2207.28
LOC106673346	-1.71076	1.01595e-27	1.934e-26	649.619	607.459	604.435	165.53	205.923	196.545
LOC106661924	-1.70979	1.31664e-35	3.67383e-34	547.718	618.667	558.307	182.242	175.371	170.054
LOC106666364	-1.7073	1.01339e-08	4.40423e-08	254.752	318.299	429.467	90.7232	120.376	94.8541
LOC106666876	-1.70701	1.59397e-19	1.89564e-18	9830.89	7476.68	7125.97	2508.42	2520.57	2455.1
LOC106662726	-1.70651	9.38205e-30	1.97835e-28	839.409	750.918	774.631	220.442	267.028	235.853
LOC106663843	-1.70571	8.56657e-21	1.11031e-19	1243.19	1202.59	1115.02	408.255	303.079	381.98
LOC106664752	-1.704	1.06506e-14	9.01261e-14	1249.56	1017.66	930.511	370.851	276.804	334.98
LOC106667978	-1.70299	4.49839e-10	2.32335e-09	745.151	745.314	717.368	270.578	250.529	156.381
LOC106663976	-1.7012	1.69155e-80	2.4405e-78	9340.5	8547.01	9429.18	2767.06	2793.1	2839.64
LOC106667905	-1.7	1.59263e-42	6.10602e-41	799.922	743.072	774.631	247.499	222.421	244.399
LOC106674131	-1.69979	1.84105e-09	8.78084e-09	1007.55	1218.28	790.537	359.71	241.975	328.144
LOC106666975	-1.69848	3.43667e-11	2.02488e-10	450.912	418.048	381.748	109.823	109.988	166.636
LOC106672500	-1.69605	2.48139e-08	1.01981e-07	296.787	353.043	397.654	142.451	81.2693	99.9814
LOC106665455	-1.69564	1.14698e-14	9.65206e-14	207.623	187.169	171.787	55.7072	67.2152	51.2725
LOC106673600	-1.69498	2.45694e-05	6.22322e-05	39.4866	48.1932	77.9402	17.508	17.7204	15.3817
LOC106673898	-1.69309	6.16527e-15	5.31882e-14	328.631	322.783	281.539	115.394	92.2681	81.1814
LOC106673605	-1.69223	6.46776e-31	1.42694e-29	1635.51	1418.9	1662.2	448.045	523.667	486.234
LOC106663838	-1.69122	1.22826e-15	1.12607e-14	831.766	915.671	1070.49	265.803	342.797	262.344
LOC106665357	-1.69005	1.66939e-51	9.58369e-50	1672.45	1529.85	1515.86	466.349	506.558	488.798
LOC106665803	-1.68984	1.47484e-14	1.22978e-13	363.022	330.628	411.97	122.556	126.487	92.2905
LOC106670304	-1.68946	2.13645e-08	8.8702e-08	72.6044	90.7826	114.524	31.8327	27.4971	26.4908
LOC106666110	-1.68889	2.5527e-16	2.44671e-15	361.748	455.034	439.01	150.41	119.765	119.636
LOC106665444	-1.68807	1.27927e-10	7.0312e-10	754.067	571.594	738.046	167.918	210.2	262.344
LOC106670503	-1.68758	2.82834e-19	3.31333e-18	563.003	471.845	429.467	159.959	154.595	140.145
LOC106666762	-1.68548	1.53418e-82	2.33643e-80	24685.5	23030.8	24126.5	7198.97	7320.96	7816.49
LOC106662009	-1.68483	2.86755e-36	8.40714e-35	1057.22	1058.01	1156.38	331.06	369.072	315.326
LOC106663880	-1.68448	1.8223e-12	1.24032e-11	543.896	428.135	389.701	138.472	122.209	164.072
LOC106666377	-1.68364	1.04638e-10	5.81822e-10	393.592	540.213	359.48	122.556	155.206	124.763
LOC106667197	-1.68323	4.41767e-16	4.16865e-15	575.74	458.396	424.695	142.451	166.205	145.272
LOC106664800	-1.68276	1.34076e-46	6.17706e-45	11356.9	12317.3	11444.5	3464.99	3497.02	3978.75
LOC106669420	-1.67697	1.39024e-21	1.8613e-20	2622.68	2608.04	3151.01	818.896	991.118	809.251
LOC106663865	-1.67682	5.05565e-12	3.28019e-11	438.174	350.802	480.366	110.619	155.206	129.89
LOC106668787	-1.67461	1.48894e-05	3.94639e-05	2305.51	1887.38	1258.18	374.83	713.092	619.543
LOC106662634	-1.67381	0.00483247	0.00752777	29.2965	22.4155	52.4904	11.9373	5.49942	15.3817
LOC106668495	-1.67307	9.9048e-21	1.27622e-19	985.892	938.087	738.046	280.924	276.193	278.581
LOC106662809	-1.67133	9.12866e-10	4.52922e-09	1029.2	944.812	698.281	335.835	224.865	279.435
LOC106665543	-1.66949	4.69115e-25	7.72348e-24	928.572	899.981	976.639	253.07	301.246	327.289
LOC106661294	-1.66805	7.10697e-33	1.70894e-31	17925.7	16090.9	20165.8	5706.01	5511.03	5832.25
LOC106668409	-1.66701	5.16739e-22	7.11814e-21	4067.12	3654.84	3852.48	1287.63	1018	1340.78
LOC106663652	-1.66566	2.91924e-14	2.37107e-13	1159.12	991.884	1299.53	424.967	307.357	355.489
LOC106662564	-1.66352	3.85995e-17	3.90446e-16	5730.65	6498.24	4590.52	1859.03	1633.33	1818.46
LOC106668319	-1.66223	2.43436e-16	2.33532e-15	2765.34	2192.23	1910.33	744.09	731.423	694.742
LOC106672888	-1.65773	1.25868e-06	4.05448e-06	194.886	198.377	213.143	45.3616	91.046	54.6907
LOC106664585	-1.65433	4.7909e-27	8.78465e-26	755.341	746.435	663.287	207.708	229.754	251.235
LOC106667904	-1.65374	8.05292e-21	1.04497e-19	1399.86	1231.73	1468.14	453.616	373.35	476.834
LOC106661470	-1.65312	9.92826e-28	1.89328e-26	4700.18	4364.29	4000.4	1313.1	1547.78	1292.07
LOC106669877	-1.65128	3.98667e-13	2.9162e-12	331.178	351.923	286.311	121.76	103.267	83.7451
LOC106669468	-1.65031	3.09401e-09	1.42845e-08	135.019	132.251	152.699	56.5031	34.2186	43.5816
LOC106668448	-1.64874	4.05918e-19	4.70496e-18	1509.41	1445.8	1135.7	452.024	402.069	452.052
LOC106672882	-1.64769	1.31395e-38	4.36589e-37	1359.1	1248.54	1331.35	455.208	411.846	389.671
LOC106673537	-1.64717	1.52153e-10	8.24695e-10	368.117	311.575	349.936	134.493	83.1024	111.945
LOC106665372	-1.64632	5.99509e-22	8.20676e-21	445.817	394.512	378.567	121.76	142.985	123.909
LOC106663627	-1.64541	4.88088e-15	4.2408e-14	793.554	718.415	550.354	213.279	214.478	232.435
A7F07_gt18	-1.64451	6.84417e-13	4.88901e-12	1687.73	1563.48	1682.87	426.558	492.504	659.706
LOC106670271	-1.64418	3.21394e-19	3.74107e-18	213.992	200.618	224.277	66.0529	73.9367	63.2361
LOC106668979	-1.64201	0.00575837	0.00886681	24.2015	35.8647	31.8123	14.3247	3.66628	11.9636
LOC106666875	-1.64048	2.2131e-50	1.1723e-48	3510.49	3092.21	3236.91	1069.58	1006.39	1081
LOC106670252	-1.63978	1.01746e-16	9.97895e-16	9216.94	7298.47	6978.04	2420.08	2831.59	2286.75
LOC106663053	-1.63739	4.80266e-29	9.77016e-28	6813.35	6462.38	6691.73	1862.21	2188.16	2367.93
LOC106673761	-1.63548	0.0001524	0.000321855	133.745	169.237	334.03	68.4403	72.7146	63.2361
LOC106672568	-1.63521	7.84292e-40	2.71286e-38	4076.04	3648.12	3761.81	1337.77	1159.16	1201.49
LOC106664155	-1.63418	3.81233e-11	2.22826e-10	234.372	191.652	211.552	62.0738	58.6605	85.4542
LOC106666829	-1.63331	0.00328864	0.00526345	39.4866	47.0725	33.403	20.6913	12.832	5.12725
LOC106668278	-1.62988	4.19984e-05	0.000100879	39.4866	48.1932	34.9936	8.754	14.0541	17.0908
LOC106664162	-1.62944	1.7391e-20	2.21221e-19	910.74	808.077	758.724	284.107	285.359	230.726
LOC106660809	-1.62913	2.68288e-27	4.96921e-26	951.5	901.101	843.027	269.782	277.415	325.58
LOC106674203	-1.62834	1.75624e-13	1.32625e-12	2381.93	2117.14	1748.09	771.943	570.718	679.361
LOC106665860	-1.62802	4.31097e-53	2.65561e-51	2407.41	2400.7	2579.98	773.535	846.911	767.378
LOC106672793	-1.62757	9.35073e-52	5.48293e-50	22532.8	21985.1	23030.5	7913.61	6851.06	7096.97
LOC106665413	-1.62738	1.61936e-46	7.39845e-45	4074.76	3901.41	4396.47	1351.3	1397.46	1253.61
LOC106666901	-1.62682	2.36723e-09	1.11164e-08	2822.66	2240.42	1794.22	736.927	869.52	613.561
LOC106663328	-1.62682	9.03537e-11	5.06345e-10	1862.24	1646.42	1372.7	536.381	416.734	628.943
LOC106674401	-1.62542	2.53829e-28	4.97006e-27	7285.92	6128.39	7183.23	2081.06	2427.69	2165.41
LOC106668324	-1.62488	5.32794e-06	1.54634e-05	478.934	475.208	361.07	103.456	203.479	118.781
LOC106666654	-1.62295	3.14159e-15	2.7558e-14	3673.53	3361.2	3537.53	988.406	1404.19	1038.27
LOC106673799	-1.61981	2.35031e-27	4.38284e-26	1652.07	1532.1	1356.8	508.528	454.619	516.143
LOC106667420	-1.61906	2.27279e-06	7.06382e-06	598.668	529.005	1052.99	229.991	240.753	238.417
LOC106667768	-1.61751	4.29903e-25	7.09922e-24	5130.71	5106.24	5661.01	1592.43	1611.94	1977.41
LOC106668531	-1.61621	4.89234e-11	2.82488e-10	601.216	520.039	474.004	136.085	175.371	209.363
LOC106670718	-1.61619	2.49871e-13	1.8613e-12	710.759	615.304	582.166	202.138	247.474	171.763
LOC106662985	-1.61542	0.0268756	0.0370913	17.8327	52.6763	19.0874	9.54981	15.2762	4.27271
LOC106669586	-1.61402	6.90407e-43	2.68451e-41	629.238	643.324	615.569	205.321	212.033	199.108
LOC106664872	-1.61364	5.24102e-09	2.34754e-08	471.292	462.879	357.889	127.331	179.648	114.509
LOC106664375	-1.61321	1.01925e-25	1.74354e-24	566.824	514.435	480.366	168.713	181.481	159.799
LOC106669064	-1.61274	3.65342e-07	1.2815e-06	84.0683	108.715	82.7121	26.262	38.496	24.7817
LOC106661423	-1.61263	2.86032e-05	7.13334e-05	724.77	587.285	378.567	248.295	141.152	164.072
LOC106666921	-1.61156	7.86641e-07	2.61538e-06	238.193	175.961	125.659	56.5031	54.9942	65.7997
LOC106672247	-1.61065	2.64154e-24	4.19775e-23	1520.87	1588.14	1453.82	558.664	433.843	503.325
LOC106667504	-1.61064	1.0396e-06	3.39769e-06	2741.14	2396.21	1708.32	654.958	990.507	595.615
LOC106664718	-1.60926	2.49167e-20	3.12242e-19	2273.66	2025.24	2099.61	608.005	808.415	679.361
LOC106670009	-1.60854	2.80378e-24	4.43629e-23	1655.89	1868.33	1792.63	624.717	503.503	616.979
LOC106664553	-1.6075	1.59784e-05	4.20858e-05	109.544	108.715	163.834	30.2411	37.8849	57.2543
LOC106666873	-1.60732	0.00512638	0.0079551	76.4257	88.5411	222.686	58.8905	39.7181	28.1999
LOC106664790	-1.60631	1.2408e-10	6.83346e-10	129.924	106.473	139.974	42.9742	44.6064	35.0362
LOC106667246	-1.60592	1.04751e-14	8.8832e-14	1560.36	1265.35	1348.84	372.443	496.17	502.47
LOC112126285	-1.60521	0.00129735	0.002236	20.3802	22.4155	42.9467	9.54981	10.3878	7.69087
LOC106663364	-1.60515	3.28511e-25	5.48269e-24	1539.98	1343.81	1609.7	468.737	541.388	464.871
LOC106666598	-1.60494	2.56396e-24	4.0863e-23	961.69	817.043	890.746	296.044	317.744	262.344
LOC106667812	-1.60267	2.33013e-20	2.93092e-19	268.764	262.261	229.049	86.7441	80.6582	83.7451
LOC106667427	-1.60177	1.34491e-22	1.9353e-21	845.778	758.763	696.69	248.295	276.804	232.435
LOC106670448	-1.60074	0.000435573	0.00082731	66.2356	48.1932	38.1748	24.6704	11.6099	14.5272
LOC106665216	-1.59965	4.01603e-38	1.29899e-36	3641.69	3329.82	3060.35	1134.84	1063.22	1113.47
LOC106662427	-1.59898	5.15474e-08	2.02805e-07	636.881	582.802	685.556	172.692	284.748	170.054
LOC106664743	-1.59621	8.32374e-19	9.4287e-18	712.033	809.198	621.931	215.667	246.863	246.963
LOC106666016	-1.59567	1.23114e-47	5.97323e-46	8943.08	8245.53	9620.05	2895.18	3024.07	2949.02
LOC106673239	-1.59422	3.41874e-23	5.1211e-22	881.443	836.097	785.765	252.274	262.75	315.326
LOC106663904	-1.59414	0.000429389	0.000816271	878.896	778.937	951.189	181.446	472.339	209.363
LOC106664758	-1.59223	3.26004e-14	2.63228e-13	341.368	317.179	270.405	87.54	105.711	115.363
LOC106663680	-1.59124	0.0183961	0.0260375	751.519	676.947	868.477	105.844	518.168	137.581
LOC106666854	-1.58948	0.000182055	0.00037736	118.46	87.4203	211.552	50.1365	40.3291	47.8543
A7F07_gt02	-1.58775	1.95733e-13	1.47202e-12	299.334	425.894	359.48	128.127	118.543	114.509
LOC106663667	-1.58525	1.28013e-28	2.54749e-27	15919.5	13361.9	14288.5	5079.7	4394.04	5047.78
LOC106671026	-1.58506	1.50999e-09	7.30352e-09	123.555	116.56	125.659	35.8118	50.7169	34.1817
LOC106669519	-1.58462	1.38076e-28	2.74277e-27	6349.7	5492.91	5414.46	1974.42	1748.82	2032.1
A7F07_gt04	-1.58284	9.63864e-14	7.43233e-13	3417.5	3268.17	2937.87	902.457	1004.56	1306.59
LOC106660921	-1.58245	1.33557e-29	2.78413e-28	3989.42	3616.73	3960.64	1166.67	1267.92	1427.94
LOC106672930	-1.58108	7.6264e-08	2.93828e-07	3251.91	3372.41	2242.77	1017.85	757.698	1189.52
LOC106669103	-1.5806	2.71767e-19	3.19391e-18	1459.73	1211.56	1442.69	428.946	520.001	424.707
LOC106674256	-1.57875	1.40326e-10	7.65238e-10	207.623	209.585	206.78	87.54	66.6041	54.6907
LOC106666613	-1.57682	3.78141e-17	3.83209e-16	1556.54	1258.63	1455.41	411.438	535.277	483.671
LOC106670475	-1.57664	5.08713e-19	5.85929e-18	1275.04	1077.06	1060.94	420.988	334.854	389.671
LOC106665689	-1.57539	6.52078e-05	0.000149457	934.941	829.372	973.458	313.552	173.537	432.398
A7F07_gt06	-1.57266	3.16794e-20	3.91176e-19	228.003	226.396	205.19	72.4194	74.5477	75.1997
LOC106671161	-1.57074	1.93945e-13	1.46058e-12	177.053	156.908	187.693	62.0738	50.7169	63.2361
LOC106669921	-1.56935	1.40179e-39	4.80332e-38	3315.6	3075.4	2788.35	1032.18	1029.61	1032.29
LOC106667340	-1.56913	1.48109e-45	6.47019e-44	1822.75	1627.36	1633.56	559.46	583.55	569.979
LOC106666608	-1.56586	1.9106e-18	2.10974e-17	1399.86	1322.51	1431.56	393.93	537.721	469.998
LOC106668741	-1.56529	1.80068e-10	9.68817e-10	1759.07	1580.29	1095.94	476.695	499.837	522.979
LOC106662237	-1.56526	0.0226115	0.0315118	7226.05	2525.1	2028.04	874.604	845.078	2261.12
LOC106669308	-1.56477	4.11446e-11	2.39337e-10	1250.83	1314.67	1507.91	372.443	568.885	434.107
LOC106668990	-1.56357	1.6194e-18	1.79361e-17	570.645	554.783	443.782	179.059	183.925	168.345
LOC106666582	-1.56039	4.99031e-05	0.000117827	166.863	155.787	95.437	55.7072	54.3832	31.618
LOC106671899	-1.56035	9.09444e-09	3.9761e-08	1022.83	757.642	1324.98	363.689	341.575	346.944
LOC106674139	-1.55914	1.44652e-14	1.20709e-13	4551.15	3508.02	3564.57	1208.05	1228.2	1509.12
LOC106671441	-1.5588	1.6633e-15	1.50231e-14	2923.28	2105.93	2435.24	922.353	796.194	815.233
LOC106664323	-1.55785	3.61622e-12	2.38867e-11	2527.14	1908.68	2290.49	659.733	714.314	910.941
LOC106666604	-1.55648	2.57394e-22	3.66061e-21	3370.37	2767.19	2692.92	1013.08	934.902	1055.36
LOC106670456	-1.55609	2.76802e-20	3.4451e-19	622.87	704.966	703.053	244.316	199.812	247.817
LOC106662134	-1.55476	1.10677e-33	2.79624e-32	137584	122541	117375	41743	40808.8	45945.3
LOC106669635	-1.5545	2.72702e-22	3.86328e-21	973.154	894.377	785.765	323.102	301.246	279.435
LOC106668777	-1.55412	2.17761e-25	3.67346e-24	1630.42	1570.2	1888.06	588.905	532.222	611.852
LOC106662291	-1.55352	6.03312e-54	3.86861e-52	2211.25	2101.45	2053.49	760.802	711.259	697.306
LOC112128093	-1.5528	2.60943e-09	1.21807e-08	99.3534	89.6618	106.571	37.4034	36.0518	26.4908
LOC106661200	-1.55255	1.0024e-11	6.33504e-11	427.984	363.13	311.761	124.943	108.766	143.563
LOC106665576	-1.55227	5.38868e-07	1.84014e-06	354.106	412.444	421.514	187.017	108.155	110.236
LOC106662730	-1.55169	2.80644e-27	5.18058e-26	23447.4	20571.8	22618.6	6856.77	8384.79	7487.49
LOC106673000	-1.55082	2.11778e-18	2.33147e-17	14394.8	12122.3	11947.1	4606.99	3768.33	4754.67
LOC112126109	-1.54991	6.4867e-13	4.6397e-12	156.673	182.686	146.337	61.278	53.1611	52.127
LOC106673341	-1.54824	1.60397e-15	1.45231e-14	964.238	949.295	963.914	262.62	368.461	352.071
LOC106664588	-1.54618	1.05655e-16	1.0353e-15	491.672	392.271	512.179	167.122	151.54	158.945
LOC106673637	-1.54591	3.01113e-61	2.50129e-59	3139.82	3007.03	3138.29	1020.24	1040	1120.3
LOC106663917	-1.54509	0.00133827	0.00230075	20.3802	31.3816	41.356	11.9373	7.33257	12.8181
LOC106672823	-1.54436	5.96034e-06	1.71401e-05	454.733	427.014	424.695	141.656	207.756	97.4177
LOC106662946	-1.54425	5.38999e-60	4.37787e-58	10478	9949.1	9928.63	3651.21	3273.99	3484.82
LOC106661079	-1.54351	3.26394e-08	1.32307e-07	8521.47	7663.84	5328.57	2850.62	2021.95	2508.93
A7F07_gt09	-1.5432	8.84214e-09	3.86888e-08	363.022	416.928	356.298	169.509	117.321	103.4
LOC106667198	-1.54288	1.61478e-39	5.5159e-38	3999.61	4098.67	3803.17	1266.15	1340.64	1479.21
LOC106670716	-1.54045	1.82092e-08	7.61787e-08	485.303	460.638	392.882	155.98	190.647	112.799
LOC106663322	-1.53926	7.84441e-05	0.000176584	427.984	303.729	326.077	109.027	175.371	78.6178
LOC106664236	-1.53919	2.60471e-24	4.14523e-23	738.782	638.841	683.965	214.871	254.196	239.272
LOC106664294	-1.53894	8.21834e-29	1.65347e-27	5432.59	4794.67	4636.65	1571.74	1827.03	1715.92
LOC106674162	-1.5389	8.65441e-20	1.04052e-18	9428.39	8393.47	8716.58	2717.72	3537.35	2876.39
LOC106660807	-1.53858	1.24418e-12	8.62353e-12	653.44	512.193	636.247	174.284	237.086	207.654
LOC106664131	-1.53767	4.34666e-10	2.24711e-09	357.927	264.502	354.708	103.456	132.597	99.1268
LOC106674217	-1.53745	2.1595e-10	1.15166e-09	160.494	145.7	205.19	62.8696	53.1611	59.8179
LOC106662311	-1.53723	1.39891e-09	6.7932e-09	1866.06	1246.3	1444.28	554.685	433.232	582.797
LOC106662784	-1.53657	7.82338e-32	1.79088e-30	1599.84	1430.11	1358.39	518.873	479.061	516.143
LOC106661804	-1.53655	3.73299e-12	2.46135e-11	21940.5	18802.1	17064.1	6187.48	8015.1	5722.86
LOC106669706	-1.53644	8.60321e-12	5.46548e-11	869.979	741.952	567.85	245.908	249.918	256.362
LOC106672032	-1.53316	2.9155e-12	1.94101e-11	10278	8455.11	8660.91	3303.44	2519.35	3643.77
A7F07_gt07	-1.53272	5.4067e-31	1.19767e-29	4658.15	4629.91	4386.92	1397.46	1691.99	1636.45
LOC106666251	-1.53095	6.25901e-13	4.49444e-12	328.631	317.179	249.727	92.3149	114.266	103.4
LOC106666925	-1.53056	1.49794e-24	2.40482e-23	5920.45	5381.95	5805.75	1804.12	2242.54	1873.16
LOC106671553	-1.52871	8.49234e-10	4.22882e-09	1123.46	945.932	1285.22	472.716	318.356	371.726
LOC106665974	-1.52864	1.52239e-14	1.26654e-13	1029.2	906.705	777.812	309.573	351.963	278.581
LOC106666639	-1.528	6.81948e-18	7.23168e-17	9044.98	7597.72	6985.99	2614.26	2551.12	3029.35
LOC106669298	-1.52714	0.00027891	0.000552629	445.817	342.956	243.364	144.839	71.4925	142.708
LOC106667386	-1.52692	1.39652e-49	7.18913e-48	1869.88	1871.69	2072.57	664.508	678.262	673.379
LOC112126832	-1.52395	3.30114e-11	1.95343e-10	393.592	330.628	446.963	159.164	129.542	117.927
LOC106662832	-1.52362	4.04319e-22	5.6404e-21	1536.16	1417.78	1272.49	444.066	533.444	492.216
LOC106664748	-1.52197	2.17348e-12	1.46931e-11	242.015	219.671	208.371	74.0111	91.6571	66.6542
LOC106671977	-1.52104	0.0073867	0.0111456	445.817	337.353	283.13	154.389	45.2175	172.617
LOC106662358	-1.52049	1.01402e-20	1.30502e-19	1624.05	1486.14	1590.62	474.307	618.38	544.343
LOC106673783	-1.52026	2.4578e-15	2.18571e-14	959.143	959.382	1005.27	312.756	408.179	296.526
LOC106668821	-1.51866	9.16315e-17	9.02731e-16	10963.3	8822.72	8920.18	2910.31	3486.02	3622.4
LOC106665891	-1.51771	1.33202e-13	1.01357e-12	1443.17	1051.28	1361.57	405.867	491.893	447.78
LOC106667422	-1.51765	3.76513e-21	4.93835e-20	630.512	546.937	672.831	206.117	208.978	230.726
LOC106669162	-1.51712	0.00179836	0.00302069	164.315	133.372	90.6652	36.6076	28.1082	71.7815
LOC106669450	-1.51659	1.79802e-10	9.6786e-10	759.162	706.087	528.085	231.583	201.646	264.908
LOC106665081	-1.51627	1.86588e-10	1.00144e-09	1322.16	1228.37	1064.12	467.941	323.855	473.416
LOC106668922	-1.51484	9.05721e-11	5.07213e-10	625.417	513.314	703.053	176.672	223.643	243.544
LOC106670213	-1.51457	8.86584e-31	1.94428e-29	13979.5	12229.9	12926.9	4283.89	4998.37	4413.71
LOC106665423	-1.51436	6.28564e-13	4.50765e-12	133.745	143.459	151.109	51.7282	53.7721	43.5816
LOC106662496	-1.51168	1.83855e-23	2.79221e-22	7958.46	6994.74	6521.53	2336.52	2457.02	2738.81
LOC106663799	-1.50826	0.00357786	0.00569228	16.5589	34.744	44.5373	9.54981	10.3878	13.6727
LOC106670555	-1.50719	4.54326e-21	5.93765e-20	11266.4	10668.6	9271.71	3301.05	3646.73	4031.73
LOC106664715	-1.5064	8.07511e-09	3.546e-08	1243.19	1032.23	870.068	441.679	295.747	370.871
LOC106672861	-1.50578	6.92376e-22	9.44267e-21	1582.01	1573.57	1651.06	545.931	644.655	499.907
LOC106663350	-1.50308	2.83033e-06	8.65678e-06	141.388	110.957	97.0277	40.5867	51.328	30.7635
LOC106661594	-1.50301	2.80813e-19	3.29317e-18	16369.1	15711	18540.2	5229.32	6692.8	5935.65
LOC106666577	-1.50286	8.8156e-14	6.81686e-13	690.379	542.454	499.454	211.688	191.869	208.508
LOC106664754	-1.50196	2.75102e-13	2.0437e-12	248.384	262.261	230.64	74.0111	100.823	86.3087
LOC106665915	-1.49919	1.65857e-19	1.96821e-18	1436.8	1385.28	1663.79	467.145	546.276	572.543
LOC106674340	-1.4991	6.95359e-29	1.40936e-27	815.208	746.435	720.55	252.274	269.472	286.271
LOC106669059	-1.49816	2.25319e-22	3.22115e-21	1354.01	1179.05	1067.3	409.846	432.01	433.253
LOC106663140	-1.49784	8.77094e-23	1.27213e-21	18911.5	15897	15658	6214.54	5422.43	6233.88
LOC106667610	-1.4977	2.52571e-27	4.69397e-26	1123.46	1055.77	979.82	379.605	342.797	398.216
LOC106670707	-1.49743	4.54788e-19	5.26028e-18	1813.84	1505.2	1429.96	535.585	606.77	539.216
LOC106665411	-1.49734	0.000248073	0.000497188	104.448	105.353	69.9872	27.8536	47.6617	23.0726
LOC106662443	-1.49517	5.96754e-23	8.75959e-22	2306.78	2108.17	2573.62	799.797	899.461	777.633
LOC106663068	-1.493	4.79635e-09	2.16072e-08	7617.1	6543.07	6233.63	2075.49	3112.67	2056.03
LOC106664866	-1.49287	1.66839e-21	2.22283e-20	1207.53	1059.13	983.001	413.029	357.463	385.398
LOC106663411	-1.49254	0.0039141	0.00618506	1752.7	840.58	531.266	396.317	289.025	425.562
A7F07_gt03	-1.49078	1.48201e-25	2.51163e-24	1064.86	1195.86	1099.12	430.537	359.907	406.762
LOC106671590	-1.49016	9.37924e-09	4.09408e-08	212.718	195.014	157.471	78.786	54.3832	69.2179
LOC106670487	-1.49005	3.07947e-12	2.04397e-11	1053.4	1062.49	1309.08	347.772	478.45	391.38
LOC106663914	-1.48786	5.24735e-17	5.26898e-16	612.679	729.623	763.496	264.211	263.361	222.181
LOC106669787	-1.48778	6.50954e-16	6.0954e-15	11797.6	10115	9950.9	3765.01	3259.33	4338.51
LOC106673751	-1.48586	0.000780058	0.00140426	56.0455	53.7971	39.7654	9.54981	23.2198	20.509
LOC106662677	-1.48478	0.000566724	0.00104791	249.657	218.551	143.156	97.0898	42.7733	79.4724
LOC106661801	-1.48478	8.02409e-23	1.1669e-21	906.918	824.889	962.323	303.207	304.913	354.635
LOC106670469	-1.48407	1.00874e-16	9.91119e-16	560.455	503.227	426.285	179.855	183.925	169.199
LOC106660772	-1.48374	1.44446e-58	1.11538e-56	1337.45	1392	1352.02	481.47	498.003	479.398
LOC106665562	-1.48264	1.04954e-05	2.86132e-05	243.289	187.169	181.33	73.2152	95.3233	49.5634
LOC106670767	-1.48188	1.23331e-32	2.93347e-31	3974.14	3552.85	4032.21	1276.49	1413.35	1447.59
LOC106671898	-1.48113	0.0013346	0.00229516	34.3916	32.5024	34.9936	19.0996	9.77675	7.69087
LOC106670052	-1.47994	2.06314e-08	8.58531e-08	602.489	627.633	722.14	266.599	169.26	264.908
LOC106673343	-1.47882	2.21199e-06	6.88657e-06	1097.98	1353.89	1679.69	432.129	648.932	399.925
LOC106673015	-1.47574	1.70674e-11	1.04784e-10	268.764	235.362	221.096	99.4772	72.7146	89.7269
LOC106674007	-1.47472	1.05718e-20	1.35896e-19	1455.91	1279.92	1450.64	469.532	566.441	468.289
LOC106672993	-1.47384	8.28869e-22	1.12621e-20	779.542	776.696	823.94	257.049	322.022	276.017
LOC112127055	-1.47374	0.0168902	0.0240427	31.844	32.5024	49.3091	7.16236	24.4419	8.54542
LOC106664865	-1.47291	8.59928e-39	2.89236e-37	1491.58	1309.06	1401.33	516.486	500.448	496.489
LOC106663754	-1.47279	4.09152e-09	1.8554e-08	872.527	644.444	601.253	287.29	214.478	262.344
LOC106667434	-1.47247	9.85427e-21	1.2727e-19	4691.26	4091.94	4886.38	1453.16	1737.82	1733.86
LOC106671150	-1.47235	3.44576e-20	4.24049e-19	555.36	494.261	606.025	190.996	192.48	212.781
LOC106673445	-1.47221	1.9897e-31	4.48911e-30	1946.31	1671.07	1692.42	654.958	643.433	615.27
LOC106669230	-1.47212	4.66807e-12	3.03951e-11	798.649	710.57	591.71	292.065	232.809	233.29
LOC106667244	-1.47122	7.63468e-40	2.64919e-38	1660.99	1580.29	1662.2	584.926	629.379	552.034
LOC106665410	-1.47091	1.20446e-18	1.34902e-17	1388.4	1235.09	1347.25	449.637	549.331	431.543
A7F07_gr02	-1.47089	1.82623e-21	2.42428e-20	258449	263021	310296	90719.2	100967	108380
LOC106664233	-1.47047	2.26567e-18	2.49178e-17	1482.66	1483.9	1156.38	495.794	510.835	481.961
LOC106663646	-1.47036	5.37452e-13	3.88219e-12	541.349	457.275	416.742	167.918	191.869	150.399
LOC106665476	-1.47034	1.17722e-06	3.80997e-06	1417.7	1052.41	819.168	336.631	471.728	378.562
LOC106669289	-1.46916	1.19487e-34	3.16467e-33	845.778	796.87	763.496	303.207	285.359	281.144
LOC106665349	-1.46729	0.000245577	0.000492649	831.766	776.696	788.946	225.216	448.509	192.272
LOC106665408	-1.46537	5.54467e-08	2.17211e-07	664.904	719.536	504.226	194.975	283.526	205.09
LOC106672429	-1.46535	0.000259501	0.000518671	53.498	81.8164	92.2558	19.8954	25.0529	37.5998
LOC106667228	-1.46437	1.59557e-16	1.54827e-15	6902.52	5562.4	6068.2	2016.6	2543.18	2155.15
LOC106672452	-1.46382	9.47231e-06	2.60833e-05	185.969	193.894	240.183	62.0738	103.267	58.1088
LOC106662850	-1.4628	1.65691e-14	1.37533e-13	552.813	574.956	446.963	205.321	171.093	196.545
LOC106667526	-1.4615	1.85283e-08	7.74544e-08	185.969	262.261	230.64	75.6027	98.3786	71.7815
LOC106669791	-1.46062	9.30206e-31	2.03181e-29	591.025	625.391	602.844	229.196	205.923	227.308
LOC106664397	-1.46032	1.94359e-13	1.4627e-12	421.615	393.391	327.667	156.776	129.542	129.89
LOC106670695	-1.45746	1.31568e-19	1.56809e-18	669.999	586.164	569.441	223.625	239.53	200.817
LOC106663921	-1.45703	1.44566e-25	2.45383e-24	1501.77	1528.73	1399.74	537.973	485.782	592.197
LOC106667928	-1.45693	1.45698e-35	4.03429e-34	743.877	744.193	773.04	276.149	287.803	258.072
LOC106667373	-1.45492	5.5704e-25	9.11633e-24	1635.51	1609.43	1756.04	569.806	573.162	681.924
LOC106664472	-1.45445	4.95679e-10	2.54215e-09	1685.19	1279.92	1484.05	557.868	435.066	631.506
LOC106670249	-1.45359	1.24783e-19	1.48884e-18	2001.08	1941.18	1773.54	674.058	622.657	792.16
LOC106664719	-1.4523	5.31802e-12	3.43821e-11	7715.18	7204.33	10089.3	2713.74	3167.67	3256.66
LOC106666893	-1.45054	1.095e-09	5.38175e-09	346.463	284.676	264.042	128.127	91.046	109.381
LOC106666163	-1.45002	7.63509e-16	7.10082e-15	377.034	316.058	327.667	134.493	111.822	128.181
LOC112126543	-1.44981	0.00650812	0.00991133	16.5589	17.9324	25.4499	3.97909	9.77675	7.69087
LOC106671046	-1.44978	2.33958e-16	2.24833e-15	6128.07	6926.38	7517.26	2263.31	2396.53	2871.26
LOC106671093	-1.44976	1.07533e-18	1.20933e-17	1798.55	1656.5	1924.65	570.601	724.702	672.524
LOC106662482	-1.44773	1.31787e-15	1.20521e-14	1171.86	1096.12	892.336	393.93	354.407	411.889
LOC106661653	-1.44671	0.00431067	0.00677171	20.3802	19.0531	19.0874	3.97909	7.33257	10.2545
LOC106661053	-1.44591	2.16049e-10	1.15166e-09	821.576	768.85	833.483	310.369	228.532	352.071
LOC106661834	-1.44278	0.00115754	0.00201435	135.019	210.705	214.733	101.069	64.771	40.1635
LOC106665546	-1.4413	2.0062e-20	2.53725e-19	1731.04	1575.81	1347.25	579.355	552.998	582.797
LOC106660797	-1.44091	3.79482e-33	9.32965e-32	2350.09	2241.55	2053.49	863.462	809.026	775.924
LOC106673793	-1.44041	5.36271e-14	4.22733e-13	1765.43	1446.92	1372.7	639.042	532.222	518.707
LOC106669278	-1.43944	9.60492e-06	2.64153e-05	266.216	273.469	235.411	85.9483	131.375	67.5088
LOC106674012	-1.43886	4.34366e-18	4.68321e-17	792.28	662.377	812.805	253.866	290.858	290.544
LOC106668804	-1.43864	4.22994e-10	2.1909e-09	588.478	655.652	672.831	272.17	181.481	254.653
LOC106662745	-1.43816	9.79738e-44	3.99361e-42	3662.07	3279.38	3351.43	1272.51	1219.65	1307.45
LOC106671004	-1.43707	0.00821038	0.0122903	1156.58	746.435	1024.36	201.342	240.142	640.052
LOC106669880	-1.4329	2.39037e-11	1.44251e-10	168.137	152.425	192.465	55.7072	65.9931	67.5088
LOC106670294	-1.43288	0.0119804	0.0174664	205.076	207.343	209.961	31.8327	135.652	62.3815
LOC106669438	-1.43217	1.71908e-09	8.23129e-09	797.375	917.913	960.733	255.457	342.186	393.944
LOC106662839	-1.4312	5.23844e-33	1.26519e-31	3812.37	3564.06	3260.77	1345.73	1347.97	1251.05
LOC106665176	-1.43057	4.793e-06	1.40568e-05	45.8554	61.6425	58.8528	17.508	22.6087	21.3635
LOC106662266	-1.43022	4.26378e-21	5.57904e-20	1694.1	1905.31	2158.47	739.315	700.871	695.597
LOC106663408	-1.42974	1.38509e-08	5.90493e-08	1531.06	1268.71	1684.46	586.518	428.344	650.306
LOC106668420	-1.42877	2.52823e-08	1.03828e-07	202.528	191.652	154.29	81.9692	56.2163	66.6542
LOC106669232	-1.42804	8.36371e-13	5.90522e-12	1066.14	915.671	812.805	361.301	299.413	379.416
LOC106665512	-1.42784	1.79206e-20	2.27429e-19	1864.79	1520.89	1573.12	611.188	577.44	655.433
LOC106673145	-1.42739	1.15579e-18	1.29645e-17	1078.88	915.671	835.074	358.118	347.686	346.944
LOC106662242	-1.42561	0.000619406	0.00113651	406.33	405.72	396.064	91.519	233.42	123.909
LOC106672595	-1.42547	5.45122e-17	5.45869e-16	1513.23	1292.25	1315.44	584.13	472.95	477.689
LOC106669648	-1.42513	7.60763e-25	1.23765e-23	4653.05	4141.26	3731.59	1576.51	1516.01	1573.21
LOC106660869	-1.42502	1.01595e-12	7.09544e-12	1226.63	1184.66	965.505	378.013	485.171	393.944
LOC106667056	-1.42459	2.68963e-22	3.81524e-21	1384.58	1227.25	1501.54	503.753	541.999	484.525
LOC106666624	-1.42419	2.85602e-07	1.01808e-06	564.276	368.734	365.842	184.63	148.484	151.254
LOC112127489	-1.42371	0.0272862	0.0376202	14.0114	12.3285	23.8593	3.18327	9.77675	5.12725
LOC106666140	-1.42318	6.70932e-10	3.38087e-09	774.447	660.135	586.938	259.437	205.312	290.544
LOC106666888	-1.42314	1.07917e-07	4.08318e-07	234.372	283.556	205.19	99.4772	100.823	69.2179
LOC106660792	-1.42143	5.55743e-16	5.21722e-15	2301.69	1990.49	2455.91	752.844	819.414	946.832
LOC106665318	-1.42081	1.12421e-06	3.65351e-06	366.843	350.802	232.23	96.2939	135.652	123.054
LOC106664700	-1.42053	1.11747e-16	1.09207e-15	5660.6	4910.11	5715.09	1805.71	2321.98	1954.34
LOC106664283	-1.42004	6.31865e-07	2.12854e-06	589.752	478.57	356.298	205.321	150.318	177.745
LOC106668926	-1.41891	5.27159e-05	0.000123476	1133.65	968.348	860.524	327.877	523.667	255.508
LOC106672127	-1.4185	2.39963e-17	2.46828e-16	2477.47	2124.99	2315.94	796.614	989.896	799.851
LOC106672593	-1.4167	2.65696e-31	5.93352e-30	17891.3	15897	16256.1	6397.58	5753.01	6596.21
LOC106665517	-1.41634	2.8553e-13	2.1183e-12	852.147	730.744	629.884	274.557	254.196	301.653
LOC106661961	-1.41631	1.22432e-18	1.36707e-17	324.809	302.609	279.949	106.64	117.321	116.218
LOC106672844	-1.41301	1.72544e-05	4.5197e-05	385.95	342.956	256.089	146.43	138.708	84.5996
LOC106661159	-1.41264	1.06367e-13	8.16178e-13	1408.78	1564.6	1266.13	600.047	538.944	453.762
LOC106667543	-1.41211	3.89644e-27	7.16853e-26	1106.9	1022.14	1130.93	435.312	414.901	373.435
LOC106666615	-1.41205	1.1315e-12	7.87241e-12	1547.62	1567.96	1523.81	467.941	678.873	595.615
LOC106662013	-1.41136	1.29237e-51	7.49779e-50	1514.5	1463.73	1581.07	568.214	573.773	570.834
LOC106669774	-1.41051	0.008664	0.0129007	11.4639	21.2947	25.4499	7.95818	5.49942	8.54542
LOC106672857	-1.40942	9.9775e-27	1.79644e-25	3254.46	3190.84	2772.45	1120.51	1117.61	1233.96
LOC106663368	-1.40798	6.55501e-27	1.19e-25	17111.7	14715.7	15796.4	5915.31	5570.31	6462.04
LOC106663122	-1.40794	3.87247e-38	1.25626e-36	5312.86	5300.13	5474.9	1996.71	2185.1	1878.28
LOC106670962	-1.40785	7.86901e-17	7.77331e-16	2387.03	2280.77	2129.84	926.332	722.258	915.214
LOC106662866	-1.40639	3.76387e-10	1.95875e-09	299.334	298.126	241.774	111.414	118.543	86.3087
LOC106667200	-1.40511	4.60663e-09	2.07953e-08	6920.35	5868.37	6510.4	1956.92	3054.01	2274.79
LOC106670709	-1.40452	4.94821e-09	2.2273e-08	686.558	594.01	518.541	213.279	274.971	190.563
LOC106663623	-1.40433	1.15501e-11	7.24111e-11	658.535	611.942	464.46	225.216	205.923	225.599
LOC106672442	-1.40256	2.21867e-13	1.66173e-12	551.539	572.715	677.603	194.18	239.53	246.963
LOC106663711	-1.40235	2.50313e-09	1.17094e-08	1922.11	2017.39	1945.32	551.502	850.578	823.778
LOC106664318	-1.40188	2.44176e-10	1.29342e-09	341.368	341.836	326.077	124.148	153.984	102.545
LOC106660855	-1.40165	4.46815e-14	3.55797e-13	1145.11	1012.06	1018	444.066	333.632	425.562
LOC106668168	-1.40141	1.09889e-12	7.66012e-12	594.847	578.319	454.917	190.2	227.921	198.254
LOC106674159	-1.40115	8.91547e-26	1.52986e-24	1797.28	1829.1	1919.88	728.969	623.879	748.578
LOC106663314	-1.40113	4.15409e-09	1.88221e-08	2924.56	2478.03	2374.79	781.493	1197.65	964.777
LOC106670053	-1.39871	1.75174e-11	1.07306e-10	4856.85	4220.83	4843.43	1870.17	1406.02	2004.75
LOC106668624	-1.39818	2.35726e-14	1.92747e-13	591.025	489.778	567.85	223.625	221.199	179.454
LOC106661126	-1.3977	1.61688e-15	1.4628e-14	5496.28	4462.92	5261.76	1820.04	2186.94	1768.05
LOC106661784	-1.39767	2.46274e-06	7.60246e-06	16397.1	17150.1	14555.7	7730.57	4167.34	6360.35
LOC106670700	-1.39702	2.14567e-13	1.60815e-12	1086.52	1093.87	1161.15	366.076	505.336	395.653
LOC106674297	-1.39446	3.04301e-14	2.46612e-13	578.288	498.744	493.091	190.2	227.31	178.599
LOC106667300	-1.39349	0.01652	0.0235739	24.2015	29.1401	38.1748	7.95818	6.72152	20.509
LOC106664749	-1.39134	1.60293e-12	1.09782e-11	1407.51	1331.48	1216.82	422.579	591.494	493.07
LOC106661820	-1.39095	9.44435e-36	2.6759e-34	1396.04	1275.44	1245.45	502.161	483.338	509.307
LOC106672201	-1.38859	1.71464e-12	1.1714e-11	10196.5	9332.68	10577.6	3302.64	4612.18	3582.24
LOC112128427	-1.38825	0.000500227	0.000938568	28.0228	25.7778	27.0405	7.95818	11.6099	11.109
LOC106669317	-1.38808	1.77662e-10	9.56808e-10	5302.67	3695.19	3723.64	1578.11	1685.27	1597.14
LOC106667815	-1.38736	2.49653e-07	8.98406e-07	90.4371	137.855	117.706	44.5658	45.8285	41.8725
LOC106666353	-1.38669	4.06031e-10	2.10702e-09	979.523	1023.27	752.362	400.296	303.69	351.217
LOC106672641	-1.38661	2.86336e-10	1.50729e-09	669.999	532.367	494.682	223.625	239.53	185.436
LOC106668911	-1.38636	4.8316e-46	2.17125e-44	1497.94	1416.66	1495.18	572.989	573.162	539.216
LOC106668824	-1.38571	0.0182754	0.0258801	741.329	359.768	278.358	102.66	284.748	140.145
LOC106666135	-1.38483	3.82724e-33	9.3883e-32	975.702	948.174	957.552	383.584	379.46	339.253
LOC106666189	-1.38404	6.35634e-18	6.75361e-17	1438.08	1171.21	1196.14	512.507	497.392	447.78
LOC106663327	-1.38373	4.46272e-14	3.5565e-13	1119.64	1059.13	887.564	378.809	356.24	441.798
LOC106666237	-1.38371	1.83403e-29	3.80874e-28	1045.76	1062.49	933.692	398.705	373.35	395.653
LOC106668362	-1.38371	8.05608e-05	0.000180903	561.729	356.406	615.569	143.247	244.419	199.108
LOC106668284	-1.38336	5.27801e-14	4.16355e-13	1225.36	1164.48	992.545	490.224	383.127	424.707
LOC106662584	-1.38173	4.26324e-07	1.47745e-06	221.635	195.014	160.652	69.2361	91.046	60.6725
LOC106661061	-1.38086	1.3022e-11	8.09905e-11	2426.52	2072.31	1714.69	796.614	725.924	864.796
LOC106672283	-1.3786	2.20734e-52	1.32259e-50	4688.72	4517.84	4988.18	1778.65	1853.92	1824.45
LOC106662728	-1.37858	4.35418e-16	4.11228e-15	3300.32	3064.19	2600.66	1263.76	1057.72	1127.99
LOC106672699	-1.37773	3.85661e-18	4.17039e-17	926.025	811.44	776.221	315.94	353.185	297.38
LOC106666733	-1.37661	1.0168e-16	9.97895e-16	627.965	544.696	564.669	241.929	196.757	231.581
LOC106668807	-1.37626	3.9667e-32	9.17614e-31	2188.32	2028.6	2336.62	880.174	830.413	812.669
LOC106669663	-1.37622	1.6884e-17	1.76318e-16	3379.29	2637.18	2756.54	1140.41	1074.22	1165.59
LOC106669192	-1.37621	1.62854e-07	6.00032e-07	206.349	175.961	141.565	71.6236	56.2163	75.1997
LOC106673238	-1.37616	9.76503e-18	1.02659e-16	1469.92	1318.03	1526.99	619.942	494.948	547.761
LOC106665869	-1.37588	2.97961e-11	1.77273e-10	478.934	520.039	443.782	162.347	221.81	170.908
LOC106670997	-1.37459	3.31674e-10	1.73429e-09	4077.31	4162.55	5261.76	1437.25	1797.7	1971.43
LOC106671934	-1.37165	6.55081e-36	1.87056e-34	23113.7	21001	22904.9	8221.59	8431.23	9246.99
LOC106669987	-1.37094	2.24181e-08	9.26903e-08	294.239	242.087	208.371	112.21	84.3245	92.2905
LOC106666191	-1.37053	2.00045e-05	5.16847e-05	1443.17	1202.59	760.315	506.936	383.127	428.125
LOC106667162	-1.37018	1.42815e-28	2.83177e-27	14425.4	13435.8	15766.2	5947.94	5329.55	5598.96
LOC106669252	-1.3693	1.29927e-06	4.1693e-06	566.824	421.411	478.776	194.975	140.541	233.29
LOC112127625	-1.36823	5.82458e-05	0.000135081	43.3079	34.744	39.7654	15.9164	16.4983	12.8181
LOC112126749	-1.36806	0.00591254	0.00907871	24.2015	16.8116	14.3156	8.754	6.11047	6.83633
LOC106667293	-1.3669	1.88564e-27	3.54649e-26	858.515	744.193	788.946	304.798	315.911	305.926
LOC106670454	-1.36679	1.23978e-21	1.66805e-20	5720.46	4707.25	4754.36	1866.19	2009.12	2011.59
LOC106667368	-1.36555	3.60418e-38	1.17619e-36	3161.48	2987.98	2974.45	1112.55	1258.76	1168.16
LOC106669807	-1.36492	2.99114e-18	3.26998e-17	712.033	636.599	567.85	237.95	252.973	253.799
LOC106670109	-1.36469	7.64093e-17	7.56162e-16	2258.38	1903.07	2113.93	896.887	716.147	824.633
LOC106664083	-1.36466	1.29594e-12	8.97091e-12	3706.65	2922.98	2654.74	1166.67	1171.38	1268.14
LOC106667916	-1.36339	5.20463e-05	0.000122255	606.311	545.816	415.151	228.4	135.041	246.963
LOC106663725	-1.3602	1.67492e-10	9.05597e-10	1314.52	1098.36	1643.11	538.769	518.779	521.27
LOC106672509	-1.35896	4.94104e-36	1.42575e-34	1175.68	1109.57	1102.3	416.213	454.619	449.489
LOC106666905	-1.35813	4.17847e-11	2.42546e-10	2556.44	2103.69	1827.62	848.342	925.125	757.124
LOC106667827	-1.35808	8.86931e-06	2.45586e-05	480.208	340.715	357.889	136.881	199.812	122.199
LOC106661426	-1.35782	1.34622e-13	1.02296e-12	1190.97	1045.68	898.699	442.475	374.572	407.616
LOC106672565	-1.35776	7.76717e-13	5.50886e-12	157.946	156.908	165.424	60.4821	67.8262	58.1088
LOC106665085	-1.35761	3.20384e-22	4.51543e-21	2618.85	2494.84	2258.68	1045.7	883.574	949.396
LOC106661121	-1.35741	7.56126e-09	3.32969e-08	701.843	634.357	469.232	241.929	253.585	209.363
LOC112126251	-1.35714	1.20298e-06	3.88531e-06	67.5094	67.2464	69.9872	25.4662	22.6087	32.4726
LOC106664542	-1.35631	0.00014788	0.000313636	298.06	341.836	429.467	103.456	196.757	116.218
LOC106672453	-1.35629	2.6453e-26	4.64836e-25	4427.6	3961.93	4601.66	1572.54	1778.76	1721.05
LOC106667702	-1.35532	1.52725e-32	3.61691e-31	6054.19	5357.29	5619.65	2333.34	2083.67	2240.61
LOC106661962	-1.3539	2.36472e-09	1.11093e-08	225.456	199.498	203.599	75.6027	98.9896	70.0724
LOC106666389	-1.35293	8.67309e-14	6.71139e-13	960.416	950.415	755.543	332.652	383.127	328.144
LOC106669495	-1.35254	0.000588878	0.0010854	503.136	348.56	271.996	197.363	103.267	140.145
LOC106670267	-1.35205	6.6424e-15	5.71247e-14	999.903	891.014	989.364	322.306	423.456	381.126
LOC106663119	-1.3516	4.2752e-07	1.48113e-06	852.147	710.57	924.149	268.191	416.734	287.981
LOC106667250	-1.3499	5.21799e-05	0.000122517	62.4143	81.8164	112.934	31.8327	31.1634	37.5998
LOC106660806	-1.34905	7.35903e-17	7.28923e-16	1822.75	1501.84	1577.89	576.172	654.431	693.888
LOC106663396	-1.34878	6.73827e-13	4.8165e-12	554.086	514.435	467.641	198.159	229.754	174.326
LOC106664089	-1.34858	1.81198e-08	7.58534e-08	447.09	385.546	367.433	176.672	121.598	174.326
LOC106661433	-1.34856	1.44169e-26	2.57462e-25	547.718	531.246	507.407	198.954	216.922	206.799
LOC106669814	-1.34837	6.06472e-10	3.07442e-09	1506.86	1463.73	1157.97	561.052	450.342	611.852
LOC112126278	-1.34812	0.0098262	0.0144935	30.5703	26.8985	23.8593	5.57072	16.4983	9.39996
LOC106663859	-1.34807	0.00121449	0.00210511	262.395	190.531	470.823	126.535	105.1	130.745
LOC106673162	-1.34719	2.97811e-14	2.4171e-13	2944.94	2532.95	3359.38	1251.82	1146.32	1074.16
LOC106661771	-1.34608	1.11233e-28	2.22162e-27	5903.89	5371.86	5840.75	2447.94	2135	2150.03
LOC106669710	-1.3444	4.95234e-20	6.02022e-19	715.854	643.324	625.113	281.719	259.695	240.126
LOC106664134	-1.34353	2.89983e-11	1.72996e-10	889.086	735.227	731.684	257.845	340.353	329.853
LOC112126332	-1.34133	1.31129e-07	4.90056e-07	86.6158	80.6956	90.6652	32.6285	39.107	29.0544
LOC106671084	-1.34084	1.01808e-09	5.01721e-09	7898.6	6804.21	6244.76	2521.15	3343.04	2404.68
LOC106661616	-1.34032	5.48346e-13	3.95566e-12	2035.47	1666.59	1752.86	636.654	691.094	827.196
LOC106668932	-1.33956	0.00236281	0.00387441	123.555	103.111	57.2622	42.1783	45.2175	24.7817
LOC106663341	-1.33951	1.81088e-08	7.58453e-08	2147.56	2053.26	1798.99	967.714	620.824	783.615
LOC106663258	-1.3393	2.79677e-16	2.6713e-15	1576.92	1266.47	1334.53	505.344	555.442	590.488
LOC106672681	-1.33811	0.000259461	0.000518671	257.3	238.725	198.827	126.535	91.046	57.2543
LOC106668857	-1.33788	1.00901e-23	1.55391e-22	528.611	541.333	598.072	228.4	219.366	211.072
LOC106672439	-1.33776	3.02281e-12	2.00758e-11	1510.68	1112.93	1296.35	467.941	552.387	529.816
LOC106664073	-1.3373	3.66778e-07	1.28613e-06	1509.41	1402.09	1200.92	701.115	480.894	446.071
LOC106671126	-1.33689	1.42206e-10	7.74611e-10	3151.29	2683.13	2556.12	1148.37	909.238	1265.58
LOC106669638	-1.33467	2.27528e-08	9.39679e-08	1110.72	1090.51	1102.3	342.202	549.331	417.016
LOC106673905	-1.33412	1.35871e-14	1.13554e-13	1012.64	929.121	892.336	344.589	433.843	344.38
LOC106672499	-1.33325	2.10584e-34	5.51087e-33	6140.81	5416.7	5802.57	2213.17	2258.43	2418.35
LOC106672230	-1.33305	2.89761e-15	2.55405e-14	815.208	803.594	898.699	286.494	370.295	340.962
LOC106672876	-1.33215	4.11879e-17	4.15862e-16	494.22	490.899	594.891	199.75	214.478	211.926
LOC106669985	-1.33213	7.9077e-06	2.21533e-05	2443.08	2131.71	2575.21	747.273	1292.98	798.142
LOC106670854	-1.33181	5.61773e-11	3.22316e-10	10357	9542.26	10200.6	4045.94	3209.83	4703.4
LOC106663456	-1.32985	2.10511e-08	8.75002e-08	522.242	370.976	443.782	147.226	191.869	192.272
LOC106667977	-1.32742	1.67957e-15	1.51576e-14	686.558	623.15	577.394	246.704	278.026	226.454
LOC106670926	-1.32701	5.22505e-06	1.51895e-05	664.904	680.309	629.884	239.541	352.574	193.981
LOC106662321	-1.32692	4.74098e-13	3.44727e-12	908.192	783.42	736.456	365.28	288.414	315.326
LOC106668898	-1.32617	2.937e-06	8.96305e-06	615.227	516.676	470.823	183.834	279.249	175.181
LOC106672464	-1.32616	8.76809e-23	1.27213e-21	1078.88	1004.21	903.471	411.438	381.293	399.925
LOC106669365	-1.32577	1.5309e-15	1.3896e-14	5519.21	5151.07	5086.79	1808.1	2400.19	2076.54
LOC106667710	-1.32523	1.2189e-13	9.31379e-13	351.558	367.614	386.52	135.289	169.26	135.018
LOC106665245	-1.3249	2.02248e-10	1.08125e-09	2232.9	1944.54	2401.83	954.981	710.648	961.359
LOC106663675	-1.32482	1.42126e-20	1.81632e-19	7120.33	6033.12	6017.31	2547.41	2726.49	2378.19
LOC106669242	-1.32281	3.90096e-12	2.56901e-11	4580.45	5333.76	4781.4	1644.96	2269.43	1959.46
LOC106664850	-1.32255	2.41545e-17	2.47991e-16	1413.88	1300.1	1633.56	608.005	542.61	587.07
LOC106669220	-1.32133	2.65104e-13	1.97343e-12	1160.4	1093.87	914.605	445.658	373.961	450.343
LOC106664081	-1.32132	4.52224e-07	1.55981e-06	290.418	248.812	192.465	109.823	82.4914	101.69
LOC112126144	-1.31922	0.00616964	0.00943253	30.5703	48.1932	31.8123	22.2829	9.77675	12.8181
LOC106672223	-1.31881	1.4613e-36	4.35411e-35	2141.19	2008.42	2195.05	816.509	892.129	832.323
LOC106661898	-1.31827	6.20574e-05	0.000142894	117.186	104.232	82.7121	50.9323	29.3303	42.7271
LOC106672778	-1.31811	1.01896e-05	2.78695e-05	598.668	630.995	432.648	255.457	163.15	249.526
LOC106670059	-1.31625	2.28403e-15	2.03778e-14	1559.08	1331.48	1248.63	545.135	512.669	605.87
LOC106662288	-1.31559	1.60288e-08	6.75205e-08	667.451	824.889	804.852	283.311	377.627	260.635
LOC106662438	-1.31548	2.32648e-05	5.92427e-05	380.855	340.715	526.494	124.943	201.034	174.326
LOC106670988	-1.31534	4.05027e-20	4.96215e-19	984.618	989.642	1005.27	383.584	364.795	450.343
LOC106673040	-1.31527	0.00222319	0.00366851	115.912	59.401	85.8933	22.2829	39.7181	42.7271
LOC106661087	-1.31477	4.25709e-10	2.20184e-09	4116.8	3662.69	2899.7	1273.31	1556.95	1462.98
LOC106667803	-1.31394	1.22112e-18	1.36489e-17	2048.21	1662.11	1681.28	705.095	743.033	720.379
LOC106661136	-1.31285	4.81948e-06	1.41148e-05	99.3534	88.5411	119.296	50.9323	34.2186	38.4544
LOC106667923	-1.31269	4.95576e-26	8.5845e-25	647.071	682.551	715.778	262.62	288.414	270.89
LOC106660791	-1.31184	0.00010174	0.00022343	448.364	326.145	252.908	175.876	119.765	118.781
LOC106667669	-1.31159	6.82805e-14	5.33259e-13	489.125	421.411	405.607	167.122	166.816	197.399
LOC106661982	-1.3112	2.08853e-18	2.30158e-17	5582.9	4560.42	4789.35	1931.45	2169.22	1915.88
LOC106671284	-1.31095	0.00215806	0.00357071	59.8668	45.9517	25.4499	17.508	17.1093	18.7999
LOC106661687	-1.3101	4.13145e-19	4.78367e-18	3021.36	2606.92	3058.76	1077.54	1272.81	1151.07
LOC106662184	-1.30983	5.92083e-40	2.07418e-38	3644.23	3346.63	3367.34	1418.94	1327.81	1433.07
LOC106660852	-1.30909	5.80564e-17	5.79243e-16	3586.91	3166.18	2960.14	1262.96	1444.52	1211.74
LOC106666253	-1.30899	0.000127108	0.000273176	826.671	660.135	734.865	206.913	420.4	268.326
LOC106671926	-1.30877	9.89314e-34	2.5169e-32	1936.12	1956.87	1935.78	849.138	746.7	757.978
LOC106668234	-1.30868	2.96484e-15	2.6112e-14	542.623	569.353	526.494	222.033	246.863	191.417
LOC106660848	-1.30825	5.85373e-09	2.61025e-08	2259.65	1647.54	2015.31	799.001	674.596	918.632
LOC106667036	-1.30821	4.25345e-08	1.69412e-07	1690.28	1527.61	2296.85	831.63	681.929	712.688
LOC106661800	-1.30794	1.31523e-08	5.62679e-08	1717.03	1608.31	1557.21	559.46	831.024	580.234
LOC106670775	-1.30688	2.71741e-16	2.60004e-15	1632.96	1365.1	1555.62	549.91	669.708	619.543
LOC106665917	-1.30684	0.000684999	0.00124416	144241	153025	276437	59108.6	75673.3	97111
LOC106663689	-1.30562	2.82185e-08	1.15153e-07	1613.86	1648.66	1439.51	765.577	489.449	648.597
LOC106660992	-1.30413	3.47327e-09	1.5895e-08	1564.18	1384.15	1641.52	494.999	626.934	736.615
LOC106670837	-1.30412	1.3079e-38	4.35899e-37	2427.79	2224.73	2168.01	923.944	927.569	910.941
LOC106665359	-1.3025	7.73113e-05	0.000174499	48.4029	42.5894	66.8059	19.8954	21.9977	21.3635
LOC106666534	-1.29987	4.35345e-38	1.40399e-36	2263.47	2253.87	2349.34	912.803	886.018	991.268
LOC106662191	-1.2996	9.31817e-22	1.26296e-20	875.074	792.386	819.168	307.981	339.131	363.18
LOC106671000	-1.29916	3.40809e-16	3.22709e-15	1239.37	1180.17	1302.72	459.187	475.395	578.525
LOC106664261	-1.29871	3.71508e-11	2.17722e-10	541.349	456.155	486.729	181.446	235.864	184.581
LOC106665784	-1.29695	0.0151276	0.0216999	29.2965	15.6908	12.7249	7.16236	7.94361	8.54542
LOC106672200	-1.29625	9.32812e-24	1.44264e-22	1075.05	989.642	1043.44	450.433	385.571	430.689
LOC106669419	-1.29552	6.65291e-10	3.35862e-09	229.277	200.618	214.733	89.1316	99.6007	72.636
LOC106661787	-1.29545	1.09734e-23	1.6852e-22	789.732	795.749	741.228	342.202	312.245	293.962
LOC106662750	-1.29496	4.52658e-07	1.56081e-06	138.84	170.357	171.787	80.3776	61.7158	53.8361
LOC106673009	-1.29474	0.0128486	0.018638	21.654	16.8116	41.356	12.7331	9.16571	10.2545
LOC106664506	-1.29456	4.09579e-25	6.77381e-24	91380.9	75726.1	79540.4	33890.7	32794.3	33863.8
LOC106672657	-1.2941	8.42263e-15	7.19269e-14	1379.48	1190.26	1162.74	572.193	482.116	468.289
LOC106663934	-1.29333	3.37912e-18	3.6758e-17	3751.23	3385.85	4056.07	1414.17	1671.21	1479.21
LOC106660845	-1.29128	1.25413e-08	5.37169e-08	394.866	374.338	324.486	132.106	181.481	132.454
LOC106670328	-1.29074	1.12166e-34	2.97797e-33	1120.91	1038.96	1086.39	432.129	434.454	460.598
LOC106666625	-1.28989	4.19387e-12	2.75364e-11	1077.6	982.918	862.115	362.893	455.841	375.998
LOC106662858	-1.28988	1.17796e-15	1.08177e-14	9230.95	7858.86	7759.03	3315.38	3770.77	3075.5
LOC106666151	-1.28801	5.48541e-35	1.4706e-33	32370.1	28125.8	30600.3	12675	12056.6	12573.7
LOC106671163	-1.28713	3.40457e-07	1.20074e-06	769.352	553.662	488.32	248.295	227.31	267.472
LOC106672076	-1.28708	9.68258e-05	0.000213449	53.498	50.4348	63.6247	22.2829	17.7204	29.0544
LOC106663073	-1.28691	1.01136e-21	1.3674e-20	968.059	922.396	887.564	385.972	345.242	409.325
LOC106665079	-1.28612	5.41216e-19	6.22711e-18	3528.32	3511.38	2966.5	1271.72	1461.01	1370.68
LOC106672125	-1.28607	1.76095e-16	1.70422e-15	4171.57	4455.07	4121.29	1523.2	1732.93	1972.28
LOC106670008	-1.28498	3.70889e-17	3.76555e-16	1440.62	1212.68	1334.53	571.397	574.995	488.798
LOC106674343	-1.28475	1.82765e-11	1.11644e-10	299.334	272.348	321.305	108.231	138.708	117.927
LOC106667371	-1.28371	9.18904e-12	5.83427e-11	1983.25	2068.95	2452.73	790.247	1021.67	857.96
LOC106664281	-1.28238	2.84145e-05	7.09232e-05	123.555	115.44	100.209	61.278	35.4407	43.5816
LOC106667878	-1.28231	3.60652e-08	1.45334e-07	210.171	172.599	209.961	68.4403	95.3233	78.6178
LOC106671278	-1.28216	2.76812e-08	1.13087e-07	1006.27	904.464	1185.01	354.935	507.78	408.471
LOC106665498	-1.28202	8.41092e-40	2.89109e-38	2269.84	2313.28	2502.04	988.406	945.29	979.305
LOC106663854	-1.28078	1.43415e-18	1.59326e-17	1085.25	975.072	889.155	428.946	390.459	395.653
LOC106668795	-1.27833	3.0119e-15	2.64627e-14	987.165	818.164	814.396	389.155	337.909	353.78
LOC106661729	-1.27813	1.32518e-07	4.94913e-07	264.942	263.382	230.64	128.922	84.3245	100.836
LOC106666607	-1.27714	3.14498e-07	1.11637e-06	439.448	307.092	330.848	130.514	172.315	140.999
LOC106669639	-1.27492	2.09167e-12	1.41663e-11	2435.43	2005.06	1814.89	923.149	808.415	854.542
LOC106665808	-1.27491	1.76623e-06	5.5812e-06	655.987	505.469	690.328	202.138	249.307	313.617
LOC106667514	-1.27419	1.76231e-10	9.50033e-10	2876.15	2411.9	2904.47	994.772	1336.97	1053.65
LOC106665032	-1.27309	1.00352e-21	1.35848e-20	950.226	939.208	850.98	409.05	355.629	370.871
LOC106666778	-1.2723	4.16341e-08	1.65946e-07	198.707	193.894	176.559	77.9901	93.4902	63.2361
LOC106670070	-1.27203	7.67924e-17	7.59268e-16	768.078	669.101	725.321	331.856	284.137	279.435
LOC106662390	-1.27149	0.00310995	0.00499642	30.5703	29.1401	49.3091	10.3456	17.1093	17.0908
LOC106666808	-1.27104	1.18547e-14	9.96065e-14	356.653	339.594	407.198	148.022	144.818	164.072
LOC106673389	-1.27072	5.1155e-43	2.01768e-41	39738.8	36885.8	38758.6	16468.7	16304.6	15045.9
LOC106673103	-1.27066	0.0087933	0.013079	16.5589	17.9324	25.4499	6.36654	7.33257	11.109
LOC106664750	-1.26978	2.35507e-11	1.42277e-10	566.824	488.657	418.332	201.342	216.922	193.126
LOC106669748	-1.26964	4.22567e-40	1.48986e-38	1981.97	1827.98	1932.6	819.692	771.752	790.451
LOC106670418	-1.26875	8.27536e-11	4.65092e-10	799.922	786.783	752.362	270.578	383.738	315.326
LOC106667991	-1.26853	0.000446318	0.000844937	29.2965	32.5024	36.5842	15.9164	12.832	11.9636
LOC106667212	-1.26805	5.78001e-11	3.30782e-10	534.98	434.86	400.836	188.609	203.479	176.89
LOC106672120	-1.26693	2.40345e-08	9.89257e-08	430.532	355.285	329.258	134.493	182.092	146.127
LOC106673046	-1.26639	4.80285e-05	0.000113866	164.315	207.343	114.524	75.6027	66.6041	60.6725
LOC112127326	-1.26594	0.00726445	0.0109747	19.1064	24.657	20.678	12.7331	6.72152	7.69087
LOC106665868	-1.26544	2.36328e-42	8.90492e-41	1427.89	1433.47	1504.72	589.701	621.435	603.306
LOC106674198	-1.26459	6.64719e-14	5.20618e-13	505.683	450.551	470.823	171.101	214.478	207.654
LOC106663298	-1.26447	2.75921e-07	9.86459e-07	364.296	392.271	443.782	148.022	208.978	140.999
LOC106668384	-1.26435	3.17845e-12	2.10584e-11	271.311	229.758	235.411	110.619	94.1013	102.545
LOC106668132	-1.26342	2.44841e-18	2.68468e-17	3325.79	2933.06	3602.75	1383.13	1443.29	1279.25
LOC106661368	-1.26225	3.91407e-12	2.5761e-11	1247.01	1157.76	1151.61	427.354	580.495	473.416
LOC106668242	-1.2609	2.96216e-05	7.36344e-05	858.515	670.222	623.522	339.814	210.811	348.653
LOC106673227	-1.25977	7.51525e-12	4.80214e-11	621.596	549.179	540.81	222.829	276.193	214.49
LOC106663318	-1.25964	2.06376e-06	6.45257e-06	273.859	225.275	211.552	81.1734	123.432	91.4359
LOC106660948	-1.25811	3.12919e-12	2.07446e-11	450.912	411.324	524.904	175.08	203.479	199.963
LOC106672800	-1.25705	1.88447e-06	5.92918e-06	1154.03	1079.3	1064.12	363.689	603.715	411.034
LOC106670350	-1.25689	3.04602e-21	4.00956e-20	2557.71	2218.01	2447.96	962.144	1093.77	964.777
LOC106671963	-1.25686	1.81406e-20	2.29956e-19	1258.48	1207.07	1282.04	472.716	518.779	576.816
LOC106671132	-1.25657	1.40307e-15	1.27885e-14	419.068	425.894	451.735	183.834	197.368	159.799
LOC106664320	-1.25598	1.01584e-06	3.32498e-06	1123.46	758.763	1212.05	432.925	392.292	469.998
LOC106669429	-1.2553	3.71434e-17	3.7676e-16	300.608	273.469	295.855	122.556	117.932	123.909
LOC106660825	-1.25508	2.29603e-09	1.07912e-08	1737.41	1697.97	2058.26	655.754	728.979	916.923
LOC106671021	-1.25434	2.94383e-12	1.95749e-11	2104.25	1730.47	1896.02	800.593	697.816	904.96
LOC106661547	-1.25317	4.40503e-08	1.75194e-07	361.748	276.831	314.942	153.593	111.211	135.872
LOC106668834	-1.25293	2.83148e-11	1.69102e-10	1487.75	1283.28	1134.11	514.098	511.446	614.415
LOC106667510	-1.25287	1.59368e-14	1.32384e-13	2584.46	2132.83	2379.56	888.928	991.729	1097.23
LOC106665545	-1.25269	0.00437657	0.00686932	778.268	652.29	1619.25	398.705	373.961	506.743
LOC106673838	-1.25104	0.000453369	0.000857546	417.794	374.338	310.17	118.577	222.421	121.345
LOC106662317	-1.25072	1.80945e-11	1.10656e-10	815.208	819.285	1003.68	346.181	418.567	341.817
LOC106664342	-1.25063	1.44229e-10	7.84849e-10	2308.06	1961.35	2300.03	1052.87	768.697	939.996
LOC106673119	-1.25036	1.30359e-12	9.0182e-12	1970.51	1694.61	1908.74	674.853	778.474	889.578
LOC106667935	-1.24866	5.44776e-07	1.858e-06	188.517	203.981	160.652	93.1107	77.603	62.3815
LOC106663620	-1.24827	3.45788e-08	1.3955e-07	5790.52	4914.59	4530.08	2323.79	1697.49	2393.57
LOC106669569	-1.24815	4.96737e-23	7.3704e-22	2127.18	1841.43	2064.62	805.368	835.301	898.978
LOC106663207	-1.24789	4.58851e-15	3.99482e-14	871.253	790.145	825.53	398.705	320.8	328.144
LOC106667237	-1.24778	5.00265e-09	2.24996e-08	210.171	228.638	181.33	85.1525	77.603	99.9814
LOC106671694	-1.24655	6.06506e-06	1.74138e-05	910.74	690.396	583.757	335.835	337.909	246.963
LOC106669667	-1.24594	0.0260141	0.0359658	26.749	26.8985	30.2217	20.6913	7.94361	6.83633
LOC106661595	-1.2456	1.54665e-16	1.50213e-15	4198.32	3372.41	3410.28	1565.37	1571	1494.59
LOC106662270	-1.24497	1.77537e-08	7.44718e-08	936.215	783.42	787.356	376.422	281.082	401.635
LOC106662636	-1.24489	7.44068e-19	8.47218e-18	2807.37	2805.29	3394.38	1275.7	1228.2	1295.48
LOC106670557	-1.24479	0.000241295	0.000485379	78.9732	79.5749	81.1215	35.016	22.6087	44.4362
LOC106663421	-1.24403	4.84072e-08	1.91136e-07	3301.59	2438.8	2632.47	1027.4	1395.63	1110.9
LOC106666330	-1.24402	1.2729e-24	2.04954e-23	58349.8	50586.1	54825.4	23206.8	21517.4	24416
LOC106671125	-1.24372	6.24941e-07	2.10781e-06	327.357	274.589	230.64	105.048	139.319	106.818
LOC106669362	-1.24362	0.000134198	0.000287185	621.596	605.217	566.26	225.216	353.185	177.745
LOC106663696	-1.24358	1.03216e-11	6.51186e-11	294.239	294.763	237.002	122.556	110.6	117.072
LOC106664759	-1.24287	2.00888e-33	5.02907e-32	1258.48	1163.36	1196.14	508.528	526.723	492.216
LOC106672970	-1.24202	1.87756e-05	4.88432e-05	64.9619	52.6763	63.6247	22.2829	24.4419	29.909
LOC106665382	-1.24151	8.74938e-13	6.15404e-12	328.631	271.227	279.949	132.106	119.765	120.49
LOC106663772	-1.24071	2.47006e-09	1.15744e-08	304.429	258.899	362.661	128.922	137.486	123.909
LOC106666754	-1.24035	2.49194e-06	7.67969e-06	247.11	263.382	384.929	114.598	135.041	128.181
LOC106664142	-1.23971	1.9407e-10	1.03956e-09	180.874	179.324	163.834	77.9901	79.4361	64.0906
LOC106664128	-1.23911	2.32648e-07	8.41353e-07	315.893	345.198	337.211	124.943	177.815	118.781
LOC112128171	-1.23803	1.1863e-08	5.10565e-08	221.635	175.961	214.733	74.0111	94.1013	90.5814
LOC106663866	-1.23795	8.07344e-24	1.25036e-22	1365.47	1320.27	1286.81	582.539	510.835	593.052
LOC106661718	-1.23636	3.64164e-19	4.22546e-18	6477.08	6457.89	6459.5	2621.42	2505.9	3106.26
LOC106667691	-1.23596	1.842e-33	4.62186e-32	4576.63	4211.86	4046.53	1786.61	1786.7	1877.43
LOC106673458	-1.23573	0.000134182	0.000287185	244.562	174.841	225.868	89.9274	117.932	64.9452
LOC106665257	-1.23557	3.76733e-06	1.12589e-05	298.06	246.57	216.324	82.765	119.154	121.345
LOC106664110	-1.23543	2.84096e-19	3.32456e-18	1676.27	1402.09	1455.41	670.874	611.047	644.324
LOC106661513	-1.23484	8.76692e-06	2.43119e-05	63.6881	65.0048	62.0341	27.0578	31.1634	22.2181
LOC106661078	-1.2324	7.82857e-05	0.000176299	2322.07	1845.91	1803.76	694.749	1162.21	683.633
LOC106672142	-1.2323	0.000355608	0.000687454	980.797	766.609	672.831	328.673	463.174	237.563
LOC106661051	-1.23221	4.55145e-14	3.62168e-13	724.77	567.111	633.066	273.761	281.693	263.199
LOC106671102	-1.23207	3.19249e-14	2.57963e-13	2026.56	1891.86	2053.49	814.917	974.009	751.142
LOC106666481	-1.23174	6.88757e-29	1.39856e-27	1639.33	1477.18	1536.54	648.591	637.933	695.597
LOC106670615	-1.23061	1.14153e-41	4.24303e-40	2013.82	1881.78	1883.29	802.184	834.69	825.487
LOC106669451	-1.22981	1.49604e-16	1.45426e-15	1342.54	1153.28	1118.2	506.936	550.553	482.816
LOC106664263	-1.22925	2.54136e-19	2.98991e-18	3431.51	3129.2	3209.87	1346.52	1275.87	1546.72
LOC106670415	-1.22695	9.3105e-16	8.58618e-15	862.337	727.382	741.228	355.731	308.579	332.417
LOC106668928	-1.22578	2.01021e-14	1.65605e-13	954.048	1029.99	858.933	375.626	390.459	451.198
LOC106664095	-1.22551	5.16524e-09	2.31549e-08	152.851	140.097	135.202	66.0529	53.1611	64.9452
LOC106662248	-1.22414	2.86178e-09	1.32738e-08	2167.94	2101.45	1900.79	1071.97	760.143	810.105
LOC106674130	-1.22389	5.16303e-12	3.3459e-11	317.167	266.744	300.627	137.676	114.877	126.472
LOC106672506	-1.22362	8.24274e-08	3.16462e-07	1368.02	1137.58	1005.27	555.481	411.846	537.507
LOC106666920	-1.22316	5.90776e-13	4.25057e-12	254.752	256.657	216.324	101.865	106.322	104.254
LOC106663654	-1.22301	3.36499e-08	1.36053e-07	1376.94	1134.22	917.786	524.444	453.397	492.216
LOC106664912	-1.22237	1.86057e-17	1.93193e-16	4757.5	4285.84	4294.67	1755.57	2133.17	1826.16
LOC106666728	-1.22145	1.89636e-12	1.28833e-11	3760.14	3688.46	3217.82	1649.73	1299.7	1627.05
LOC106661877	-1.22143	9.85611e-25	1.59399e-23	1212.62	1064.73	1183.42	507.732	499.225	475.98
LOC106671988	-1.22097	9.49686e-29	1.9072e-27	7004.42	6289.78	7160.96	2895.18	2825.48	3054.13
LOC106672170	-1.22053	1.20022e-11	7.49878e-11	2625.22	2093.6	2879.02	1111.76	1065.67	1081.85
LOC106672197	-1.21978	1.35315e-10	7.41125e-10	411.425	431.498	384.929	191.792	146.651	190.563
LOC106663348	-1.21969	4.03959e-12	2.65552e-11	821.576	729.623	615.569	296.84	321.411	312.762
LOC106668003	-1.21889	2.3761e-05	6.03799e-05	570.645	643.324	760.315	215.667	365.406	265.762
LOC106667932	-1.21782	1.40275e-21	1.87575e-20	3969.04	3819.59	4223.09	1558.21	1842.92	1761.21
LOC106664716	-1.2177	3.7177e-06	1.11287e-05	267.49	285.797	267.224	89.1316	149.095	113.654
LOC106668141	-1.21753	3.33169e-07	1.17769e-06	243.289	220.792	173.377	89.1316	81.2693	105.109
LOC106669000	-1.21715	3.17353e-14	2.56621e-13	1643.15	1539.94	1797.4	809.347	668.486	663.979
LOC106667310	-1.21696	4.03398e-20	4.94771e-19	2418.87	2203.44	2187.1	1001.14	884.185	1045.96
LOC106664392	-1.21684	0.000288785	0.000570273	171.958	170.357	203.599	105.048	52.5501	77.7633
LOC106667534	-1.21641	3.29937e-10	1.72603e-09	555.36	551.42	496.273	196.567	269.472	223.035
LOC106665405	-1.2163	4.53283e-12	2.95704e-11	903.097	752.039	943.236	332.652	388.015	396.507
LOC106663780	-1.21606	3.71497e-09	1.69234e-08	1097.98	969.469	1227.96	411.438	554.831	450.343
LOC106666919	-1.21458	7.41342e-05	0.000167881	198.707	159.15	157.471	66.0529	97.7675	57.2543
LOC106661823	-1.21389	1.01194e-37	3.19425e-36	11777.2	10475.9	11051.6	4663.49	4825.44	4868.32
LOC106672031	-1.21352	3.42062e-05	8.39837e-05	770.626	611.942	416.742	255.457	248.696	272.599
LOC112126970	-1.21282	0.0323055	0.0440804	29.2965	17.9324	22.2686	11.1414	14.0541	4.27271
LOC106666913	-1.21263	2.76816e-09	1.28669e-08	380.855	365.372	467.641	193.384	177.815	151.254
LOC106661455	-1.21242	0.0011341	0.00197933	4476	2872.54	2393.88	1157.12	1860.64	1186.1
LOC106673459	-1.21222	1.68934e-32	3.98356e-31	2116.99	2175.42	2007.36	925.536	857.91	938.287
LOC106672906	-1.2119	6.39571e-12	4.10591e-11	2474.92	2047.65	1946.92	954.185	1003.34	834.887
LOC106670901	-1.21105	2.79435e-11	1.67067e-10	320.988	282.435	340.392	149.614	122.209	135.872
LOC106663267	-1.2109	1.5725e-05	4.1488e-05	338.821	273.469	275.177	105.048	166.205	111.09
LOC106667179	-1.21081	1.38985e-19	1.65469e-18	1545.07	1482.78	1461.78	692.361	672.152	574.252
LOC106668760	-1.20965	4.05529e-09	1.84049e-08	964.238	1044.56	925.739	504.548	349.519	416.162
LOC106673057	-1.20951	1.89466e-13	1.42881e-12	900.55	888.773	800.08	423.375	333.021	364.889
LOC106663763	-1.20949	3.19233e-07	1.13208e-06	143.935	208.464	179.74	79.5818	70.8815	80.3269
LOC106664722	-1.20938	4.44283e-06	1.31168e-05	230.551	184.928	174.968	103.456	69.0483	83.7451
LOC106670223	-1.20928	3.18767e-09	1.46799e-08	1438.08	1149.91	1003.68	542.748	527.334	483.671
LOC106674328	-1.209	2.94845e-27	5.43357e-26	1489.03	1351.65	1493.59	605.617	654.431	612.706
LOC106672616	-1.20772	0.0100263	0.0147727	72.6044	78.4541	84.3027	34.2202	17.1093	51.2725
LOC106670699	-1.20704	2.89527e-18	3.1715e-17	341.368	321.662	316.533	140.064	141.763	142.708
LOC106664140	-1.20678	3.49273e-25	5.82033e-24	737.508	688.155	671.24	304.002	294.525	311.053
LOC106667397	-1.20669	3.09302e-11	1.83622e-10	2723.3	2404.06	2449.55	1108.57	923.903	1251.9
LOC106664000	-1.20609	3.61439e-05	8.82078e-05	357.927	333.99	567.85	196.567	171.704	176.89
LOC106672879	-1.20591	5.79703e-23	8.53214e-22	954.048	906.705	870.068	371.647	391.07	422.144
LOC106667580	-1.20577	1.87663e-10	1.00672e-09	365.57	358.647	373.795	146.43	141.763	188.854
LOC106667007	-1.20572	1.91332e-07	6.99787e-07	101.901	114.319	114.524	55.7072	42.7733	45.2907
LOC106662434	-1.20554	0.000256037	0.000512308	84.0683	60.5217	84.3027	39.7909	34.8297	23.9272
LOC106662684	-1.20485	3.55673e-05	8.69555e-05	63.6881	50.4348	73.1684	26.262	26.275	28.1999
LOC106669992	-1.20479	0.00911542	0.0135105	72.6044	169.237	82.7121	50.9323	54.9942	35.0362
LOC106668104	-1.20414	7.20439e-10	3.62035e-09	2979.33	2634.94	2330.25	1334.59	1038.78	1075.87
LOC106670697	-1.2032	0.00765499	0.0115261	45.8554	53.7971	66.8059	16.7122	36.6628	17.9454
LOC106668425	-1.20315	4.07365e-08	1.62428e-07	1329.81	1070.34	1576.3	517.282	604.326	604.161
LOC106670512	-1.20284	0.0263401	0.0363844	75.1519	41.4686	25.4499	27.0578	14.6651	20.509
LOC106666977	-1.2028	0.000336313	0.000653958	3495.2	2857.97	2115.52	1555.03	890.296	1234.81
LOC106664020	-1.20104	1.77603e-38	5.84811e-37	1866.06	1770.82	1730.59	795.022	758.309	782.76
LOC106673874	-1.19986	2.41937e-10	1.28342e-09	15959	13460.5	11442.9	6021.95	5514.09	6253.54
LOC106669336	-1.19962	5.26308e-11	3.03097e-10	4461.99	3688.46	3836.57	1704.64	1990.18	1522.79
LOC106663608	-1.19952	7.2442e-26	1.25091e-24	1662.26	1511.92	1441.1	664.508	683.151	662.27
LOC106666914	-1.19943	0.0237923	0.033065	244.562	156.908	160.652	64.4612	136.875	42.7271
LOC106669324	-1.19893	0.00012176	0.000262711	48.4029	40.3478	44.5373	19.0996	21.3866	17.0908
LOC106663335	-1.19783	5.66669e-11	3.24805e-10	1461	1247.42	1154.79	619.146	495.559	570.834
LOC106670953	-1.1966	7.66836e-05	0.000173154	453.459	354.164	295.855	204.525	130.764	146.981
LOC106672599	-1.19582	6.16984e-20	7.46714e-19	733.687	641.082	733.275	315.94	299.413	304.217
LOC106662798	-1.19506	5.06746e-33	1.22659e-31	1401.14	1388.64	1337.71	627.104	572.551	605.015
LOC106663345	-1.19431	6.16707e-07	2.08452e-06	3886.25	3096.7	3491.4	1277.29	1906.47	1392.05
LOC106664879	-1.19312	1.92884e-09	9.18757e-09	700.569	662.377	588.528	338.223	254.807	261.49
LOC106665793	-1.19271	8.65918e-19	9.77836e-18	496.767	486.415	489.91	215.667	198.59	231.581
LOC106666918	-1.1925	2.34335e-06	7.26774e-06	1126.01	1010.94	946.417	378.809	578.662	390.525
LOC106670596	-1.1912	2.29952e-08	9.49073e-08	122.281	113.198	117.706	50.1365	47.0506	58.1088
LOC106670470	-1.19113	0.000115703	0.000251124	1748.88	1551.15	1299.53	857.096	689.872	467.434
LOC106661813	-1.19007	2.84652e-35	7.78356e-34	1611.31	1478.3	1589.03	679.628	691.094	678.506
LOC106672130	-1.18971	2.11429e-06	6.59737e-06	1247.01	978.435	858.933	530.015	378.849	444.362
LOC106666295	-1.18935	0.0256386	0.0354766	12.7376	19.0531	15.9062	7.16236	9.16571	4.27271
LOC106665561	-1.18829	4.71361e-09	2.1252e-08	459.828	369.855	334.03	167.918	182.092	160.654
LOC106667735	-1.18723	0.00448052	0.00701942	312.072	242.087	120.887	88.3358	109.377	99.1268
LOC106671194	-1.18722	1.48788e-08	6.32104e-08	585.93	523.401	408.789	226.808	207.145	234.144
LOC106661990	-1.1862	3.37095e-12	2.23203e-11	306.977	261.14	265.633	127.331	125.876	112.799
LOC106672466	-1.18524	5.15423e-10	2.63601e-09	813.934	745.314	987.773	398.705	385.571	334.126
LOC106661129	-1.18429	3.20279e-07	1.13542e-06	568.098	495.382	378.567	230.787	193.091	211.926
LOC106668103	-1.18422	6.57828e-16	6.14926e-15	1300.51	1325.87	1315.44	502.957	597.604	634.07
LOC106669898	-1.18415	2.07649e-08	8.6343e-08	145.209	152.425	133.612	69.2361	66.6041	53.8361
LOC106661506	-1.1838	6.1692e-08	2.40474e-07	393.592	412.444	327.667	171.101	190.036	137.581
LOC106669958	-1.18338	6.98274e-19	7.9756e-18	1706.84	1413.29	1584.25	663.712	700.26	706.706
LOC106667736	-1.18253	1.55876e-11	9.60215e-11	413.973	416.928	343.573	163.143	189.425	164.927
LOC106664469	-1.18111	3.75163e-09	1.70762e-08	2175.59	1923.25	1633.56	892.112	725.924	911.796
LOC106668613	-1.18081	1.33829e-13	1.01764e-12	1636.78	1267.59	1404.52	611.188	633.045	656.288
LOC106672789	-1.18064	0.000676816	0.00123114	309.524	232	203.599	148.818	98.9896	81.1814
LOC106665660	-1.18062	6.70152e-10	3.37849e-09	1873.7	2095.85	1549.26	858.687	727.757	850.269
LOC106670897	-1.1803	5.24761e-44	2.16316e-42	2374.29	2287.5	2411.38	1005.91	1058.33	1055.36
LOC106663351	-1.17977	0.00028672	0.000566363	627.965	530.126	545.582	191.792	353.185	205.945
LOC106662861	-1.17966	1.35914e-05	3.63133e-05	496.767	432.618	612.388	186.221	281.693	211.072
LOC106669323	-1.17905	1.40088e-07	5.21584e-07	210.171	223.034	251.318	93.1107	120.376	87.1632
LOC106666162	-1.17867	3.23367e-21	4.25146e-20	2063.49	1739.44	1978.73	852.321	868.909	831.469
LOC106666814	-1.17866	2.71863e-20	3.39031e-19	854.694	851.787	793.718	343.793	362.962	399.071
LOC106668375	-1.17747	1.741e-26	3.09401e-25	2059.67	1901.95	1862.61	841.975	825.525	909.232
LOC106672597	-1.17703	2.21003e-30	4.77026e-29	11549.2	10227.1	10984.8	5033.55	4797.33	4657.25
LOC106666095	-1.17657	0.00207091	0.00343948	42.0341	28.0193	44.5373	14.3247	20.1646	15.3817
LOC106670473	-1.17538	4.5442e-07	1.5664e-06	2658.34	2373.8	3101.7	1143.59	1454.29	1001.52
LOC106669067	-1.17476	2.23229e-08	9.24012e-08	108.27	108.715	109.753	48.5449	44.6064	52.127
LOC106673948	-1.17441	1.20338e-13	9.20161e-13	731.139	830.493	941.645	377.218	363.573	367.453
LOC106667828	-1.17379	5.44658e-17	5.45869e-16	2184.5	2126.11	1822.85	934.29	847.522	939.141
LOC106672264	-1.17291	1.28668e-13	9.81798e-13	770.626	711.691	739.637	323.102	292.081	371.726
LOC106674051	-1.17208	1.77479e-06	5.60499e-06	810.113	924.638	1078.44	435.312	327.521	486.234
LOC106670484	-1.17203	1.51444e-06	4.82166e-06	303.155	225.275	208.371	106.64	120.987	99.1268
LOC106663718	-1.17157	4.06974e-06	1.20967e-05	337.547	275.71	244.955	155.184	111.211	115.363
LOC106661204	-1.17146	1.01891e-05	2.78695e-05	1778.17	1127.5	1140.47	555.481	636.711	604.161
LOC112126115	-1.17109	6.55612e-06	1.8711e-05	216.54	172.599	267.224	108.231	86.1576	96.5632
LOC112128463	-1.17036	3.96113e-07	1.3806e-06	191.064	237.604	194.055	107.435	78.214	92.2905
LOC106667102	-1.16832	2.58002e-20	3.22944e-19	12244.7	12864.2	12767.9	5741.83	6083.58	5025.56
LOC106666354	-1.16737	9.2284e-18	9.73912e-17	1622.77	1368.46	1356.8	642.225	635.489	658.852
LOC106667755	-1.1672	2.08731e-14	1.7157e-13	4114.25	3650.36	3871.56	1836.75	1843.53	1499.72
LOC106671833	-1.16627	3.8099e-14	3.05824e-13	554.086	514.435	582.166	235.562	271.305	226.454
LOC106662284	-1.16453	2.305e-14	1.88614e-13	1387.13	1240.7	1251.82	604.026	507.169	621.252
LOC106670504	-1.16381	5.82694e-27	1.06134e-25	1841.86	1619.52	1752.86	779.901	757.698	789.596
LOC106667814	-1.16372	5.09348e-09	2.28612e-08	503.136	536.85	486.729	213.279	271.305	195.69
LOC106674026	-1.16347	5.21628e-10	2.66402e-09	728.592	618.667	752.362	292.065	358.685	284.562
LOC106668739	-1.16325	5.63281e-19	6.47419e-18	440.722	410.203	421.514	187.813	182.703	198.254
LOC106661228	-1.1631	2.29771e-05	5.85779e-05	689.105	625.391	615.569	237.154	382.515	240.981
LOC106663471	-1.16283	2.35637e-15	2.10062e-14	797.375	721.778	871.658	378.809	337.909	350.362
LOC106673011	-1.16276	3.17451e-13	2.34086e-12	1534.88	1296.73	1385.43	567.418	697.816	616.979
LOC106665474	-1.16245	5.452e-23	8.06764e-22	1793.46	1584.77	1589.03	770.352	713.092	736.615
LOC106673068	-1.16239	1.39982e-07	5.21366e-07	568.098	498.744	459.688	275.353	197.368	210.217
LOC106663088	-1.16162	4.33887e-14	3.46509e-13	1643.15	1602.71	1924.65	702.707	825.525	781.051
LOC106666878	-1.1615	1.46369e-15	1.333e-14	929.846	887.652	870.068	370.851	449.731	379.416
LOC106674344	-1.15959	2.6295e-20	3.28388e-19	2054.58	1907.56	2175.96	878.583	986.23	880.178
LOC106661951	-1.15895	6.43082e-08	2.50227e-07	1887.72	1696.85	1735.36	674.058	978.897	728.069
LOC106662007	-1.15838	9.39941e-16	8.66088e-15	899.276	776.696	763.496	346.977	387.404	358.053
LOC106670011	-1.15814	7.38409e-13	5.24395e-12	6294.93	5510.84	6508.81	2777.4	2412.41	3017.39
LOC106662981	-1.158	5.7813e-08	2.26077e-07	191.064	170.357	230.64	89.1316	93.4902	81.1814
LOC106668106	-1.15743	2.7541e-08	1.12556e-07	802.47	735.227	819.168	289.678	421.011	344.38
LOC106670696	-1.15395	3.83758e-17	3.88542e-16	5584.17	4875.36	4692.32	2265.69	2127.67	2417.5
LOC106674436	-1.15362	0.0232278	0.0323256	1305.61	1357.26	1111.84	463.166	279.86	954.523
LOC106665414	-1.15333	5.83115e-15	5.04247e-14	4493.83	4089.7	5187	1986.36	2122.78	2079.95
LOC106667046	-1.15329	1.24632e-23	1.91132e-22	2725.85	2529.58	2791.53	1136.43	1189.1	1292.07
LOC106667189	-1.15318	9.91864e-06	2.72031e-05	510.778	433.739	322.895	177.467	218.144	174.326
LOC106664074	-1.15277	3.92252e-07	1.36845e-06	1527.24	1483.9	1931.01	618.35	869.52	733.197
LOC106664525	-1.15258	7.83637e-08	3.01706e-07	168.137	201.739	192.465	75.6027	97.7675	78.6178
LOC106668667	-1.15205	4.00513e-08	1.59986e-07	504.41	518.918	437.42	262.62	206.534	188.854
LOC106665750	-1.15185	2.41842e-09	1.1347e-08	643.25	777.816	870.068	311.961	347.686	370.871
LOC106666493	-1.15132	4.84785e-10	2.48861e-09	592.299	478.57	521.722	223.625	270.694	221.326
LOC106672786	-1.1509	6.71864e-06	1.91152e-05	5126.89	4930.28	4105.38	1824.81	2727.1	1825.3
LOC106670706	-1.15086	2.72437e-08	1.11424e-07	1722.13	1519.77	1709.91	713.849	893.962	620.397
LOC106668020	-1.1491	3.74081e-32	8.67188e-31	4640.31	4162.55	4323.3	1966.47	1917.47	2035.52
LOC106671922	-1.14889	5.21958e-06	1.51811e-05	1575.64	1238.45	1057.76	566.622	498.003	682.779
LOC106663653	-1.14864	1.5468e-08	6.52836e-08	1133.65	854.029	1002.09	392.338	504.725	450.343
LOC106671584	-1.1483	2.36405e-07	8.54376e-07	864.884	747.556	714.187	288.086	419.789	340.962
LOC106660824	-1.14728	2.96041e-18	3.23961e-17	387.224	372.097	402.426	171.897	179.648	171.763
LOC106670987	-1.14639	3.19065e-08	1.29384e-07	705.664	515.556	596.481	255.457	307.357	257.217
LOC106668658	-1.14584	1.01512e-12	7.09417e-12	1877.52	1813.41	1461.78	760.802	761.976	807.542
LOC106663543	-1.14435	0.0044903	0.00703272	43.3079	48.1932	65.2153	30.2411	15.2762	25.6362
LOC106662845	-1.14364	1.34411e-10	7.36907e-10	965.511	948.174	862.115	485.449	364.795	407.616
LOC106665362	-1.14355	1.23117e-07	4.61691e-07	638.155	643.324	726.912	237.95	333.632	336.689
LOC106661220	-1.14341	2.88159e-06	8.80375e-06	105.722	89.6618	85.8933	48.5449	39.107	40.1635
LOC106667108	-1.14235	1.35903e-07	5.07207e-07	1708.11	1510.8	1485.64	837.2	566.441	728.924
LOC106668019	-1.1415	5.83123e-16	5.46958e-15	9113.77	8391.23	8872.46	4092.09	3510.47	4355.6
LOC106662487	-1.14021	2.78633e-22	3.94221e-21	12619.2	10883.8	11851.7	5251.6	5132.8	5656.21
LOC106671025	-1.14018	1.06567e-08	4.62409e-08	224.182	172.599	211.552	87.54	95.3233	92.2905
LOC106663065	-1.13992	7.92587e-07	2.63275e-06	2519.5	2212.41	2651.56	1006.71	948.956	1395.47
LOC106668273	-1.13987	1.18876e-08	5.11369e-08	308.25	251.053	227.458	114.598	119.154	123.909
LOC106666872	-1.13925	5.19193e-14	4.0986e-13	605.037	630.995	725.321	316.735	293.914	278.581
LOC106663707	-1.13806	2.69754e-08	1.10409e-07	619.048	526.763	496.273	261.824	208.978	276.871
LOC106664731	-1.13637	9.16638e-16	8.46039e-15	323.536	311.575	334.03	140.064	146.651	153.817
LOC106673982	-1.13595	3.44946e-09	1.57926e-08	334.999	331.749	359.48	148.022	182.092	135.018
LOC106674140	-1.13585	9.15266e-11	5.12297e-10	741.329	630.995	629.884	272.965	341.575	295.671
LOC106666628	-1.13396	0.000148694	0.000315242	369.391	247.691	235.411	142.451	142.374	103.4
LOC106672246	-1.1339	7.81853e-12	4.98142e-11	791.006	806.956	758.724	392.338	304.913	378.562
LOC106672015	-1.13388	2.91894e-08	1.18849e-07	1086.52	862.995	788.946	420.988	451.564	375.144
LOC106666755	-1.133	3.31578e-11	1.96103e-10	331.178	316.058	295.855	137.676	160.705	130.745
LOC106665284	-1.13286	1.07092e-10	5.94564e-10	613.953	517.797	507.407	275.353	247.474	224.744
A7F07_gt23	-1.13263	3.94347e-05	9.53897e-05	529.885	552.541	755.543	237.95	252.362	347.798
LOC106668930	-1.13258	1.00433e-06	3.29319e-06	1165.49	1005.33	919.377	373.239	548.72	487.089
LOC106669244	-1.13208	0.0212096	0.0297016	87.8896	206.222	163.834	46.1574	100.823	61.527
LOC106669867	-1.1316	5.30041e-18	5.68679e-17	752.793	846.184	784.174	335.835	377.627	374.289
LOC106661501	-1.12917	3.93191e-08	1.57291e-07	122.281	109.836	116.115	49.3407	55.6053	53.8361
LOC106666280	-1.12887	6.99431e-11	3.95323e-10	439.448	419.169	486.729	198.954	230.365	183.726
LOC106673454	-1.12826	3.02896e-16	2.88303e-15	5980.31	4995.28	5627.6	2364.37	2705.11	2524.32
LOC106667591	-1.12731	1.34663e-14	1.1263e-13	4105.33	3449.74	4134.01	1827.99	1875.91	1644.99
LOC106667221	-1.12635	6.80608e-18	7.22446e-17	2091.52	1832.46	2048.72	841.975	968.51	923.759
LOC106665043	-1.12604	6.17238e-11	3.51403e-10	543.896	480.812	435.829	211.688	244.419	212.781
LOC106666658	-1.1258	7.77866e-06	2.18364e-05	187.243	164.754	163.834	66.8487	98.3786	70.0724
LOC106669674	-1.12463	8.58718e-05	0.000191769	1273.76	921.275	739.637	414.621	515.113	416.162
LOC106672998	-1.12447	0.000141533	0.000301739	143.935	119.923	124.068	78.786	50.7169	48.7089
LOC106666633	-1.12411	8.51651e-07	2.8153e-06	534.98	483.053	615.569	198.954	267.639	281.999
LOC106663249	-1.12411	0.000351669	0.000680198	115.912	85.1787	81.1215	35.016	53.7721	40.1635
LOC106662421	-1.12149	2.68881e-11	1.61461e-10	929.846	778.937	822.349	424.967	395.959	341.817
LOC106661399	-1.11984	1.5379e-08	6.49828e-08	596.121	541.333	505.816	296.044	216.922	244.399
LOC106667829	-1.11968	0.020703	0.029044	26.749	20.1739	34.9936	7.16236	14.6651	15.3817
LOC106672897	-1.1194	6.23799e-07	2.1046e-06	587.204	525.642	415.151	222.829	267.639	212.781
LOC106673079	-1.11894	2.9003e-23	4.36838e-22	1697.92	1472.7	1584.25	742.498	728.368	717.815
LOC106667480	-1.11603	1.13698e-11	7.13215e-11	900.55	806.956	785.765	391.542	336.687	423.853
LOC106672628	-1.11582	2.00798e-06	6.29432e-06	1357.83	1399.85	1406.11	794.226	497.392	630.652
LOC106667192	-1.11526	2.38257e-06	7.37575e-06	117.186	153.546	154.29	59.6863	73.3257	62.3815
LOC106664487	-1.1152	5.61192e-12	3.62182e-11	9550.67	8678.14	8210.77	3991.82	4597.52	3614.71
LOC106664711	-1.11462	0.00164682	0.00278749	205.076	159.15	155.88	60.4821	113.044	65.7997
LOC106665055	-1.11446	0.000336139	0.000653737	580.835	394.512	353.117	253.07	179.037	182.017
LOC106669974	-1.1144	6.2232e-09	2.76377e-08	239.467	248.812	221.096	124.943	108.155	94.8541
LOC106668933	-1.11397	7.96794e-06	2.22936e-05	509.505	474.087	413.56	183.038	271.916	189.708
LOC106672375	-1.11346	0.000272628	0.000542018	296.787	206.222	200.418	136.085	87.9908	101.69
LOC106665789	-1.11257	3.27539e-06	9.89111e-06	262.395	209.585	182.921	88.3358	111.211	103.4
LOC106672460	-1.11186	7.88685e-19	8.95231e-18	719.675	632.116	666.469	309.573	302.468	322.162
LOC106666614	-1.11184	1.88245e-12	1.27967e-11	877.622	839.459	838.255	368.464	451.564	360.617
LOC106674176	-1.1112	8.94866e-33	2.13774e-31	4920.54	4644.48	4747.99	2330.95	2108.11	2187.63
LOC106663907	-1.11061	1.00419e-12	7.02229e-12	290.418	325.024	324.486	147.226	135.041	153.817
LOC106670452	-1.10933	2.48208e-09	1.16208e-08	2248.19	1776.42	1633.56	859.483	908.016	855.396
LOC106662577	-1.1089	2.70302e-07	9.67632e-07	157.946	138.976	173.377	62.8696	78.8251	75.1997
LOC106662807	-1.10862	7.73767e-12	4.93276e-11	357.927	354.164	341.983	175.876	170.482	141.854
LOC106662815	-1.10813	3.91243e-08	1.5674e-07	746.424	718.415	625.113	330.264	269.472	371.726
LOC106667845	-1.10782	0.0052295	0.00810481	370.665	197.256	275.177	144.043	86.1576	161.508
LOC106660784	-1.10742	9.9642e-08	3.7884e-07	1308.15	1147.67	1175.47	600.842	448.509	637.488
LOC106669260	-1.10688	0.000184835	0.000382183	1407.51	1125.26	798.49	595.272	505.947	446.071
LOC106666726	-1.10675	9.67329e-32	2.20974e-30	5022.44	4843.98	4700.27	2167.81	2211.99	2385.88
LOC106661856	-1.10645	2.56867e-07	9.23456e-07	2555.17	2418.63	1929.42	1169.06	892.129	1146.79
LOC106666494	-1.10631	1.06066e-11	6.68015e-11	695.474	712.812	685.556	370.851	285.97	317.035
LOC106669980	-1.10566	0.00145171	0.00247635	406.33	311.575	237.002	118.577	194.924	129.89
LOC112127379	-1.10379	2.69129e-29	5.51589e-28	2262.2	2428.71	2357.29	1105.39	1137.16	1035.7
LOC106670463	-1.1034	2.60638e-07	9.3548e-07	1317.07	1108.44	997.317	615.963	457.063	521.27
LOC106665842	-1.10295	1.28654e-13	9.81798e-13	4688.72	4201.78	4790.94	1944.18	2046.4	2379.04
LOC106669551	-1.10242	0.0183191	0.0259387	104.448	105.353	81.1215	74.0111	31.1634	30.7635
LOC106668243	-1.10232	2.27641e-09	1.07174e-08	354.106	313.816	289.492	147.226	134.43	165.781
LOC106670459	-1.10139	5.48251e-08	2.14853e-07	5031.36	4116.6	4347.16	1769.1	2453.97	2065.43
LOC106670807	-1.10125	5.77481e-12	3.72038e-11	686.558	684.792	744.409	304.002	306.746	375.998
LOC106666685	-1.10072	0.0315592	0.0431264	39.4866	57.1594	63.6247	13.5289	39.107	21.3635
LOC106670465	-1.10043	3.7443e-10	1.94949e-09	719.675	660.135	559.897	327.877	298.191	279.435
LOC106672252	-1.10036	5.33784e-08	2.09408e-07	419.068	495.382	547.172	197.363	252.362	230.726
LOC106668482	-1.09977	3.22006e-07	1.14044e-06	999.903	910.068	825.53	375.626	516.946	382.835
LOC106667428	-1.09908	7.33711e-13	5.21734e-12	2039.29	1916.52	1950.1	822.876	1047.95	884.451
LOC106666620	-1.09856	5.20917e-10	2.66163e-09	915.835	810.319	855.752	343.793	456.452	404.198
LOC106673347	-1.09781	8.01911e-16	7.43905e-15	436.9	407.961	419.923	199.75	207.145	182.872
LOC112128085	-1.0972	0.00823048	0.0123137	48.4029	25.7778	33.403	18.3038	13.443	18.7999
LOC106667556	-1.09486	3.62929e-08	1.46091e-07	247.11	267.865	257.68	126.535	135.041	99.1268
LOC106667195	-1.09409	0.000944958	0.00167445	3018.82	2365.95	2051.9	1570.15	859.743	1054.5
LOC106673845	-1.09314	1.30846e-12	9.0405e-12	4540.96	4685.95	5400.15	2522.74	2091	2242.32
LOC106664004	-1.09298	7.31764e-09	3.22759e-08	156.673	147.942	171.787	74.0111	78.8251	69.2179
LOC106667548	-1.09257	0.000161465	0.000339234	499.315	418.048	310.17	234.766	174.148	167.49
LOC106670040	-1.09163	5.12754e-10	2.62359e-09	822.85	688.155	621.931	315.94	342.797	342.671
LOC106664504	-1.09141	1.1769e-17	1.23254e-16	583.383	559.266	572.622	246.704	279.86	277.726
LOC106672444	-1.09115	1.01101e-11	6.38213e-11	3511.76	3381.37	3357.79	1843.11	1401.74	1568.08
LOC106664596	-1.09064	5.95365e-10	3.0237e-09	226.73	219.671	209.961	115.394	95.3233	98.2723
LOC106670023	-1.09043	8.37919e-13	5.91235e-12	6000.69	5454.8	6243.17	2435.2	3030.79	2843.91
LOC106670169	-1.08958	2.94565e-05	7.32737e-05	308.25	291.401	230.64	145.635	100.823	145.272
LOC106664734	-1.08911	4.97129e-12	3.22737e-11	449.638	427.014	380.158	208.504	202.257	180.308
LOC106668503	-1.0891	7.30818e-10	3.66915e-09	556.634	512.193	676.012	261.824	282.304	274.308
LOC106665709	-1.08886	4.69127e-09	2.11599e-08	398.687	415.807	356.298	201.342	157.039	193.981
LOC106665375	-1.08881	1.31706e-06	4.22269e-06	225.456	274.589	297.445	116.985	145.429	111.09
LOC106662290	-1.08778	0.0366049	0.0494667	25.4752	25.7778	12.7249	14.3247	8.55466	7.69087
LOC106662811	-1.08664	2.24698e-11	1.35897e-10	433.079	370.976	354.708	190.996	173.537	182.017
LOC106668920	-1.08658	0.000187527	0.000386802	322.262	302.609	230.64	104.252	169.26	129.036
LOC106665671	-1.08655	8.03686e-05	0.000180545	580.835	523.401	432.648	311.165	199.812	213.635
LOC106672469	-1.08604	7.90189e-18	8.35528e-17	456.007	461.758	450.145	211.688	226.698	205.09
LOC106664767	-1.08176	0.00589437	0.00905461	57.3193	48.1932	74.759	18.3038	36.0518	29.909
LOC106673554	-1.08039	6.52779e-07	2.19764e-06	216.54	246.57	243.364	93.1107	131.375	108.527
LOC106661722	-1.07969	1.62676e-07	5.99579e-07	1036.84	995.246	1102.3	467.941	416.123	599.888
LOC106670791	-1.07913	9.96043e-12	6.29851e-11	467.471	509.952	462.87	219.646	208.367	255.508
LOC106673886	-1.07783	3.0208e-06	9.17537e-06	249.657	230.879	186.102	88.3358	111.822	116.218
LOC112127043	-1.07766	9.5645e-19	1.07785e-17	1162.94	1079.3	1072.08	542.748	483.338	546.052
LOC106672741	-1.07681	0.00776622	0.0116845	1933.57	1782.03	2223.68	799.797	585.994	1430.5
LOC106669161	-1.07663	0.000527731	0.000983609	373.212	277.952	264.042	177.467	104.489	152.963
LOC106667846	-1.07641	3.70253e-05	9.00783e-05	569.372	557.024	396.064	254.662	195.535	273.453
LOC106664730	-1.07562	5.99103e-07	2.02795e-06	598.668	479.691	493.091	291.269	243.197	211.072
LOC106662610	-1.07494	2.03258e-05	5.24653e-05	346.463	351.923	375.386	133.697	215.7	158.945
LOC106674137	-1.0745	6.59819e-10	3.33406e-09	2490.2	2017.39	2691.32	1099.02	1205.6	1111.76
LOC106667074	-1.07356	3.93247e-11	2.29115e-10	526.064	472.966	508.998	242.724	262.75	209.363
LOC106673922	-1.07257	3.53271e-16	3.34221e-15	1390.95	1295.61	1463.37	624.717	630.601	717.815
LOC106668128	-1.07249	2.77552e-05	6.94831e-05	94.2584	76.2126	93.8464	35.8118	47.0506	41.8725
LOC106661769	-1.07224	2.02912e-09	9.64424e-09	685.284	662.377	750.771	292.861	384.349	318.744
LOC106664653	-1.07193	5.06699e-12	3.28561e-11	11756.8	10366	12015.5	4909.4	6078.7	5248.59
LOC106672692	-1.07142	0.00352359	0.00561573	166.863	91.9034	87.484	58.8905	58.0495	47.8543
LOC106674189	-1.07076	4.58091e-05	0.000109076	448.364	309.333	289.492	186.221	156.428	156.381
LOC106672668	-1.06903	0.0303299	0.0415501	194.886	119.923	84.3027	55.7072	42.1622	93.145
LOC106669705	-1.06854	0.00105553	0.00185183	99.3534	99.7488	60.4435	49.3407	38.496	36.7453
LOC106665775	-1.06849	0.00714678	0.0108119	407.604	411.324	717.368	298.432	163.15	270.89
LOC106668938	-1.06799	6.90328e-23	1.00926e-21	2421.42	2179.9	2489.32	1154.73	1113.33	1112.61
LOC106660868	-1.0679	8.619e-14	6.67896e-13	1033.02	923.517	1111.84	519.669	480.283	462.307
LOC106665018	-1.06772	7.70586e-10	3.85997e-09	671.272	521.159	645.791	288.086	307.968	279.435
LOC106667693	-1.0677	3.36592e-15	2.95023e-14	1532.34	1461.49	1315.44	662.12	740.589	652.87
LOC106664099	-1.06667	1.15449e-08	4.97796e-08	159.22	145.7	146.337	66.8487	76.3809	71.7815
LOC106665397	-1.06623	8.09919e-06	2.26204e-05	561.729	505.469	469.232	214.871	306.746	211.072
LOC106663603	-1.06589	1.20826e-07	4.54184e-07	827.945	690.396	683.965	298.432	403.291	349.507
LOC106662810	-1.06504	5.63148e-17	5.63405e-16	1657.16	1511.92	1596.98	773.535	692.316	813.524
LOC106661733	-1.06499	2.99963e-06	9.12876e-06	327.357	385.546	332.439	134.493	197.979	166.636
LOC106664503	-1.06488	2.10527e-15	1.89061e-14	1148.93	1082.67	1115.02	482.266	583.55	532.379
LOC106662570	-1.06326	2.38777e-07	8.61814e-07	3488.83	3120.23	3193.96	1640.18	1803.81	1245.92
LOC106665622	-1.06302	5.86824e-36	1.68885e-34	3469.73	3305.16	3318.03	1640.98	1544.12	1647.56
LOC106672640	-1.0626	3.63274e-09	1.65902e-08	1110.72	1025.51	930.511	482.266	557.886	427.271
LOC106672266	-1.0622	4.31578e-12	2.82354e-11	774.447	780.058	769.859	411.438	323.855	379.416
LOC106669920	-1.06135	6.9685e-19	7.96764e-18	2208.7	2149.64	2222.09	1118.12	951.4	1085.27
LOC106668247	-1.06049	4.05466e-05	9.76915e-05	709.485	624.27	489.91	261.824	355.018	257.217
LOC106666996	-1.06035	5.04094e-09	2.26625e-08	687.831	605.217	566.26	256.253	318.356	317.035
LOC106666547	-1.05996	1.10617e-08	4.7809e-08	954.048	939.208	857.343	386.767	518.779	412.744
LOC106662720	-1.05984	1.03686e-13	7.96715e-13	594.847	570.473	652.153	298.432	305.524	265.762
LOC106664507	-1.05959	1.84989e-17	1.92266e-16	2941.12	2509.41	2554.53	1259.78	1330.86	1249.34
LOC106664359	-1.05918	0.000295269	0.000582096	872.527	669.101	903.471	280.128	469.284	422.998
LOC106664214	-1.05875	2.57722e-07	9.26229e-07	4342.25	4017.97	3467.55	2245	1647.38	1786.85
LOC106668246	-1.05874	3.08931e-18	3.37057e-17	2334.81	2129.47	2424.1	1103	1167.1	1034
LOC106661986	-1.05863	7.52326e-06	2.11682e-05	389.771	251.053	316.533	151.205	153.373	154.672
LOC106660938	-1.05849	8.63587e-13	6.08954e-12	664.904	643.324	550.354	311.961	296.969	284.562
LOC106663508	-1.0575	8.06328e-05	0.000181028	109.544	80.6956	93.8464	41.3825	53.1611	41.018
LOC106663807	-1.05736	1.13107e-06	3.67363e-06	1617.68	1330.36	1611.3	618.35	876.853	693.888
LOC106664389	-1.05652	9.6675e-17	9.51563e-16	399.961	400.116	383.339	183.834	190.036	195.69
LOC106673028	-1.05627	0.00697734	0.0105789	369.391	333.99	330.848	187.017	91.6571	219.617
LOC106670831	-1.05522	3.1824e-09	1.46618e-08	1760.34	1524.25	1646.29	822.08	668.486	883.596
LOC106673732	-1.05434	2.75072e-14	2.23751e-13	989.713	920.155	854.161	420.988	429.566	481.961
LOC106668910	-1.05403	5.73815e-05	0.000133303	1078.88	931.362	685.556	440.883	368.461	490.507
LOC106662844	-1.05398	7.66053e-05	0.000173013	1306.88	1273.2	1032.31	523.648	745.477	469.998
LOC106671098	-1.05321	6.67347e-24	1.03794e-22	2041.84	1803.32	1961.23	923.944	948.956	923.759
LOC106665373	-1.05299	8.48142e-07	2.80539e-06	263.669	297.005	254.499	124.943	155.206	111.945
LOC112126828	-1.05283	0.000931727	0.00165234	82.7945	106.473	74.759	54.1156	40.3291	33.3271
LOC106661899	-1.05274	9.91599e-08	3.77269e-07	363.022	367.614	367.433	145.635	177.204	206.799
LOC106666537	-1.05259	1.25958e-06	4.05617e-06	505.683	386.667	427.876	183.834	245.641	205.945
LOC106666651	-1.0524	8.89952e-05	0.000197897	363.022	336.232	496.273	158.368	224.254	192.272
LOC106668927	-1.05224	5.59533e-07	1.90319e-06	198.707	177.082	194.055	102.66	76.3809	96.5632
LOC106674177	-1.05199	2.15675e-22	3.08731e-21	21285.8	19486.9	21309.5	9397.81	10615.7	9926.35
LOC106673267	-1.05136	4.07347e-13	2.9777e-12	2601.02	2293.1	2190.28	1216.01	1041.84	1162.18
LOC112126280	-1.05112	0.0192055	0.0270958	21.654	38.1063	47.7185	21.4871	14.0541	16.2363
LOC106663356	-1.04807	0.00102508	0.00180389	834.314	877.565	873.249	317.531	589.66	341.817
LOC106663920	-1.04728	4.52808e-08	1.79503e-07	412.699	355.285	305.399	184.63	164.983	170.908
LOC106664735	-1.04683	0.000244851	0.00049136	992.26	922.396	887.564	342.997	605.548	406.762
LOC106666316	-1.04658	1.05918e-07	4.01032e-07	5182.94	4012.37	4170.6	2332.54	1857.58	2281.63
LOC106667191	-1.04654	1.8736e-14	1.54583e-13	1773.08	1731.59	1484.05	845.158	804.749	766.524
LOC106662240	-1.04596	1.68167e-08	7.06871e-08	377.034	291.401	330.848	152.001	157.65	174.326
LOC106665322	-1.04574	2.77401e-16	2.65187e-15	1132.37	1008.7	1075.26	506.936	491.282	560.579
LOC106668758	-1.0456	4.1677e-15	3.63554e-14	775.721	672.464	695.1	342.202	363.573	331.562
A7F07_gt01	-1.04527	3.00852e-07	1.0707e-06	421.615	480.812	596.481	257.845	235.864	231.581
LOC106674001	-1.04518	2.6883e-05	6.7469e-05	896.728	801.353	709.415	475.899	304.913	387.107
LOC106666767	-1.04428	6.22437e-07	2.10195e-06	2420.15	2092.48	2317.53	959.756	1347.97	1002.38
LOC106669993	-1.04407	6.02558e-05	0.00013936	844.504	716.174	957.552	348.568	514.502	356.344
LOC106667842	-1.04358	1.1442e-14	9.6361e-14	8795.33	7529.35	7964.22	3607.44	4207.67	3966.78
LOC106662697	-1.04273	1.48582e-10	8.06136e-10	887.812	692.638	809.624	374.034	406.346	378.562
LOC106670848	-1.04228	5.78084e-20	7.01182e-19	2464.73	2343.54	2374.79	1263.76	1091.94	1133.12
LOC106669652	-1.04122	5.85867e-13	4.21801e-12	900.55	958.261	1099.12	498.978	482.116	454.616
LOC106661896	-1.04086	1.49355e-08	6.33285e-08	6251.62	5169	6542.21	2592.77	3273.99	2861.86
LOC106669772	-1.04041	6.39646e-06	1.82983e-05	203.802	173.72	254.499	94.7023	106.933	104.254
LOC106661740	-1.04012	1.3387e-08	5.72276e-08	820.303	757.642	652.153	358.118	323.244	405.053
LOC106665870	-1.0401	9.73071e-11	5.43819e-10	433.079	469.604	416.742	210.892	194.313	238.417
LOC106664276	-1.03993	1.72888e-19	2.04942e-18	647.071	626.512	615.569	320.715	293.303	305.926
LOC106663661	-1.03958	1.43399e-12	9.85811e-12	5146	4350.84	4997.72	2166.22	2568.84	2314.1
LOC106665361	-1.03868	1.49807e-11	9.25949e-11	1061.04	914.551	863.705	445.658	494.337	441.798
LOC106664927	-1.03806	1.59806e-08	6.73434e-08	427.984	457.275	373.795	231.583	185.758	197.399
LOC106666590	-1.03778	1.58961e-07	5.86673e-07	876.348	754.28	1075.26	440.883	454.008	421.289
LOC106668149	-1.03746	9.19743e-10	4.55921e-09	1638.06	1443.56	1272.49	689.178	662.986	770.796
LOC106664348	-1.03651	6.05048e-05	0.000139818	817.755	745.314	865.296	352.547	510.835	318.744
LOC106671089	-1.03635	6.55494e-08	2.54785e-07	681.463	570.473	512.179	264.211	314.689	281.144
LOC106671881	-1.03619	1.42414e-07	5.29166e-07	1713.21	1483.9	1547.67	852.321	626.934	835.742
LOC106669401	-1.0361	2.06414e-09	9.78951e-09	538.801	484.174	617.16	244.316	271.305	282.853
LOC106669815	-1.03538	4.9564e-06	1.44925e-05	987.165	898.86	823.94	541.952	366.017	415.307
LOC106674102	-1.03452	1.81035e-08	7.58453e-08	4911.63	4641.12	4070.39	2575.27	1969.4	2107.3
LOC106660844	-1.03405	3.42988e-12	2.26831e-11	514.6	477.449	429.467	223.625	226.698	245.253
LOC106668135	-1.03393	0.00055535	0.00102897	210.171	205.101	259.271	110.619	138.708	78.6178
LOC106665809	-1.03346	0.00371315	0.00589214	863.611	802.473	758.724	430.537	236.475	518.707
LOC112127378	-1.03153	0.0262473	0.03627	28.0228	32.5024	62.0341	18.3038	24.4419	16.2363
LOC106665486	-1.03101	1.36962e-08	5.84352e-08	537.527	453.913	421.514	253.07	213.866	225.599
LOC106662182	-1.03069	8.34082e-05	0.000186762	1427.89	1130.86	1868.98	785.472	645.266	735.76
LOC106665589	-1.02985	0.0357123	0.0483499	40.7604	16.8116	28.6311	15.9164	10.9988	15.3817
LOC106665028	-1.02977	1.04072e-45	4.58294e-44	8767.3	8176.04	8490.72	4184.41	4113.57	4159.05
LOC106667635	-1.02968	6.6913e-15	5.75001e-14	737.508	820.406	703.053	363.689	358.685	387.107
LOC106663062	-1.02851	3.9738e-12	2.61384e-11	1187.15	991.884	1169.1	513.302	583.55	542.634
LOC112127967	-1.02846	9.20005e-05	0.000203987	208.897	159.15	219.505	77.9901	95.9344	113.654
LOC106667125	-1.02783	0.000147129	0.000312225	438.174	374.338	404.017	174.284	260.306	160.654
LOC106662400	-1.02705	1.01492e-10	5.65477e-10	399.961	383.304	345.164	167.122	193.091	193.981
LOC106671979	-1.02655	1.36982e-12	9.44066e-12	706.938	580.56	615.569	311.961	315.911	305.926
LOC106666634	-1.02642	9.21562e-08	3.5172e-07	2803.55	2452.25	2583.16	1167.46	1534.95	1144.23
LOC106669392	-1.02633	6.66609e-12	4.27449e-11	1235.55	1126.38	1429.96	619.942	612.88	627.233
LOC106672584	-1.02593	1.11487e-14	9.41074e-14	762.983	821.527	695.1	381.197	381.293	358.053
LOC106670833	-1.02589	7.83778e-05	0.000176471	8810.61	6851.28	9919.09	4507.51	3294.15	4761.51
LOC106664509	-1.02577	3.63098e-19	4.22202e-18	4785.52	4529.04	4401.24	2178.95	2123.39	2436.3
LOC106672485	-1.0255	2.39354e-12	1.61211e-11	1650.8	1465.97	1484.05	671.67	815.137	772.506
LOC106672594	-1.02469	9.30746e-13	6.52534e-12	1063.59	926.879	863.705	454.412	467.451	481.961
LOC106662230	-1.02459	7.987e-13	5.65746e-12	668.725	594.01	596.481	330.264	300.024	283.708
LOC106668182	-1.02455	3.12778e-20	3.86652e-19	5808.35	4965.02	5492.4	2635.75	2645.22	2714.02
LOC106661441	-1.02447	0.00522809	0.00810376	394.866	363.13	688.737	223.625	194.924	292.253
LOC106664193	-1.02429	1.53516e-12	1.05272e-11	1082.7	891.014	930.511	484.653	453.397	490.507
LOC106660842	-1.02372	4.87944e-19	5.62598e-18	23006.7	20995.4	22276.6	11420.8	9955.18	11224.4
LOC106672403	-1.02362	2.90977e-05	7.24469e-05	456.007	370.976	326.077	221.237	158.261	188.854
LOC106667441	-1.02348	3.58353e-15	3.13845e-14	7200.58	6824.39	7148.23	3077.43	3668.73	3668.55
LOC106661728	-1.02336	2.45842e-08	1.01112e-07	959.143	843.942	960.733	526.036	439.954	393.089
LOC106672770	-1.02334	7.7357e-11	4.35431e-10	342.642	302.609	364.251	164.734	159.483	171.763
LOC106662882	-1.02324	0.000341182	0.000662369	284.049	263.382	222.686	107.435	165.594	105.109
LOC106668150	-1.02318	1.48293e-06	4.73233e-06	1277.58	1043.44	1301.12	636.654	486.393	659.706
LOC106662267	-1.02312	5.44733e-13	3.93219e-12	1272.49	1163.36	1159.56	588.905	533.444	648.597
LOC106672950	-1.02257	0.000570523	0.00105405	205.076	151.304	167.015	109.823	81.8803	65.7997
LOC106673416	-1.02237	0.0249522	0.0345761	63.6881	43.7101	54.081	40.5867	22.6087	16.2363
LOC106663340	-1.02234	0.00260069	0.00423094	191.064	138.976	100.209	58.0947	76.3809	77.7633
LOC106661196	-1.02208	1.03607e-13	7.96666e-13	399.961	367.614	354.708	182.242	181.481	189.708
LOC106670513	-1.0214	2.92992e-21	3.86137e-20	1596.02	1543.3	1652.65	764.781	754.643	841.723
LOC106664480	-1.02134	9.12148e-13	6.40314e-12	578.288	512.193	481.957	264.211	251.751	259.781
LOC106664859	-1.02074	2.78827e-11	1.66794e-10	268.764	279.072	262.452	129.718	126.487	144.418
LOC106664130	-1.0205	8.92417e-14	6.89595e-13	1064.86	914.551	1010.04	524.444	489.449	458.889
LOC106669137	-1.01979	4.5087e-07	1.55563e-06	546.444	543.575	572.622	241.929	245.641	333.271
LOC106664360	-1.01934	5.86448e-19	6.71933e-18	2937.29	2632.7	2595.89	1278.88	1401.74	1347.61
LOC106665356	-1.01931	1.62159e-09	7.80197e-09	585.93	472.966	551.944	289.678	251.751	252.944
LOC106666089	-1.01901	3.58572e-10	1.87137e-09	1731.04	1644.17	1434.74	885.745	733.868	755.415
LOC106670911	-1.01883	0.0112664	0.0164847	61.1406	59.401	28.6311	27.0578	22.6087	24.7817
LOC106667951	-1.01811	2.0911e-11	1.2703e-10	650.892	666.86	569.441	308.777	287.803	337.544
LOC106674197	-1.01702	0.00661474	0.0100625	462.376	459.517	508.998	203.729	348.297	153.817
LOC106670933	-1.017	0.0325485	0.0443843	577.014	344.077	194.055	152.001	224.865	174.326
LOC106669348	-1.01692	0.00399045	0.00629936	101.901	85.1787	101.8	29.4453	58.0495	54.6907
LOC106662628	-1.01614	1.16052e-11	7.2715e-11	557.908	536.85	493.091	281.719	267.639	235.853
LOC106665378	-1.01588	0.00113715	0.00198359	447.09	449.43	378.567	154.389	286.581	188.854
LOC106674425	-1.01581	4.7977e-10	2.46402e-09	226.73	240.966	265.633	126.535	116.099	119.636
LOC106661538	-1.01476	5.98245e-11	3.41299e-10	338.821	299.246	303.808	150.41	166.205	148.69
LOC106665026	-1.0144	0.00145737	0.00248523	210.171	249.932	176.559	99.4772	137.486	77.7633
LOC106662739	-1.01353	2.83522e-17	2.89462e-16	3748.68	3576.39	3946.32	1731.7	1836.81	2014.15
LOC106672300	-1.01314	2.20476e-16	2.12249e-15	10378.6	9182.49	10833.7	4826.63	4954.98	5276.79
[truncated: 3,828 more rows]

## Sheet: RoB control vs. RoB Gr-
ID	log2FoldChange	pvalue	padj	RoB-control1	RoB-control2	RoB-control3	RoB-negative1	RoB-negative2	RoB-negative3
A7F07_gt02	-1.64392	1.2e-11	7.98e-10	190.224	183.398	169.992	68.0926	60.6375	45.6307
A7F07_gt03	-1.32183	8.2e-10	3.65e-08	639.2	556.811	603.85	289.621	231.078	199.634
LOC106660774	2.55267	6.43e-13	5.49e-11	174.864	106.825	153.5	575.609	1097.21	875.946
LOC106660812	2.00717	3.24e-18	7.02e-16	256.389	200.414	195.363	722.689	980.853	916.688
LOC106660826	1.14603	7.55e-10	3.37e-08	1396.55	1044.61	1162.03	2420.47	2780.31	2770.43
LOC106660831	1.48162	0.00296219	0.0169746	37.8085	22.6884	45.6694	111.672	131.928	51.3345
LOC106660836	-1.26561	0.0112013	0.0478371	56.7127	28.3605	49.4751	17.2501	27.0411	11.4077
LOC106660839	3.27467	1.74e-18	3.85e-16	31.9009	27.4151	17.7603	190.659	324.493	233.857
LOC106660848	1.0613	5.98e-06	9.47e-05	1186.24	1043.67	1363.74	1965.61	2736.06	2794.88
LOC106660858	1.09544	5.29e-09	2.01e-07	2101.91	2012.65	1868.64	4210.85	4959.16	3615.42
LOC106660882	1.13491	0.00247513	0.0145994	515.14	256.19	468.111	1005.95	1062.8	651.052
LOC106660914	-1.26703	7.34e-07	1.55e-05	749.08	811.11	1137.93	432.161	344.159	344.675
LOC106660917	1.56813	0.000794292	0.00594584	17.7227	10.3988	8.88015	31.7765	30.3188	47.2603
LOC106660932	-1.69141	7.26e-05	0.000815852	55.5312	32.1419	65.9669	14.5264	17.2079	15.4818
LOC106660933	1.04894	1.37e-05	0.000195351	244.574	308.184	249.913	435.793	605.556	620.903
LOC106660962	-2.04615	0.00679624	0.0327767	5019.08	4570.77	6733.69	2685.57	1011.17	255.858
LOC106660969	2.0599	4.72e-08	1.38e-06	73.2539	147.475	101.487	319.581	546.557	480.752
LOC106660983	1.40016	0.00449972	0.0235895	14.1782	16.0709	27.9091	43.5793	73.7483	35.0378
LOC106660990	-2.18126	0.000218908	0.00204666	109.881	80.3547	145.888	39.0398	27.0411	8.14833
LOC106660991	1.60895	0.0113987	0.0484962	3.54454	7.5628	2.53719	15.4343	13.1108	14.667
LOC106660992	1.30372	1.48e-07	3.83e-06	734.902	969.929	1093.53	1902.96	2582.83	2421.69
LOC106661018	1.39741	1.58e-10	8.34e-09	217.399	247.682	280.359	542.925	729.289	690.164
LOC106661023	1.57873	1.46e-05	0.000205192	30.7194	23.6337	21.5661	66.2768	98.3311	61.9273
LOC106661024	-1.31349	0.00859276	0.0394001	919.219	457.549	1254.64	455.766	402.338	200.449
LOC106661029	3.29448	2.95e-09	1.2e-07	4.72606	9.4535	6.34297	41.7635	92.5951	70.0757
LOC106661031	-2.15052	2.39e-05	0.000312641	473.787	413.118	633.028	170.685	125.372	46.4455
LOC106661032	2.08624	0.00295245	0.016936	2.36303	17.0163	7.61156	24.5133	50.8044	41.5565
LOC106661049	4.06074	2.15e-08	6.98e-07	2.36303	2.83605	7.61156	80.8032	31.9576	96.1503
LOC106661078	1.03892	0.00153759	0.0100034	1031.46	1798.06	1014.87	2143.56	2727.87	3030.37
LOC106661090	1.99751	3.48e-10	1.67e-08	73.2539	107.77	67.2354	257.844	333.506	404.157
LOC106661092	1.23445	8.8e-06	0.000131779	102.792	109.661	95.1445	184.304	235.995	303.933
LOC106661098	-1.22637	0.00319471	0.018059	1354.02	1108.9	1779.84	817.111	668.651	327.563
LOC106661104	1.89848	7.27e-16	1.15e-13	21250.7	17068.3	24750.3	65154.6	85994.6	83980
LOC106661107	2.57779	1.41e-09	6.07e-08	18.9042	29.3058	26.6405	98.9612	211.412	137.707
LOC106661109	1.83669	1.17e-19	3.21e-17	112.244	129.513	142.082	404.016	503.127	462.825
LOC106661111	2.76338	3.16e-28	2.22e-25	88.6136	86.0268	105.293	524.767	767.802	603.792
LOC106661112	1.85916	5.08e-12	3.6e-10	1141.34	855.542	805.557	2672.86	3371.12	4122.24
LOC106661126	-1.19174	0.000500613	0.00407022	2702.12	3383.41	2624.72	854.335	1165.22	1793.45
LOC106661139	1.07152	0.000161324	0.00158732	257.57	203.25	298.119	435.793	672.749	484.011
LOC106661174	1.29902	1.17e-07	3.11e-06	278.838	291.168	260.062	519.32	702.248	821.352
LOC106661176	1.18301	0.00464547	0.0241401	14.1782	11.3442	10.1487	24.5133	30.3188	26.0747
LOC106661194	1.56108	9.05e-10	4.01e-08	556.493	369.632	405.95	1311.92	1502.83	1113.88
LOC106661213	-2.17214	3.2e-12	2.31e-10	1225.23	1854.78	2400.18	367.7	402.338	445.714
LOC106661224	-1.03749	2.14e-05	0.000283946	1284.31	1955.93	1658.05	730.861	735.844	919.947
LOC106661226	2.58015	1.15e-13	1.18e-11	140.6	123.841	138.277	591.952	1166.04	648.607
LOC106661229	1.07549	0.000540548	0.00434366	168.957	208.922	142.082	262.383	383.491	451.418
LOC106661243	1.63486	0.00945318	0.0422114	347.365	1973.89	1448.73	2675.59	4421.62	4611.96
LOC106661252	-1.13325	0.000768915	0.00578113	101.61	161.655	166.186	53.5662	58.9987	83.113
LOC106661264	-1.20582	4.43e-05	0.000540409	82.706	88.8629	76.1156	26.3291	38.513	42.3713
LOC106661265	-2.1533	2.64e-05	0.000343724	259.933	283.605	280.359	106.224	52.4432	26.8895
LOC106661272	-2.77877	0.000133035	0.00137125	21.2673	18.907	22.8347	0	4.09713	4.889
LOC106661275	-1.72342	0.0104505	0.0455081	1281.94	1127.8	1581.94	723.597	390.047	95.3355
LOC106661300	1.48589	1.2e-08	4.16e-07	1120.08	972.765	868.986	2036.42	3142.5	3116.74
LOC106661308	-1.10892	2.42e-07	5.88e-06	49444	52549.2	72205.8	26290.1	28092.4	26382.7
LOC106661336	-1.50248	0.000184384	0.00176339	92.1582	146.529	120.516	24.5133	47.5267	54.5938
LOC106661364	-1.52966	0.00290629	0.0166808	33.0824	35.9233	46.938	18.158	16.3885	5.70383
LOC106661390	-2.23182	0.000733038	0.00557247	30.7194	16.0709	12.6859	3.63161	3.2777	5.70383
LOC106661438	1.09068	9.91e-08	2.66e-06	2964.42	2682.9	2199.74	4958.96	6324.33	5430.05
LOC106661441	-1.05166	2.15e-06	4.01e-05	332.006	301.567	433.859	164.33	176.996	172.745
LOC106661443	-1.15476	4.16e-06	7.11e-05	126.422	127.622	176.334	65.3689	65.5541	61.9273
LOC106661492	1.20148	0.00119603	0.00827161	158.323	74.6826	114.173	215.173	331.048	250.154
LOC106661496	1.15139	1.88e-10	9.71e-09	448.976	483.074	501.094	910.625	1072.63	1199.43
LOC106661557	-1.7131	0.000766176	0.00576603	27.1748	26.4698	21.5661	10.8948	8.19426	4.07417
LOC106661563	1.86145	1.78e-06	3.41e-05	14.1782	19.8523	16.4917	57.1978	78.6649	48.89
LOC106661573	1.81812	2.19e-07	5.39e-06	101.61	48.2128	67.2354	245.133	297.452	220.005
LOC106661574	1.36554	0.00249921	0.0146855	3735.95	10903.7	6634.74	13656.7	21371.4	19792.3
LOC106661575	1.30738	0.0010769	0.00760652	5951.29	11559.7	9306.4	14120.6	22865.3	29386.2
LOC106661580	4.47526	2.24e-23	9e-21	9.45212	6.61745	12.6859	150.712	211.412	265.636
LOC106661588	1.2369	0.000165459	0.00161829	454.883	339.381	381.847	620.097	919.396	1231.21
LOC106661589	1.10562	0.00152661	0.00995877	33.0824	18.907	35.5206	62.6452	67.1929	56.2235
LOC106661605	-1.0115	0.000837545	0.00622003	96.8842	92.6443	137.008	65.3689	49.985	46.4455
LOC106661614	-1.11491	0.000933889	0.00681866	83.8876	134.24	90.0701	36.3161	54.0821	52.1493
LOC106661635	1.25034	2.8e-11	1.74e-09	139.419	181.507	154.768	365.884	366.283	402.528
LOC106661651	2.32399	8.49e-06	0.000127929	69.7094	138.021	90.0701	221.528	562.126	709.72
LOC106661675	-1.59899	0.00366417	0.0200164	25.9933	23.6337	20.2975	12.7106	6.55541	4.07417
LOC106661676	1.98047	1.58e-05	0.000218778	88.6136	32.1419	39.3264	168.87	242.55	218.375
LOC106661696	-1.22595	1.54e-09	6.6e-08	6675.56	6371.66	8863.66	3234.85	3235.09	2896.73
LOC106661700	-4.27834	4.81e-21	1.59e-18	1919.96	3486.45	2180.71	147.08	67.1929	176.819
LOC106661712	1.44321	1.43e-06	2.82e-05	41.353	32.1419	30.4462	93.5138	109.803	79.0388
LOC106661743	1.44563	5.53e-06	8.89e-05	168.957	257.135	171.26	397.661	580.153	651.867
LOC106661761	-1.17056	0.0109264	0.0470192	1154.34	1365.09	1108.75	731.768	644.888	235.487
LOC106661765	2.19428	1.55e-07	3.99e-06	131.148	106.825	73.5784	358.621	713.72	354.453
LOC106661775	1.06381	6.91e-08	1.96e-06	506.87	412.173	515.049	885.204	1134.9	974.541
LOC106661863	1.33798	4.54e-09	1.75e-07	3711.14	2970.29	3228.57	6757.51	8243.42	10049.3
LOC106661865	1.16304	2.47e-12	1.82e-10	685.279	739.264	622.879	1376.38	1688.02	1522.92
LOC106661888	1.36236	0.00333007	0.0186743	122.878	343.162	138.277	452.135	540.002	564.68
LOC106661907	1.27043	0.00984182	0.0435176	22.4488	9.4535	32.9834	55.382	53.2627	45.6307
LOC106661914	1.0271	7.75e-08	2.16e-06	869.595	644.729	790.334	1420.87	1611.81	1660.63
LOC106661923	5.73365	4.07e-23	1.58e-20	31.9009	18.907	65.9669	1377.29	3265.41	1532.7
LOC106661929	1.12035	1.08e-05	0.000157768	57.8942	55.7756	44.4008	102.593	130.289	111.632
LOC106661969	2.52417	7.32e-20	2.11e-17	183.135	126.677	162.38	856.151	1120.97	734.165
LOC106661977	1.19764	1.79e-08	5.94e-07	1997.94	1723.37	1482.99	3349.25	4273.31	4314.54
LOC106661981	1.22032	0.000176488	0.00170524	192.587	93.5896	140.814	297.792	350.714	343.86
LOC106661995	1.68676	7.76e-05	0.000864074	108.699	44.4314	84.9958	191.567	331.048	241.191
LOC106662001	-1.85751	7.31e-08	2.05e-06	1436.72	1766.86	1293.97	460.306	526.071	255.043
LOC106662011	1.85498	0.000146507	0.00146846	44.8976	149.365	84.9958	254.212	351.534	407.417
LOC106662019	3.36222	2.85e-05	0.000368697	4.72606	3.7814	1.26859	57.1978	28.6799	16.2967
LOC106662028	-1.93271	0.0118566	0.0499913	733.721	594.625	1177.25	449.411	161.427	45.6307
LOC106662029	2.13334	7.93e-05	0.000881459	5.90757	3.7814	11.4173	33.5924	31.9576	24.445
LOC106662071	-1.12897	2.62e-14	3.04e-12	757.351	830.017	855.032	384.95	340.062	391.935
LOC106662074	-1.51352	3.07e-17	5.59e-15	1037.37	1278.11	1339.63	404.016	457.24	418.824
LOC106662118	1.75642	3.69e-09	1.46e-07	1474.53	2432.39	2149	5243.13	7813.22	7406.02
LOC106662119	3.27904	4.31e-11	2.6e-09	34.2639	97.371	131.934	722.689	980.853	853.945
LOC106662120	1.72089	0.00844563	0.0388996	2680.86	17852	13466.1	29334.3	40338.7	42402.3
LOC106662122	2.12161	0.00124029	0.00850982	665.193	4331.59	3664.97	9743.6	14207.2	13744.6
LOC106662130	1.83504	4.75e-08	1.39e-06	360.362	169.218	243.57	813.48	980.033	961.503
LOC106662139	1.41224	0.00182448	0.0114638	30.7194	34.9779	12.6859	53.5662	83.5814	73.335
LOC106662156	1.01745	2.84e-06	5.15e-05	1374.1	1072.97	1104.94	1971.96	2559.89	2657.17
LOC106662168	-1.77224	1.14e-05	0.000166504	146.508	69.9559	138.277	39.9477	27.8605	35.8527
LOC106662170	1.07272	4.67e-09	1.8e-07	1747.46	1598.59	1925.72	3159.5	4093.85	3832.16
LOC106662171	1.01945	1.99e-07	4.93e-06	415.893	480.238	513.78	809.848	993.963	1053.58
LOC106662177	1.10568	5.74e-11	3.37e-09	378.085	332.763	314.611	662.768	780.913	762.684
LOC106662198	-2.38849	1.26e-05	0.000180417	27.1748	46.3221	36.7892	7.26321	3.2777	10.5928
LOC106662228	1.05511	2.35e-08	7.52e-07	261.115	207.032	218.198	433.069	519.516	471.789
LOC106662235	1.11895	4.21e-09	1.64e-07	1605.68	1450.17	1389.11	2667.41	3411.27	3574.67
LOC106662245	1.15649	0.00681455	0.032851	31.9009	48.2128	87.5329	128.014	138.483	105.928
LOC106662256	1.48434	1.17e-24	5.08e-22	868.413	792.203	861.375	2111.78	2445.17	2495.83
LOC106662276	-1.24079	0.0094221	0.0421395	107.518	82.2454	162.38	76.2637	42.6101	30.1488
LOC106662281	1.64029	1.02e-05	0.000150974	158.323	74.6826	78.6528	302.331	361.367	306.377
LOC106662283	1.03539	2.98e-06	5.37e-05	2355.94	2692.36	2264.44	3923.95	5326.27	5739.69
LOC106662331	-1.95198	5.98e-06	9.47e-05	75.617	65.2291	74.847	29.0528	16.3885	10.5928
LOC106662348	-1.61405	0.00643558	0.0313739	291.834	882.011	405.95	90.7901	147.497	277.858
LOC106662363	-1.64948	4.29e-08	1.28e-06	209.128	177.726	304.462	65.3689	75.3872	79.0388
LOC106662374	-1.24614	2.4e-09	9.91e-08	189.042	190.961	194.095	72.6321	74.5677	94.5207
LOC106662398	-3.00792	0.000119813	0.00124752	12.9967	13.2349	35.5206	2.7237	2.45828	2.4445
LOC106662400	1.24693	8.27e-15	1.07e-12	248.118	298.731	287.971	617.373	675.207	690.164
LOC106662401	-1.18759	0.00049317	0.00402321	258.752	152.201	148.425	66.2768	93.4145	85.5575
LOC106662423	3.78634	1.23e-34	1.55e-31	248.118	281.714	347.595	2980.64	3784.11	5336.34
LOC106662452	2.26544	4.7e-05	0.000566359	5.90757	6.61745	3.80578	19.0659	30.3188	30.1488
LOC106662477	1.73669	9.82e-08	2.64e-06	349.728	383.812	215.661	815.295	1084.1	1267.07
LOC106662486	-1.25286	5.48e-06	8.83e-05	1339.84	1961.6	2199.74	663.676	748.955	895.502
LOC106662492	1.10667	1.4e-07	3.68e-06	2609.97	2200.77	2000.57	4082.83	5431.15	5153.82
LOC106662531	-1.11369	4.37e-08	1.29e-06	1024.37	1359.41	1411.94	562.899	557.21	633.94
LOC106662547	1.02124	0.000145696	0.00146243	180.772	126.677	153.5	281.449	384.311	268.08
LOC106662550	1.14975	4.98e-07	1.09e-05	715.998	900.918	700.264	1391.81	1791.26	1960.49
LOC106662580	-2.20954	3.22e-07	7.53e-06	571.853	228.775	274.016	66.2768	80.3037	85.5575
LOC106662583	1.15001	1.3e-11	8.4e-10	1006.65	882.957	891.821	1795.83	2097.73	2277.46
LOC106662613	1.32347	2.41e-08	7.66e-07	49.6236	51.9942	68.504	134.369	148.316	140.966
LOC106662616	-1.63305	0.010298	0.0450728	333.187	215.54	421.173	176.133	105.706	30.9637
LOC106662622	1.06545	0.00145817	0.00962943	158.323	109.661	74.847	216.081	263.855	237.931
LOC106662625	-2.96351	0.00137153	0.00918645	16.5412	17.9616	26.6405	6.35531	1.63885	0
LOC106662628	1.2158	2.05e-07	5.05e-06	418.256	414.063	350.132	713.61	975.936	1057.65
LOC106662638	1.59055	7.12e-08	2.01e-06	64.9833	59.557	60.8925	134.369	219.606	203.708
LOC106662641	1.06943	0.00849718	0.0390579	12.9967	19.8523	22.8347	41.7635	29.4993	45.6307
LOC106662658	1.14714	0.00169654	0.0108054	157.141	68.0652	96.4131	232.423	256.48	221.635
LOC106662659	1.48947	0.000610107	0.00477324	23.6303	40.65	68.504	146.172	111.442	114.077
LOC106662672	1.25585	0.00979505	0.0434111	16.5412	7.5628	10.1487	23.6054	33.5965	23.6302
LOC106662686	1.03066	1.73e-05	0.000235212	9011.41	7617.63	7551.94	19124.9	12471.7	17804.1
LOC106662710	-1.53822	0.0109059	0.0469982	114.607	89.8082	135.739	59.9215	45.8878	11.4077
LOC106662738	1.91809	0.00549195	0.0276216	127.604	38.7593	24.1033	168.87	368.742	181.708
LOC106662806	1.42061	2.55e-10	1.26e-08	564.764	624.876	584.822	1230.21	1666.71	1853.75
LOC106662833	1.28662	0.000111428	0.00117213	238.666	172.054	167.454	317.765	589.987	501.937
LOC106662845	1.05131	1.96e-06	3.71e-05	720.724	564.374	605.119	1064.97	1367.62	1483
LOC106662856	1.15066	0.0021014	0.0128526	102.792	63.3384	86.2643	143.448	262.216	153.189
LOC106662870	-1.32367	4.03e-06	6.92e-05	1979.04	1301.75	2166.76	652.781	867.772	655.126
LOC106662876	1.56264	1.14e-11	7.72e-10	155.96	141.802	205.512	440.332	540.002	501.937
LOC106662964	-1.51758	6.14e-06	9.7e-05	59.0757	80.3547	93.8759	31.7765	22.1245	27.7043
LOC106663020	6.23448	1.31e-11	8.4e-10	2.36303	0.94535	1.26859	90.7901	187.649	59.4828
LOC106663023	1.93963	1.89e-13	1.81e-11	5342.81	4714.46	7606.49	19482.7	24760.6	23510.4
LOC106663035	1.22372	2.53e-09	1.04e-07	693.549	606.915	549.301	1202.06	1523.31	1594.63
LOC106663038	-1.3447	0.00234095	0.0139246	152.415	102.098	120.516	62.6452	60.6375	24.445
LOC106663046	1.01713	0.000240037	0.00220396	154.778	123.841	168.723	229.699	361.367	312.081
LOC106663052	-1.07302	0.00655022	0.0318768	127.604	136.13	130.665	32.6844	79.4843	74.9647
LOC106663084	-1.22903	6.3e-11	3.64e-09	870.776	864.995	1134.12	395.845	405.616	422.084
LOC106663113	-1.03575	1.08e-06	2.17e-05	895.588	1167.51	1144.27	491.175	468.712	604.606
LOC106663114	1.39964	5.94e-06	9.44e-05	113.425	106.825	158.574	276.002	430.199	290.896
LOC106663126	-1.63409	3.06e-07	7.21e-06	12761.5	15971.7	16021.1	3599.83	4065.17	6753.34
LOC106663129	1.3605	2.97e-13	2.68e-11	3317.69	2945.71	3788.02	7553.74	8821.12	9430.07
LOC106663141	1.31047	6.87e-10	3.09e-08	672.282	550.194	596.239	1217.5	1620.82	1670.41
LOC106663150	-1.03136	2.71e-06	4.95e-05	743.173	843.252	761.156	325.937	350.714	471.789
LOC106663156	1.23555	5.02e-06	8.28e-05	267.022	209.868	192.826	401.292	612.93	562.235
LOC106663175	-1.2677	4.2e-06	7.18e-05	277.656	301.567	442.739	147.988	123.733	152.374
LOC106663195	2.82291	5.79e-07	1.24e-05	7.08909	29.3058	36.7892	128.922	198.301	190.671
LOC106663199	-1.60381	0.00626998	0.0308423	233.94	164.491	282.896	125.29	72.9289	26.0747
LOC106663212	2.22179	4.35e-07	9.64e-06	10.6336	25.5244	16.4917	85.3427	101.609	61.9273	This is a recognition molecule
LOC106663215	-1.04817	0.00132608	0.00896739	1070.45	865.94	1148.08	652.781	512.141	326.748
LOC106663232	-1.44784	6.39e-09	2.39e-07	1355.2	820.564	1059.28	398.569	388.408	398.454
LOC106663239	-1.13009	0.000345704	0.00300286	138.237	82.2454	101.487	44.4872	56.5404	45.6307
LOC106663240	5.13387	6.24e-27	3.51e-24	8.2706	8.50815	13.9545	265.107	512.961	289.266
LOC106663242	-1.87118	0.000185198	0.00176817	2251.97	1147.65	3174.02	843.44	597.361	356.082
LOC106663253	-1.2249	2.11e-10	1.08e-08	962.935	1141.98	1162.03	531.122	463.795	403.343
LOC106663258	1.14081	4.07e-05	0.000500988	750.262	859.323	876.598	1320.09	1816.67	2345.09
LOC106663274	2.22759	1.61e-13	1.59e-11	59.0757	34.9779	41.8636	178.857	240.911	213.486
LOC106663275	1.45877	8.5e-09	3.03e-07	399.352	294.949	289.239	719.966	989.047	993.282
LOC106663294	-1.7675	2.19e-16	3.74e-14	817.608	629.603	853.763	244.225	198.301	233.042
LOC106663314	1.02266	0.000795289	0.00594935	1160.25	1852.89	1432.24	2254.32	3076.12	3702.6
LOC106663315	1.9115	0.000387036	0.0032983	503.325	263.753	163.649	902.454	803.857	1795.08
LOC106663328	1.18753	6.35e-06	9.95e-05	796.341	644.729	933.685	1396.35	1955.15	2054.2
LOC106663331	1.0315	0.00145651	0.00962409	36.627	30.2512	54.5495	72.6321	84.4009	88.8168
LOC106663333	-1.45625	0.000584836	0.00461721	349.728	691.051	542.958	137.093	156.51	283.562
LOC106663348	1.12225	2.5e-07	6.04e-06	440.705	497.254	464.305	805.309	1075.09	1172.55
LOC106663358	2.22713	1.6e-16	2.78e-14	121.696	146.529	137.008	471.201	662.096	765.129
LOC106663372	1.20716	1.52e-07	3.92e-06	504.507	619.204	553.107	1007.77	1420.06	1444.7
LOC106663388	2.39147	0.00678524	0.0327377	2.36303	0.94535	6.34297	21.7896	19.6662	7.3335
LOC106663390	3.26514	2.66e-10	1.3e-08	7.08909	5.6721	8.88015	58.1057	95.8728	51.3345
LOC106663413	1.26305	9.53e-07	1.96e-05	645.107	502.926	470.648	1202.06	1602.8	1079.65
LOC106663422	-1.26052	0.00104333	0.00742526	46.0791	40.65	38.0578	11.8027	22.9439	17.1115
LOC106663423	-1.76687	0.00162357	0.0104461	440.705	348.834	499.826	200.646	135.205	43.1862
LOC106663438	2.08113	1.14e-11	7.72e-10	154.778	167.327	239.764	596.491	818.606	959.059
LOC106663453	1.61012	4.04e-11	2.46e-09	86.2506	75.628	111.636	253.304	266.313	311.266
LOC106663460	3.33545	1.25e-15	1.9e-13	283.564	125.732	171.26	1859.38	2596.76	1398.25
LOC106663469	1.52151	3.5e-09	1.39e-07	498.599	503.871	789.065	1701.41	1799.46	1638.63
LOC106663472	7.13236	4.36e-15	5.92e-13	2.36303	0	12.6859	548.372	1016.09	470.974
LOC106663478	1.26378	4.04e-10	1.9e-08	459.609	367.741	408.487	830.73	1069.35	1064.99
LOC106663480	-1.06294	0.00458313	0.0239377	2646.59	2464.53	3193.05	1878.45	1312.72	783.87
LOC106663481	-1.79589	0.00373544	0.0203106	22.4488	20.7977	24.1033	5.44741	2.45828	11.4077
LOC106663482	-2.78132	5.79e-05	0.000677742	69.7094	34.9779	44.4008	14.5264	4.91655	2.4445
LOC106663528	1.22428	2.33e-05	0.000306047	81.5245	95.4803	128.128	280.542	192.565	238.746
LOC106663538	-1.41743	0.0109415	0.0470642	33422.7	29027.9	49670.5	24372.6	11721.9	5881.47
LOC106663541	3.06885	6.88e-19	1.68e-16	38.99	52.9396	77.3842	363.161	513.78	539.42
LOC106663568	1.45478	2.6e-14	3.04e-12	808.156	750.608	776.379	1790.38	2120.67	2488.5
LOC106663578	-1.33186	0.00106989	0.00756992	74.4354	47.2675	49.4751	14.5264	27.8605	25.2598
LOC106663585	-1.66632	0.00025428	0.00231026	31.9009	48.2128	55.8181	9.98692	12.2914	20.3708
LOC106663589	-1.58815	0.00551793	0.0277398	16.5412	40.65	30.4462	5.44741	10.6525	13.0373
LOC106663612	-2.36904	1.79e-05	0.0002429	53.1682	113.442	104.025	17.2501	27.0411	8.14833
LOC106663623	1.14546	1.98e-07	4.91e-06	334.369	318.583	334.909	574.702	757.969	851.501
LOC106663673	-1.36723	1.87e-06	3.55e-05	1351.65	1415.19	1702.45	752.65	557.21	422.899
LOC106663677	2.72732	1.01e-14	1.3e-12	134.693	107.77	163.649	828.006	1229.96	626.607
LOC106663681	-1.09663	0.000305186	0.00270301	53.1682	48.2128	50.7437	24.5133	20.4856	26.0747
LOC106663684	-1.1844	0.000136378	0.00139296	1155.52	1484.2	951.445	376.779	572.779	630.681
LOC106663707	1.39124	1.11e-12	9.04e-11	388.718	323.31	411.024	849.796	1039.85	1051.95
LOC106663732	-2.17564	2.68e-05	0.000349116	157.141	112.497	194.095	55.382	31.9576	15.4818
LOC106663733	-1.27831	0.00424604	0.0225004	43.716	54.8303	49.4751	12.7106	16.3885	31.7785
LOC106663747	1.15069	7.09e-09	2.59e-07	341.458	254.299	304.462	596.491	716.178	682.83
LOC106663752	-1.02471	1.1e-09	4.83e-08	3834.02	4035.7	4731.85	2077.28	2242.77	1873.3
LOC106663762	-1.66409	0.010327	0.045147	508.051	460.385	598.776	251.489	204.856	38.2972
LOC106663776	-1.61938	0.00257031	0.0150583	30.7194	27.4151	13.9545	6.35531	9.83311	7.3335
LOC106663791	-1.38297	0.00342793	0.0190617	34.2639	27.4151	43.1322	17.2501	15.5691	7.3335
LOC106663818	1.12056	0.00529122	0.0268034	12.9967	15.1256	12.6859	24.5133	31.1382	33.4082
LOC106663826	1.11983	1.85e-06	3.53e-05	1188.6	1405.74	1011.07	2428.64	2281.28	3128.15
LOC106663845	2.9578	9.19e-16	1.42e-13	132.33	210.813	274.016	1188.44	1978.91	1625.59
LOC106663863	1.33564	7.52e-08	2.1e-06	288.29	278.878	244.839	522.043	707.984	819.722
LOC106663869	1.20658	4.92e-13	4.23e-11	430.071	410.282	433.859	877.941	1111.96	949.281
LOC106663876	1.17465	3.84e-05	0.000474123	170.138	101.152	142.082	258.752	335.145	336.526
LOC106663880	1.28001	1.54e-10	8.14e-09	205.584	189.07	243.57	453.951	530.168	562.235
LOC106663890	2.66265	2.83e-17	5.23e-15	336.732	314.802	312.074	1399.98	1915.82	2785.1
LOC106663906	3.13765	2.07e-08	6.74e-07	5.90757	5.6721	12.6859	70.8163	95.8728	43.1862
LOC106663911	1.42758	1.92e-13	1.82e-11	303.649	292.113	291.776	730.861	943.159	712.979
LOC106663946	-2.26447	9.39e-09	3.31e-07	382.811	750.608	888.015	136.185	169.621	114.892
LOC106664001	2.30433	0.000176365	0.00170524	64.9833	17.0163	25.3719	95.3296	222.884	210.227
LOC106664006	-1.79804	1.76e-06	3.39e-05	360.362	170.163	334.909	91.698	88.498	68.446
LOC106664013	-1.44041	0.000443829	0.00369836	398.171	158.819	347.595	127.106	103.248	102.669
LOC106664015	1.28099	1.19e-10	6.45e-09	180.772	155.037	164.917	366.792	467.073	381.342
LOC106664019	1.82715	4.55e-08	1.34e-06	121.696	56.721	78.6528	297.792	317.937	293.34
LOC106664031	1.74095	5.74e-11	3.37e-09	53.1682	62.3931	64.6983	163.422	239.272	199.634
LOC106664054	1.21815	0.00430072	0.0227154	17.7227	11.3442	10.1487	26.3291	35.2353	29.334
LOC106664088	-1.04696	8.21e-06	0.000123955	1680.11	1378.32	2061.46	723.597	831.717	921.577
LOC106664121	2.62869	1.2e-13	1.21e-11	127.604	65.2291	110.368	534.754	795.662	538.605
LOC106664124	-1.20251	0.00145243	0.00960278	55.5312	81.3001	115.442	30.8686	39.3324	39.112
LOC106664135	1.61494	6.71e-14	7.27e-12	190.224	178.671	168.723	513.872	657.179	475.863
LOC106664138	-1.46633	1.07e-06	2.17e-05	73.2539	75.628	98.9503	27.237	35.2353	26.8895
LOC106664146	-1.06023	0.00353959	0.0195093	120.515	194.742	110.368	50.8425	70.4706	83.113
LOC106664155	1.93762	2.45e-13	2.26e-11	92.1582	90.7536	126.859	325.937	394.144	462.825
LOC106664194	1.32454	7.66e-06	0.000116863	184.316	155.983	109.099	299.607	404.796	422.084
LOC106664196	1.04318	6.03e-05	0.000701488	223.306	190.015	209.318	315.042	493.294	473.418
LOC106664197	1.12936	4.52e-07	9.98e-06	714.816	523.724	600.045	1113.99	1463.49	1442.26
LOC106664204	2.45881	0.00346584	0.0191968	1.18151	25.5244	10.1487	42.6714	76.2066	86.3723
LOC106664205	3.13026	6.75e-22	2.45e-19	218.58	129.513	197.901	1235.65	2023.98	1512.33
LOC106664212	-1.80813	1.1e-09	4.84e-08	614.388	439.588	820.78	176.133	186.829	171.93
LOC106664219	-1.57039	7.46e-05	0.000834109	38.99	30.2512	46.938	12.7106	11.472	14.667
LOC106664227	1.71965	0.00208403	0.012781	57.8942	102.098	22.8347	152.527	202.398	250.154
LOC106664243	1.04389	9.18e-08	2.49e-06	232.758	256.19	190.289	428.529	484.281	490.53
LOC106664250	-1.92088	0.00600057	0.0297808	209.128	137.076	218.198	76.2637	63.0958	9.778
LOC106664281	1.85789	5.99e-09	2.25e-07	90.9766	54.8303	64.6983	194.291	293.354	272.969
LOC106664290	-1.35244	0.00886065	0.0403078	141.782	103.043	167.454	87.1585	49.985	24.445
LOC106664300	6.12891	1.14e-17	2.3e-15	1.18151	1.8907	3.80578	131.646	220.426	118.151
LOC106664323	1.22208	6.17e-06	9.72e-05	979.476	1105.11	1352.32	1997.38	2843.41	3175.41
LOC106664336	-1.33219	3.02e-06	5.43e-05	458.428	379.085	542.958	217.896	195.023	135.262
LOC106664339	1.73539	2.07e-06	3.9e-05	41.353	25.5244	20.2975	107.132	104.067	79.0388
LOC106664354	-1.23472	0.000904052	0.00663521	118.151	169.218	115.442	37.224	57.3598	76.5943
LOC106664361	-1.52846	0.00137702	0.00920712	40.1715	42.5407	52.0123	17.2501	22.1245	7.3335
LOC106664368	1.07523	3.21e-08	9.87e-07	268.204	226.884	199.169	461.214	530.168	471.789
LOC106664376	-1.08152	9.35e-09	3.3e-07	1160.25	1429.37	1593.35	687.281	629.319	660.015
LOC106664402	3.16471	1.21e-11	8.01e-10	112.244	61.4477	101.487	680.018	1285.68	497.048
LOC106664404	1.39339	3.2e-11	1.97e-09	324.917	312.911	243.57	670.031	828.439	818.908
LOC106664428	3.60424	1.06e-06	2.14e-05	3.54454	42.5407	43.1322	301.423	426.921	358.527
LOC106664439	1.40288	0.000769209	0.00578113	15.3597	17.9616	12.6859	30.8686	52.4432	39.112
LOC106664444	1.54525	0.00506324	0.0258227	9.45212	5.6721	7.61156	18.158	30.3188	17.1115
LOC106664469	1.43687	1.39e-15	2.04e-13	1324.48	1123.08	1353.59	2964.3	3682.5	3639.86
LOC106664524	1.14202	2.31e-06	4.3e-05	106.336	81.3001	72.3098	178.857	183.551	211.042
LOC106664531	1.68021	0.000628871	0.00489624	41.353	31.1965	22.8347	57.1978	154.052	94.5207
LOC106664538	6.68378	4.72e-07	1.04e-05	0	0	0	24.5133	26.2216	13.0373
LOC106664544	1.5498	5.99e-07	1.28e-05	135.874	224.993	182.677	402.2	558.029	633.126
LOC106664559	1.35073	4.65e-08	1.37e-06	523.411	486.855	501.094	954.204	1352.05	1547.37
LOC106664589	2.61714	4.81e-11	2.85e-09	14.1782	17.0163	19.0289	130.738	104.886	72.5202
LOC106664591	1.02167	5.32e-10	2.42e-08	1169.7	1284.73	1220.39	2140.83	2715.58	2605.02
LOC106664593	1.12049	1.6e-05	0.000221431	346.184	495.363	402.144	707.255	969.381	1029.13
LOC106664620	1.15055	0.000304454	0.00269865	69.7094	60.5024	95.1445	150.712	210.592	136.892
LOC106664629	2.1223	1.3e-11	8.4e-10	67.3463	51.0489	69.7726	256.028	349.895	210.227
LOC106664632	1.0719	1.87e-08	6.17e-07	609.662	601.243	569.598	1028.65	1308.62	1405.59
LOC106664646	-2.066	3.06e-08	9.47e-07	1654.12	1871.79	2334.21	330.476	372.019	696.683
LOC106664694	-1.76357	1.57e-21	5.54e-19	5366.44	4867.61	6620.79	1568.85	1722.43	1672.04
LOC106664697	-1.46276	0.00094654	0.00689762	6857.51	3782.34	9711.08	3175.84	2523.83	1683.45
LOC106664703	2.85171	1.6e-09	6.78e-08	7.08909	3.7814	8.88015	42.6714	48.3461	47.2603
LOC106664715	1.63504	7.88e-12	5.45e-10	655.741	457.549	550.57	1415.42	1889.6	1859.45
LOC106664740	1.21143	2.26e-09	9.38e-08	1925.87	2406.86	2077.96	4169.08	5018.98	5659.02
LOC106664752	1.32591	2.4e-10	1.21e-08	550.586	428.243	497.289	1029.56	1348.77	1319.22
LOC106664782	-1.62608	0.000277105	0.00248161	25.9933	25.5244	24.1033	8.17111	9.83311	6.51867
LOC106664800	-1.0651	9.45e-14	9.95e-12	5144.32	5410.24	5906.57	2437.72	2563.16	2865.77
LOC106664804	-1.4703	0.000835721	0.00621058	27.1748	29.3058	41.8636	9.07901	10.6525	15.4818
LOC106664814	1.09129	5.57e-05	0.000654797	88.6136	62.3931	96.4131	151.62	176.177	196.375
LOC106664824	1.54607	8e-09	2.86e-07	339.095	252.408	414.83	852.519	958.728	1122.84
LOC106664825	-1.67855	0.000470271	0.00387003	165.412	117.223	222.004	81.7111	46.7073	29.334
LOC106664831	2.61819	8.03e-05	0.000891215	23.6303	8.50815	5.07437	98.0533	89.3174	40.7417
LOC106664846	1.21793	4.23e-06	7.2e-05	215.036	138.966	223.272	397.661	482.642	458.751
LOC106664847	2.7467	2.91e-08	9.07e-07	24.8118	30.2512	27.9091	152.527	301.549	103.484
LOC106664854	3.70784	1.43e-08	4.87e-07	3.54454	6.61745	2.53719	59.0136	79.4843	32.5933
LOC106664872	1.21637	8.52e-06	0.000128012	189.042	277.933	169.992	430.345	527.71	525.568
LOC106664890	1.43823	0.0003857	0.00329438	6596.4	4219.1	6663.92	10057.7	13864.7	23442.8
LOC106664894	-1.00251	0.00889931	0.0403947	76.7985	66.1745	104.025	55.382	40.1519	27.7043
LOC106664901	3.45739	7.28e-05	0.000816603	4.72606	0.94535	0	19.0659	26.2216	16.2967
LOC106664906	1.2421	1.91e-09	8.03e-08	788.07	611.641	889.284	1715.93	1910.08	1783.67
LOC106664911	-1.17947	2.56e-07	6.14e-06	565.946	660.8	624.148	209.725	302.368	304.748
LOC106664931	-1.49872	1.92e-09	8.03e-08	1863.25	1235.57	1947.29	557.451	640.791	586.68
LOC106664944	3.46855	1.18e-11	7.94e-10	9.45212	25.5244	13.9545	158.883	263.855	126.299
LOC106664954	5.97643	5.18e-10	2.36e-08	0	0.94535	3.80578	75.3558	159.788	50.5197
LOC106664964	-1.7801	0.00917635	0.0413193	910.948	848.924	1463.96	608.294	242.55	88.002
LOC106664983	6.12125	3.15e-19	8.08e-17	4.72606	3.7814	20.2975	483.004	998.88	479.937
LOC106664984	-1.59301	0.00200794	0.0124021	60.2573	46.3221	77.3842	29.9607	22.1245	8.96317
LOC106664989	-2.37456	5.77e-14	6.31e-12	124.059	111.551	105.293	18.158	29.4993	17.9263
LOC106665011	-1.04389	9.39e-12	6.45e-10	2077.1	1848.16	2025.94	857.059	1048.87	979.43
LOC106665018	1.10515	1.52e-08	5.09e-07	427.708	476.456	414.83	786.243	1004.62	1047.88
LOC106665023	1.41303	9.08e-07	1.88e-05	118.151	72.7919	115.442	228.791	301.549	281.932
LOC106665024	-1.05794	0.000372634	0.00320465	2194.07	2121.37	3023.06	1493.5	1150.47	880.835
LOC106665056	-1.08063	0.000287913	0.00256819	597.847	520.888	758.619	216.988	301.549	368.305
LOC106665058	1.42056	9.21e-05	0.00100086	874.321	467.948	403.413	1488.05	1742.92	1441.44
LOC106665061	2.46735	2.64e-10	1.3e-08	281.201	200.414	137.008	874.309	1559.37	988.393
LOC106665062	2.93368	5.32e-06	8.67e-05	5.90757	1.8907	3.80578	19.9738	32.777	33.4082
LOC106665066	1.89907	6.34e-08	1.81e-06	389.9	220.267	287.971	883.388	961.186	1502.55
LOC106665067	-1.4656	4.09e-08	1.24e-06	5009.62	4810.89	6302.37	1428.13	2167.38	2241.61
LOC106665070	1.33815	8.91e-09	3.17e-07	360.362	280.769	342.52	663.676	880.063	940.318
LOC106665073	1.18333	3.88e-10	1.83e-08	255.207	316.692	294.314	572.886	695.692	699.942
LOC106665075	1.05062	0.000345402	0.00300255	203.221	156.928	227.078	337.739	523.613	352.823
LOC106665077	2.31399	9.45e-35	1.33e-31	2919.52	2648.87	3026.86	11844.5	14812.8	16078.3
LOC106665088	1.05153	1.31e-07	3.45e-06	627.384	673.089	641.908	1112.18	1334.84	1579.15
LOC106665115	-1.34754	6.9e-05	0.000784849	88.6136	56.721	60.8925	22.6975	28.6799	29.334
LOC106665120	1.50017	4.32e-08	1.28e-06	257.57	205.141	195.363	481.188	604.736	774.907
LOC106665123	1.11433	0.00167168	0.0106885	365.088	183.398	189.02	577.425	552.293	466.085
LOC106665132	5.61817	7.04e-28	4.67e-25	14.1782	17.0163	36.7892	822.559	1669.99	820.537
LOC106665139	1.1806	7.31e-07	1.55e-05	93.3397	71.8466	86.2643	162.514	190.926	214.301
LOC106665158	1.24922	6.38e-11	3.66e-09	503.325	472.675	484.603	956.02	1207.83	1306.99
LOC106665163	2.68364	1.35e-15	2e-13	1849.07	1280	1598.43	6705.76	10266.6	13396.7
LOC106665172	1.44805	0.000298788	0.00265679	90.9766	138.966	144.62	317.765	217.967	486.456
LOC106665184	1.73614	1.62e-07	4.15e-06	67.3463	50.1035	77.3842	166.146	279.424	200.449
LOC106665187	-1.09948	0.00389965	0.0210007	81.5245	63.3384	82.4586	48.1188	36.0547	22.0005
LOC106665190	3.60936	1.71e-06	3.29e-05	8.2706	2.83605	0	43.5793	59.8181	32.5933
LOC106665192	-1.78282	7.4e-05	0.000827461	72.0724	51.0489	88.8015	27.237	22.9439	11.4077
LOC106665194	5.94517	2.69e-13	2.47e-11	0	0.94535	7.61156	178.857	215.509	104.299
LOC106665208	-2.73524	0.00123448	0.00848669	17.7227	31.1965	38.0578	9.98692	0.819426	2.4445
LOC106665217	-1.7388	3.7e-08	1.13e-06	1367.01	1957.82	1664.39	394.029	417.907	682.83
LOC106665230	3.21141	1.15e-05	0.000167651	4.72606	7.5628	2.53719	23.6054	36.8742	79.8537
LOC106665249	1.96685	2.36e-07	5.75e-06	29.5379	20.7977	24.1033	75.3558	130.289	83.9278
LOC106665256	-2.09239	0.00102969	0.00735605	290.653	273.206	489.677	141.633	81.1232	24.445
LOC106665261	2.73288	9.62e-07	1.97e-05	10.6336	54.8303	41.8636	203.37	266.313	246.895
LOC106665265	4.1268	1.2e-18	2.77e-16	9.45212	11.3442	11.4173	172.501	265.494	125.484
LOC106665280	2.31925	9.94e-06	0.000147926	67.3463	21.743	40.595	222.436	290.896	131.188
LOC106665284	1.32599	1.14e-14	1.45e-12	408.804	382.867	333.64	848.888	1014.45	959.059
LOC106665305	6.04176	1.01e-33	1.13e-30	10.6336	12.2895	19.0289	666.4	1429.08	650.237
LOC106665306	2.7732	1.22e-11	8.06e-10	18.9042	20.7977	8.88015	98.0533	140.941	97.78
LOC106665312	2.61592	7.91e-07	1.66e-05	9.45212	9.4535	24.1033	72.6321	122.094	65.1867
LOC106665316	2.96727	6.15e-26	3.15e-23	59.0757	47.2675	36.7892	319.581	364.644	436.751
LOC106665317	1.1675	0.000564343	0.00448686	1083.45	1597.64	853.763	2018.26	2726.23	3198.22
LOC106665323	1.96133	2.98e-05	0.000381818	63.8018	151.256	90.0701	341.371	269.591	580.161
LOC106665325	1.00218	2.81e-07	6.69e-06	381.629	399.883	303.194	788.058	732.567	655.126
LOC106665359	-1.17803	0.00142948	0.00948443	29.5379	34.0326	31.7148	12.7106	14.7497	14.667
LOC106665374	1.5809	1.47e-08	4.97e-07	459.609	474.566	331.103	1018.67	1582.31	1186.4
LOC106665378	-1.21979	0.00127811	0.00871093	229.214	443.369	280.359	108.04	120.456	180.893
LOC106665383	1.6909	0.00429301	0.0226853	9.45212	5.6721	3.80578	13.6185	24.5828	22.8153
LOC106665385	-1.54904	7.82e-05	0.000869631	349.728	207.032	523.929	126.198	122.914	119.781
LOC106665386	1.06585	2.33e-08	7.47e-07	1768.73	1764.02	1484.25	3074.15	3373.58	4056.24
LOC106665395	-1.06722	0.000160803	0.00158496	1144.89	912.263	1579.4	654.597	571.14	509.271
LOC106665401	1.2396	0.0042134	0.0223906	60.2573	37.814	20.2975	86.2506	105.706	88.002
LOC106665423	1.11335	0.000555719	0.00443708	76.7985	83.1908	64.6983	122.567	147.497	216.746
LOC106665457	2.7386	1.76e-07	4.48e-06	75.617	25.5244	21.5661	238.778	294.174	284.377
LOC106665458	1.81691	0.00014258	0.00143849	10.6336	6.61745	8.88015	38.1319	25.4022	27.7043
LOC106665459	1.33201	0.00992868	0.0438138	37.8085	23.6337	26.6405	43.5793	120.456	57.0383
LOC106665506	-2.34882	0.000728488	0.00554162	35.4454	33.0872	32.9834	13.6185	4.91655	1.62967
LOC106665508	1.72017	0.00861805	0.0394518	2.36303	5.6721	5.07437	10.8948	18.8468	13.8522
LOC106665519	-1.24511	0.00920623	0.0413928	67.3463	146.529	72.3098	34.5003	29.4993	57.0383
LOC106665524	1.67114	5.64e-09	2.13e-07	147.689	188.125	169.992	540.201	676.846	395.194
LOC106665554	1.44409	0.00172237	0.0109505	9.45212	7.5628	8.88015	20.8817	24.5828	24.445
LOC106665556	1.04533	6.16e-12	4.31e-10	306.012	293.058	299.388	564.715	616.208	672.238
LOC106665560	1.11344	0.000601224	0.00471684	334.369	516.161	314.611	623.728	898.91	1000.62
LOC106665566	-2.11737	1.99e-05	0.00026495	3550.45	1787.66	5702.33	1067.69	907.104	569.569
LOC106665577	1.11316	0.000612999	0.00479254	155.96	287.386	164.917	383.134	484.281	451.418
LOC106665578	2.05724	0.0108481	0.0468615	90.9766	340.326	1066.89	1300.11	2282.1	2651.47
LOC106665589	1.60768	0.000106929	0.00113222	23.6303	17.0163	22.8347	69.9084	41.7907	80.6685
LOC106665590	5.22829	1.4e-07	3.68e-06	3.54454	0	1.26859	84.4348	23.7633	63.557
LOC106665617	1.98714	1.5e-08	5.03e-07	4083.32	2220.63	3276.78	10520.8	10521.4	16937.1
LOC106665625	-1.05723	1.63e-06	3.15e-05	1982.58	2056.14	2905.08	1118.53	1109.5	1108.17
LOC106665626	-1.19681	8.26e-16	1.29e-13	2170.44	2389.84	2069.08	884.296	1048.05	959.874
LOC106665636	-1.47538	7.41e-11	4.14e-09	226.851	228.775	270.21	70.8163	92.5951	96.9652
LOC106665645	1.12996	3.21e-07	7.51e-06	3780.85	3745.48	4788.94	7676.31	10642.7	8630.72
LOC106665662	-1.93734	0.000852541	0.00631475	24.8118	25.5244	24.1033	6.35531	10.6525	2.4445
LOC106665663	1.24708	1.51e-10	8.01e-09	1055.09	1118.35	1046.59	2095.44	2592.66	2955.4
LOC106665694	-2.1691	0.000436144	0.00365052	23.6303	73.7373	48.2065	15.4343	11.472	5.70383
LOC106665711	1.20866	1.84e-07	4.61e-06	197.313	198.523	220.735	371.332	506.405	545.938
LOC106665713	1.06588	2.4e-06	4.44e-05	719.543	479.292	601.313	1142.14	1251.26	1372.18
LOC106665720	1.08424	0.00277345	0.0160152	1302.03	1361.3	1108.75	1674.17	2471.39	3852.53
LOC106665738	-1.55334	0.0033336	0.0186848	37.8085	29.3058	40.595	15.4343	16.3885	4.889
LOC106665780	1.26347	0.00131885	0.00892381	21.2673	17.0163	29.1776	49.9346	68.0123	42.3713
LOC106665783	-1.21571	0.0115434	0.0490193	73.2539	43.4861	84.9958	42.6714	27.0411	17.1115
LOC106665785	1.09597	2.12e-05	0.000280891	765.622	662.69	611.462	1181.18	1318.46	1860.26
LOC106665798	2.56293	3.71e-13	3.24e-11	972.387	911.317	602.582	3404.63	6589.82	4699.96
LOC106665799	1.6824	2.4e-05	0.000313908	1120.08	975.601	739.59	1836.68	4444.57	2819.32
LOC106665808	-2.17518	1.04e-12	8.63e-11	300.105	385.703	465.574	71.7242	73.7483	109.188
LOC106665849	-3.51101	4.93e-10	2.26e-08	36.627	41.5954	36.7892	1.8158	5.73598	2.4445
LOC106665862	1.17498	0.000179883	0.00172768	56.7127	65.2291	35.5206	106.224	116.358	135.262
LOC106665870	1.47083	7.83e-14	8.4e-12	313.101	300.621	353.938	753.558	923.493	1002.25
LOC106665895	2.87394	0.00129078	0.00876865	0	1.8907	8.88015	29.9607	18.0274	28.5192
LOC106665900	1.47139	1.91e-05	0.000256183	20.0858	33.0872	30.4462	72.6321	94.234	66.0015
LOC106665912	-1.14265	0.000744117	0.00563446	441.887	404.61	602.582	295.068	206.495	154.818
LOC106665914	-1.16329	0.010962	0.0471007	57.8942	47.2675	40.595	32.6844	20.4856	12.2225
LOC106665917	-2.17431	2.65e-14	3.04e-12	87755.8	117074	144164	21688.9	24166.5	31463.2
LOC106665919	1.31149	3.13e-06	5.59e-05	2582.79	1456.78	1959.98	4333.41	5368.06	5186.42
LOC106665924	-1.94123	0.00274298	0.01588	33.0824	21.743	25.3719	2.7237	4.91655	13.0373
LOC106665954	-1.1538	0.00260767	0.0152376	862.506	780.859	1106.21	597.399	384.311	254.228
LOC106665970	1.58715	4.31e-08	1.28e-06	1317.39	697.668	989.503	2969.75	3182.65	2871.47
LOC106666000	1.28995	1.84e-07	4.61e-06	75.617	82.2454	82.4586	161.606	234.356	191.486
LOC106666042	-1.16029	3.87e-07	8.82e-06	147.689	177.726	171.26	87.1585	68.0123	67.6312
LOC106666070	-1.90153	7.03e-06	0.000107975	28.3564	39.7047	45.6694	9.98692	11.472	8.96317
LOC106666090	-1.61876	0.00266823	0.015535	139.419	92.6443	180.14	67.1847	48.3461	18.7412
LOC106666107	1.32537	1.24e-08	4.29e-07	452.52	357.342	381.847	794.414	1153.75	1036.47
LOC106666130	1.2211	5.21e-05	0.000619557	77.98	95.4803	109.099	177.041	196.662	284.377
LOC106666133	-1.2717	3.71e-06	6.46e-05	586.031	917.935	626.685	319.581	245.828	317.785
LOC106666166	1.1441	7.02e-12	4.88e-10	1279.58	1031.38	1282.55	2480.39	2632	2825.03
LOC106666172	1.6555	2.64e-08	8.3e-07	76.7985	85.0815	69.7726	181.58	308.924	240.376
LOC106666177	-1.8017	0.00589917	0.0293292	172.501	223.103	300.657	100.777	82.762	16.2967
LOC106666209	1.05925	0.000194302	0.00184491	70.8909	54.8303	46.938	98.9612	127.83	132.818
LOC106666214	-1.33391	0.00201893	0.0124495	81.5245	118.169	177.603	67.1847	47.5267	35.0378
LOC106666238	-1.35281	2.61e-06	4.77e-05	340.276	485.91	581.016	154.343	196.662	199.634
LOC106666264	2.55234	4.06e-26	2.18e-23	1860.89	1391.56	1405.6	7313.15	9620.88	10386.7
LOC106666265	-1.11146	0.0056066	0.0280847	808.156	1867.07	1079.57	507.517	490.017	740.684
LOC106666289	1.83946	0.00101948	0.00730626	4.72606	17.9616	19.0289	34.5003	58.1792	57.0383
LOC106666317	1.49816	5.63e-17	9.92e-15	3369.68	3230.26	3720.78	8235.57	10823	10092.5
LOC106666318	1.30246	2.27e-10	1.15e-08	220.943	230.665	275.285	521.135	587.528	682.016
LOC106666333	1.82813	3.32e-05	0.000420286	16.5412	30.2512	17.7603	50.8425	95.0534	85.5575
LOC106666341	1.40516	2.41e-10	1.21e-08	548.223	465.112	384.384	1076.77	1378.27	1247.51
LOC106666364	1.09068	1.14e-05	0.000166504	134.693	186.234	140.814	286.897	386.769	312.081
LOC106666384	-1.41261	5.34e-08	1.55e-06	1038.55	721.302	669.817	273.278	342.52	296.599
LOC106666406	1.07724	3.92e-07	8.87e-06	958.209	1014.36	853.763	1594.27	2114.94	2255.46
LOC106666438	1.0837	5.69e-07	1.22e-05	374.54	400.828	381.847	644.61	868.591	939.503
LOC106666450	-1.77963	0.00873051	0.0398649	248.118	224.993	359.012	152.527	68.8318	21.1857
LOC106666458	-1.93241	0.00305558	0.0173947	37.8085	17.0163	52.0123	8.17111	14.7497	4.889
LOC106666474	-1.10639	0.00055074	0.00441098	2483.54	4212.48	2608.23	1790.38	1205.38	1326.55
LOC106666497	-1.61057	0.00424282	0.0224939	198.494	132.349	227.078	94.4217	66.3735	22.0005
LOC106666499	-1.74887	0.00982448	0.0434731	314.283	274.151	403.413	189.751	79.4843	26.0747
LOC106666501	-1.46018	0.00612976	0.0303018	79.1615	66.1745	121.785	47.2109	36.0547	13.8522
LOC106666506	-1.49751	3.55e-06	6.22e-05	82.706	97.371	82.4586	20.8817	37.6936	34.223
LOC106666508	1.8878	3.37e-10	1.63e-08	207.947	176.78	253.719	579.241	787.468	992.467
LOC106666514	1.11066	4.66e-14	5.25e-12	2079.47	1938.91	1926.99	3787.76	4419.16	4630.7
LOC106666522	1.18306	1.97e-05	0.000262862	222.125	283.605	209.318	413.095	549.015	663.274
LOC106666528	-1.42194	0.000744428	0.00563446	163.049	269.425	256.256	94.4217	114.72	48.0752
LOC106666531	1.46451	0.00044263	0.00369383	838.876	331.818	449.082	1814.89	1410.23	1243.44
LOC106666539	1.18479	1.08e-10	5.92e-09	355.636	389.484	409.756	754.466	887.438	982.689
LOC106666551	-1.82761	0.00791758	0.0370738	73.2539	43.4861	55.8181	29.9607	14.7497	4.07417
LOC106666571	-1.35535	6.66e-08	1.89e-06	1167.34	1675.16	1611.11	485.727	572.779	682.016
LOC106666582	1.2906	0.00151034	0.00988127	82.706	84.1361	46.938	109.856	198.301	215.931
LOC106666589	1.27791	0.00818424	0.0380221	12.9967	11.3442	12.6859	18.158	37.6936	33.4082
LOC106666596	2.20392	4.06e-08	1.23e-06	83.8876	33.0872	58.3553	240.594	325.312	237.931
LOC106666599	1.99321	1.3e-17	2.55e-15	173.683	155.983	219.467	759.006	805.496	616.829
LOC106666600	1.21648	9.02e-09	3.2e-07	476.15	369.632	347.595	815.295	994.783	962.318
LOC106666608	1.7711	6.6e-09	2.43e-07	584.85	831.908	697.726	1683.25	2538.58	2996.96
LOC106666639	1.43888	2.76e-15	3.84e-13	3881.28	3946.84	4497.16	9401.32	11713.7	12297.5
LOC106666644	1.10878	0.000989216	0.00712771	49.6236	25.5244	46.938	82.619	86.8591	91.2613
LOC106666645	2.61021	2.38e-08	7.6e-07	48.4421	16.0709	24.1033	145.264	220.426	171.93
LOC106666679	-1.55363	5.09e-05	0.00060644	37.8085	40.65	53.2809	13.6185	18.8468	12.2225
LOC106666685	1.85045	0.0011682	0.00812904	20.0858	60.5024	31.7148	78.0795	122.094	206.968
LOC106666697	-1.99443	0.011113	0.047568	81.5245	20.7977	82.4586	21.7896	20.4856	4.07417
LOC106666707	-1.65022	0.00733336	0.0347864	18.9042	40.65	39.3264	14.5264	4.09713	13.0373
LOC106666721	1.73676	1.22e-07	3.23e-06	43.716	33.0872	41.8636	156.159	142.58	95.3355
LOC106666733	1.26346	1.09e-12	8.94e-11	359.181	304.403	343.789	717.242	895.632	802.611
LOC106666734	1.22569	7.24e-07	1.53e-05	204.402	172.054	134.471	376.779	458.878	360.156
LOC106666745	1.54969	9.81e-05	0.00105643	389.9	509.544	390.727	742.663	1175.88	1859.45
LOC106666754	-1.42673	1.64e-09	6.9e-08	170.138	208.922	190.289	57.1978	76.2066	78.224
LOC106666781	6.41769	2.81e-24	1.17e-21	7.08909	2.83605	17.7603	516.596	1107.04	681.201
LOC106666782	1.30292	2.33e-29	1.75e-26	724.269	687.269	718.024	1681.43	1842.07	1728.26
LOC106666807	1.09351	1.11e-08	3.89e-07	639.2	532.232	583.553	1061.34	1279.12	1402.33
LOC106666810	3.9606	8.1e-18	1.66e-15	122.878	51.0489	73.5784	1157.57	1826.5	861.279
LOC106666817	1.54109	0.00114018	0.0079784	93.3397	190.961	67.2354	256.936	438.393	330.822
LOC106666844	4.34245	1.65e-06	3.19e-05	1.18151	0.94535	2.53719	20.8817	46.7073	23.6302
LOC106666873	1.38748	1.93e-05	0.000257701	87.4321	61.4477	41.8636	167.054	177.815	154.818
LOC106666883	1.30873	4.72e-10	2.19e-08	164.231	159.764	183.946	346.818	448.226	461.196
LOC106666884	1.13662	0.00511849	0.0260691	287.108	469.839	185.215	551.096	745.677	777.351
LOC106666891	-1.66249	0.0103162	0.0451348	233.94	193.797	289.239	123.475	84.4009	18.7412
LOC106666893	1.33215	5.63e-08	1.62e-06	190.224	140.857	162.38	332.292	460.517	447.344
LOC106666944	-2.98744	0.000186893	0.00178284	74.4354	18.907	79.9214	4.53951	13.9302	3.25933
LOC106666980	1.68277	4.69e-11	2.81e-09	1115.35	1188.3	1527.39	3169.48	4684.66	4442.47
LOC106666983	1.10045	2.12e-10	1.08e-08	379.266	463.221	466.842	854.335	951.353	1002.25
LOC106666988	1.56635	6.41e-11	3.66e-09	40.1715	49.1582	40.595	138.001	122.094	127.114
LOC106667020	-1.58887	0.00931208	0.0418121	85.0691	100.207	201.706	69.0005	42.6101	17.1115
LOC106667036	1.14529	1.6e-09	6.78e-08	1234.68	1055.01	1058.01	2095.44	2518.1	2789.99
LOC106667038	1.04386	0.00230811	0.0137875	1456.81	744.936	823.317	1732.28	2274.73	2228.57
LOC106667055	1.44773	0.00053152	0.00427722	204.402	251.463	98.9503	406.74	473.628	635.57
LOC106667067	1.03187	1.48e-06	2.9e-05	1751.01	1194.92	1395.45	2700.1	3063.01	3111.03
LOC106667112	1.20653	7.68e-08	2.14e-06	386.355	472.675	388.19	788.058	964.464	1127.73
LOC106667124	-1.11223	0.00861581	0.0394518	43.716	28.3605	57.0867	21.7896	22.1245	15.4818
LOC106667136	-1.99969	0.00917029	0.0413085	1359.92	1264.88	1768.42	631.899	412.991	53.779
LOC106667138	2.20236	0.00045495	0.00376596	5.90757	7.5628	2.53719	18.158	21.3051	35.8527
LOC106667154	1.60696	0.002248	0.0135216	8.2706	4.72675	7.61156	20.8817	23.7633	17.1115
LOC106667156	1.40508	2.35e-14	2.81e-12	4318.44	3666.07	4183.82	9246.98	12276.6	10698.8
LOC106667164	-1.09026	0.00114793	0.00801275	8122.91	10557.7	8627.7	5762.45	4303.62	2760.66
LOC106667170	1.3433	1.73e-10	9.05e-09	461.972	606.915	518.855	1140.32	1387.29	1503.37
LOC106667171	-1.11874	0.000454855	0.00376596	394.626	447.15	451.619	282.357	159.788	154.004
LOC106667198	-1.0177	1.62e-09	6.85e-08	1879.79	2074.1	2195.94	877.941	1075.09	1083.73
LOC106667200	-1.6128	4.27e-06	7.27e-05	2905.35	4724.86	3377	868.862	1086.56	1643.52
LOC106667217	1.42916	0.000305479	0.00270348	79.1615	58.6117	31.7148	138.001	135.205	184.152
LOC106667225	-1.47767	0.00394103	0.021173	370.996	325.2	285.434	157.067	151.594	44.001
LOC106667230	2.51727	1.89e-10	9.74e-09	11.8151	20.7977	12.6859	84.4348	107.345	71.7053
LOC106667241	-2.54718	0.000174059	0.00168611	17.7227	33.0872	41.8636	1.8158	4.91655	8.96317
LOC106667254	-2.51024	2.68e-07	6.4e-06	41.353	49.1582	87.5329	8.17111	13.1108	9.778
LOC106667269	-1.10139	0.00071211	0.00544276	68.5279	112.497	74.847	37.224	37.6936	44.8158
LOC106667272	-1.05083	0.00125808	0.00860047	90.9766	81.3001	131.934	39.9477	48.3461	57.8532
LOC106667274	3.63782	8.13e-32	8.33e-29	4740.24	2954.22	4385.53	37460	51308.3	61587.6
LOC106667275	1.62207	0.00248235	0.0146247	1780.54	501.981	583.553	2873.51	3071.21	2876.36
LOC106667284	-1.27843	2.04e-09	8.53e-08	218.58	273.206	286.702	114.396	109.803	96.9652
LOC106667287	-1.24804	9.89e-19	2.32e-16	2136.18	2106.24	2463.61	949.665	983.311	889.798
LOC106667290	-1.06129	8.89e-08	2.42e-06	997.199	1186.41	1403.06	537.478	599	581.791
LOC106667302	-1.41988	0.0101314	0.0445118	12.9967	16.0709	25.3719	5.44741	8.19426	6.51867
LOC106667306	1.47332	0.00375033	0.0203558	7.08909	5.6721	8.88015	20.8817	21.3051	17.1115
LOC106667317	1.20816	1.86e-08	6.15e-07	224.488	189.07	195.363	384.95	499.85	520.679
LOC106667320	-1.85914	0.00930826	0.0418121	791.615	350.725	1058.01	393.121	146.677	66.8163
LOC106667348	-1.2026	0.00984611	0.0435176	20.0858	28.3605	35.5206	13.6185	8.19426	14.667
LOC106667366	1.25688	0.000125541	0.0013029	277.656	481.183	328.566	660.044	874.327	1066.62
LOC106667370	1.10744	3.14e-09	1.27e-07	1117.71	864.995	1079.57	1961.07	2328.81	2304.35
LOC106667378	-1.07593	0.000148293	0.00148372	99.2472	70.9012	81.19	35.4082	45.0684	38.2972
LOC106667385	-1.33338	3.68e-07	8.45e-06	87.4321	95.4803	100.219	36.3161	31.9576	44.001
LOC106667389	-1.12005	9.9e-05	0.0010644	63.8018	84.1361	81.19	33.5924	40.9713	30.9637
LOC106667405	1.0034	9.83e-05	0.00105788	2676.13	1749.84	1854.68	3690.62	4824.78	4074.17
LOC106667409	-1.50998	0.00904702	0.040884	378.085	224.993	252.45	168.87	95.0534	36.6675
LOC106667419	-1.14914	0.00931415	0.0418121	38.99	26.4698	40.595	19.0659	18.8468	9.778
LOC106667422	1.12592	2.33e-07	5.68e-06	306.012	323.31	342.52	561.991	745.677	812.389
LOC106667426	-1.13814	0.00129088	0.00876865	81.5245	92.6443	93.8759	40.8556	54.9015	26.0747
LOC106667439	-1.04535	0.000194382	0.00184491	979.476	1305.53	1008.53	432.161	471.17	692.608
LOC106667452	-1.41111	0.000298603	0.00265679	40.1715	70.9012	62.1611	25.4212	16.3885	23.6302
LOC106667487	1.03141	3.24e-07	7.55e-06	243.392	279.824	222.004	441.24	516.238	567.939
LOC106667529	-1.20903	4.61e-15	6.18e-13	2038.11	2251.82	2391.3	906.086	1064.43	919.132
LOC106667531	1.45738	2.08e-15	2.97e-13	582.487	585.172	677.429	1499.85	1626.56	1937.67
LOC106667537	-1.34825	0.0104475	0.0455081	22.4488	34.9779	65.9669	17.2501	18.0274	13.0373
LOC106667552	-1.49719	2.18e-11	1.38e-09	1318.57	1573.06	1614.92	601.939	573.598	421.269
LOC106667557	2.26613	1.31e-10	7.03e-09	87.4321	73.7373	149.694	454.859	597.361	437.566
LOC106667562	-1.23958	0.000200926	0.00189902	2645.41	3850.41	4422.32	1074.96	1863.37	1685.08
LOC106667585	1.39754	6.62e-09	2.43e-07	1006.65	726.974	979.354	1956.53	2455	2732.14
LOC106667600	2.54326	9.21e-21	2.96e-18	232.758	200.414	216.929	974.178	1636.39	1176.62
LOC106667617	-1.03873	0.000276945	0.00248161	129.967	161.655	205.512	79.8953	93.4145	68.446
LOC106667625	-1.06382	6.57e-06	0.000102267	797.523	607.86	951.445	399.477	360.547	366.675
LOC106667643	1.05661	0.000198365	0.00187955	280.019	420.681	332.371	547.465	754.691	848.242
LOC106667698	1.84494	2.2e-13	2.05e-11	258.752	187.179	223.272	697.268	980.033	723.572
LOC106667722	1.16814	0.00110631	0.00778983	1094.08	1844.38	870.255	2366.9	2907.32	3287.85
LOC106667725	-1.86303	6.22e-05	0.000717527	61.4388	50.1035	106.562	27.237	18.0274	14.667
LOC106667726	1.00962	1.34e-05	0.000191465	354.454	339.381	296.851	529.306	674.387	791.203
LOC106667728	-1.52042	0.00123872	0.00850423	114.607	164.491	214.392	69.0005	74.5677	28.5192
LOC106667742	1.81962	7.19e-06	0.000110278	59.0757	134.24	90.0701	244.225	335.965	422.899
LOC106667753	-1.03061	0.000125915	0.00130502	280.019	235.392	329.834	163.422	142.58	107.558
LOC106667757	4.48334	1.5e-12	1.19e-10	3.54454	1.8907	11.4173	130.738	149.955	81.4833
LOC106667772	1.27623	3.16e-05	0.000401383	164.231	108.715	109.099	302.331	378.575	243.635
LOC106667791	-1.31489	0.00336203	0.0188067	158.323	148.42	206.781	85.3427	88.498	32.5933
LOC106667792	-1.42907	0.00265609	0.0154773	172.501	103.043	149.694	85.3427	41.7907	30.9637
LOC106667827	-1.21907	0.000857047	0.00633147	203.221	309.129	181.409	74.4479	90.1368	133.633
LOC106667829	-1.80969	0.0021725	0.0131659	10.6336	22.6884	22.8347	5.44741	5.73598	4.889
LOC106667832	-1.32789	0.00864221	0.0395303	42.5345	29.3058	78.6528	25.4212	16.3885	17.9263
LOC106667834	-1.55495	2.96e-08	9.21e-07	259.933	186.234	219.467	73.54	59.8181	92.891
LOC106667841	1.90994	2.29e-17	4.3e-15	289.471	281.714	318.417	869.77	1224.22	1246.7
LOC106667853	1.16537	6.2e-05	0.000715397	135.874	79.4094	81.19	224.252	219.606	220.005
LOC106667858	-1.40383	0.0110197	0.0472417	12606.8	10353.5	17545.9	8929.21	4190.54	2188.64
LOC106667876	-1.98515	0.00116735	0.00812836	651.015	597.461	1018.68	349.542	154.871	68.446
LOC106667880	-1.51686	0.00759984	0.0357942	277.656	271.315	362.818	144.356	140.941	33.4082
LOC106667891	-1.67396	0.00828002	0.0384037	236.303	123.841	172.529	83.5269	68.0123	15.4818
LOC106667895	-1.30124	0.0118358	0.0499223	99.2472	65.2291	140.814	51.7504	52.4432	19.556
LOC106667934	1.46896	1.27e-09	5.49e-08	310.738	326.146	333.64	712.703	849.745	1123.66
LOC106667957	-1.88501	0.000604486	0.00473584	108.699	85.0815	120.516	42.6714	32.777	9.778
LOC106667963	-2.14979	9.16e-36	2.06e-32	4295.99	3522.37	3699.22	853.427	959.548	782.24
LOC106667966	1.13092	4.58e-05	0.000553971	259.933	213.649	252.45	380.411	638.333	569.569
LOC106667976	1.1989	0.0011319	0.00793034	64.9833	34.0326	71.0412	117.119	154.871	115.706
LOC106668006	-1.10102	0.00271399	0.0157283	34.2639	41.5954	50.7437	15.4343	19.6662	23.6302
LOC106668020	-1.76991	1.69e-51	9.52e-48	2919.52	2966.51	3021.79	818.019	861.216	932.169
LOC106668050	-1.72972	5.21e-14	5.82e-12	817.608	837.58	1054.2	219.712	296.632	299.859
LOC106668090	1.59442	4.73e-10	2.19e-08	174.864	217.43	204.244	555.636	754.691	492.159
LOC106668093	1.66601	0.00422236	0.0224171	8.2706	3.7814	10.1487	17.2501	20.4856	30.9637
LOC106668095	1.09656	2.05e-07	5.05e-06	375.722	281.714	346.326	613.741	773.538	756.165
LOC106668112	-1.01924	0.00696888	0.0334233	466.698	370.577	501.094	292.344	241.731	126.299
LOC106668120	1.11345	5.58e-09	2.11e-07	382.811	291.168	342.52	750.834	786.649	659.2
LOC106668121	-1.0616	0.0111315	0.0476292	1826.62	1040.83	1930.8	926.967	925.132	446.529
LOC106668127	-1.70886	0.00177622	0.0112213	179.59	453.768	235.958	55.382	65.5541	145.04
LOC106668135	1.07329	0.000485553	0.00397836	164.231	214.594	116.711	288.713	377.755	378.898
LOC106668142	2.86618	6.2e-22	2.33e-19	1045.64	685.379	920.999	5061.55	8268.83	5999.62
LOC106668165	1.77195	1.27e-10	6.86e-09	694.731	501.035	512.512	1558.87	2438.61	1835
LOC106668204	1.87146	0.00364058	0.0199101	179.59	1022.87	424.979	1429.04	1827.32	2701.17
LOC106668207	3.03647	3.37e-19	8.44e-17	54.3497	44.4314	32.9834	316.858	471.989	294.155
LOC106668273	1.23021	4.04e-06	6.93e-05	170.138	184.343	183.946	305.055	500.669	457.122
LOC106668274	1.83164	3.7e-10	1.77e-08	131.148	166.382	161.111	385.858	654.721	592.384
LOC106668302	-2.13454	0.000494791	0.00403351	96.8842	69.0105	86.2643	27.237	25.4022	4.889
LOC106668332	1.03839	1.42e-05	0.000201881	306.012	359.233	378.041	556.544	753.872	831.945
LOC106668359	2.12132	6.26e-09	2.34e-07	36.627	26.4698	41.8636	119.843	202.398	131.188
LOC106668362	-1.43579	4.42e-06	7.45e-05	212.673	378.14	295.582	90.7901	127.011	110.003
LOC106668369	1.26877	0.0045997	0.024002	127.604	44.4314	59.6239	200.646	180.274	176.004
LOC106668381	-1.81791	6.17e-08	1.76e-06	290.653	297.785	457.962	69.9084	113.9	112.447
LOC106668406	-1.15827	1.33e-08	4.54e-07	685.279	590.844	622.879	232.423	294.174	323.489
LOC106668407	-1.98971	5.61e-14	6.2e-12	1116.53	1640.18	1636.49	297.792	401.519	406.602
LOC106668429	-1.78963	0.0113248	0.0482912	4046.69	3340.87	5277.35	2368.71	1011.17	283.562
LOC106668444	-1.59426	6.73e-06	0.00010459	108.699	81.3001	154.768	33.5924	43.4296	36.6675
LOC106668461	2.18276	1.11e-27	6.92e-25	2802.55	2280.18	3064.92	10877.6	13659	12447.4
LOC106668498	1.11896	1.64e-07	4.19e-06	289.471	406.5	337.446	661.86	780.913	804.241
LOC106668511	1.21932	2.31e-12	1.71e-10	399.352	417.845	381.847	812.572	1048.05	932.169
LOC106668584	1.38159	1.28e-06	2.56e-05	31.9009	33.0872	50.7437	99.8692	97.5117	101.854
LOC106668661	1.42863	4.81e-10	2.22e-08	587.213	462.276	431.322	1098.56	1449.56	1437.37
LOC106668663	-1.70407	0.009821	0.0434731	114.607	103.988	159.843	49.0267	58.1792	8.96317
LOC106668681	-1.22249	0.000183282	0.00175434	108.699	166.382	130.665	59.9215	42.6101	71.7053
LOC106668685	2.53624	7.58e-20	2.13e-17	1380.01	914.153	942.565	4975.3	7199.47	6597.71
LOC106668700	-1.58165	1.64e-05	0.000225134	105.155	127.622	78.6528	29.0528	27.8605	47.2603
LOC106668722	-1.58068	0.00113126	0.00793034	287.108	147.475	150.963	86.2506	75.3872	34.223
LOC106668726	1.87034	1.52e-12	1.19e-10	242.211	277.933	233.421	670.939	1011.17	1074.77
LOC106668729	3.86535	4.96e-06	8.21e-05	2.36303	2.83605	0	30.8686	32.777	16.2967
LOC106668748	1.13911	0.00460429	0.0240148	298.923	236.337	114.173	406.74	508.863	515.79
LOC106668792	-1.41047	0.00345481	0.0191639	66.1648	67.1198	63.4297	9.98692	31.1382	32.5933
LOC106668795	1.11967	4.78e-11	2.85e-09	577.761	522.778	525.198	1051.35	1143.92	1336.33
LOC106668796	2.79503	6.47e-06	0.000101133	4.72606	4.72675	2.53719	27.237	36.8742	20.3708
LOC106668798	-1.49408	0.00358123	0.0196714	105.155	90.7536	114.173	46.303	49.985	13.8522
LOC106668803	-1.60051	2.42e-06	4.48e-05	3276.34	2054.25	4544.1	1132.15	1060.34	1063.36
LOC106668810	-1.0085	7.05e-05	0.000800234	1747.46	2557.17	2869.56	1095.84	1208.65	1261.36
LOC106668818	1.02173	9.57e-05	0.00103331	426.527	546.412	490.946	734.492	1165.22	1073.14
LOC106668822	1.17075	1.23e-05	0.000176689	454.883	489.691	371.698	750.834	996.422	1217.36
LOC106668827	-1.29701	0.0107656	0.0465944	145.326	128.568	189.02	94.4217	68.0123	26.0747
LOC106668834	1.14148	4.15e-11	2.52e-09	763.259	791.258	912.119	1588.83	1943.68	1906.71
LOC106668838	1.51439	5.76e-06	9.17e-05	164.231	301.567	219.467	489.359	724.372	746.387
LOC106668880	1.25327	4.15e-08	1.25e-06	697.094	591.789	536.615	1185.72	1465.13	1700.56
LOC106668915	1.15836	3.73e-06	6.48e-05	673.463	415.009	529.003	1088.57	1209.47	1309.44
LOC106668918	2.40822	4.81e-15	6.37e-13	120.515	86.0268	106.562	440.332	729.289	488.9
LOC106668930	1.54559	2.59e-08	8.18e-07	554.13	848.924	723.098	1611.52	2162.46	2434.72
LOC106668931	1.06632	0.000106222	0.00112684	2975.05	2085.44	2207.35	3847.69	5416.4	5953.99
LOC106668932	1.90681	2.65e-08	8.31e-07	62.6203	69.9559	36.7892	165.238	232.717	240.376
LOC106668935	1.45521	5.61e-07	1.21e-05	122.878	82.2454	87.5329	212.449	316.298	272.154
LOC106668953	-1.84893	0.0040187	0.0215081	24.8118	75.628	25.3719	7.26321	13.9302	13.8522
LOC106668955	1.03687	0.00169015	0.0107882	50.8051	51.0489	46.938	69.0005	119.636	116.521
LOC106668962	-1.60339	0.000636317	0.00495076	3279.89	1760.24	4610.07	1397.26	1119.34	659.2
LOC106668965	6.35532	1.63e-30	1.41e-27	36.627	28.3605	93.8759	3785.04	6237.47	2921.18
LOC106668967	-2.13813	0.000242006	0.00222022	30.7194	35.9233	21.5661	3.63161	11.472	4.889
LOC106668968	3.99308	6.02e-20	1.83e-17	5.90757	6.61745	12.6859	104.409	149.135	140.151
LOC106668969	6.40306	2.28e-16	3.83e-14	1.18151	0.94535	5.07437	203.37	268.772	105.928
LOC106668970	3.89648	2.53e-12	1.85e-10	31.9009	14.1802	17.7603	297.792	489.197	159.707
LOC106668976	1.40983	0.000195057	0.00184976	18.9042	12.2895	20.2975	52.6583	41.7907	40.7417
LOC106668977	-1.32007	0.00452781	0.0237257	56.7127	50.1035	102.756	17.2501	32.777	33.4082
LOC106668989	1.13789	0.00343965	0.0191174	79.1615	44.4314	35.5206	98.0533	137.664	114.077
LOC106668999	-1.09786	9.59e-07	1.96e-05	1394.19	1034.21	1585.74	612.833	632.597	629.051
LOC106669008	1.06019	1.77e-07	4.5e-06	1577.32	1579.68	1754.46	2771.82	3503.86	3964.16
LOC106669009	2.02744	4.58e-06	7.66e-05	17.7227	12.2895	29.1776	57.1978	89.3174	91.2613
LOC106669018	1.96636	0.000489793	0.00400436	7.08909	10.3988	20.2975	48.1188	68.0123	30.1488
LOC106669041	-2.35791	0.000299777	0.00266347	22.4488	26.4698	52.0123	9.07901	8.19426	2.4445
LOC106669045	1.50529	4.86e-10	2.23e-08	73.2539	73.7373	77.3842	229.699	235.995	171.115
LOC106669047	2.68212	4.39e-09	1.71e-07	51.9867	36.8686	35.5206	139.817	284.341	373.194
LOC106669057	-1.60366	3.6e-05	0.00045024	66.1648	126.677	105.293	25.4212	31.1382	41.5565
LOC106669058	-1.06317	0.00641242	0.0313144	270.567	178.671	291.776	152.527	130.289	71.7053
LOC106669068	1.56075	0.00328837	0.0184688	21.2673	39.7047	43.1322	84.4348	58.1792	164.596
LOC106669069	1.76304	2.29e-12	1.71e-10	567.127	451.877	496.02	1324.63	2093.63	1721.74
LOC106669070	1.49758	0.00162057	0.0104447	43.716	58.6117	74.847	148.896	93.4145	257.487
LOC106669074	1.89816	3.53e-05	0.000442804	129.967	110.606	96.4131	292.344	694.054	269.71
LOC106669129	-1.19663	1.05e-06	2.13e-05	779.8	1123.08	1201.36	495.714	449.865	409.046
LOC106669148	2.12549	0.000107495	0.00113606	2.36303	8.50815	6.34297	23.6054	25.4022	27.7043
LOC106669161	1.16506	3.15e-06	5.63e-05	263.478	161.655	227.078	457.582	483.461	518.234
LOC106669171	2.12013	3.57e-07	8.26e-06	111.062	70.9012	62.1611	288.713	517.058	255.043
LOC106669179	2.94836	1.26e-09	5.45e-08	95.7027	49.1582	46.938	371.332	764.524	343.045
LOC106669191	2.55409	7.61e-07	1.6e-05	133.511	67.1198	40.595	423.082	653.082	340.6
LOC106669202	3.97239	2.92e-16	4.77e-14	14.1782	33.0872	36.7892	328.66	648.985	343.045
LOC106669207	1.14314	2.25e-08	7.24e-07	858.961	875.394	875.329	1520.73	2118.22	2124.27
LOC106669212	-2.17352	0.00213252	0.0130076	186.679	141.802	276.553	83.5269	40.1519	10.5928
LOC106669219	1.92399	7.79e-08	2.16e-06	14.1782	12.2895	19.0289	53.5662	63.0958	53.779
LOC106669220	1.02169	3.32e-12	2.38e-10	661.648	578.554	668.549	1274.69	1384.01	1213.29
LOC106669230	1.31773	2.2e-11	1.38e-09	433.616	360.178	346.326	828.914	948.076	1064.17
LOC106669234	-2.78128	2.33e-07	5.68e-06	966.479	1498.38	2204.82	232.423	344.978	101.854
LOC106669235	-2.6089	5.11e-06	8.39e-05	385.174	486.855	886.747	118.935	131.928	37.4823
LOC106669241	1.48931	1.78e-13	1.73e-11	139.419	143.693	105.293	357.713	385.13	351.193
LOC106669242	-1.42457	1.47e-07	3.81e-06	2442.19	3511.03	2908.88	858.875	1089.84	1352.62
LOC106669244	-2.69178	2.53e-07	6.11e-06	68.5279	155.983	91.3387	16.3422	9.01368	23.6302
LOC106669255	1.23649	1.5e-06	2.95e-05	288.29	194.742	190.289	473.925	594.084	517.419
LOC106669263	1.03111	5.07e-06	8.32e-05	451.339	427.298	440.202	689.097	983.311	1021.8
LOC106669279	-1.82723	0.0005767	0.00456258	40.1715	108.715	62.1611	15.4343	28.6799	15.4818
LOC106669286	1.30332	1.64e-05	0.000224766	1688.38	2380.39	2152.8	3868.57	4692.03	6794.9
LOC106669311	1.18621	0.000209109	0.00196267	72.0724	79.4094	128.128	178.857	245.008	210.227
LOC106669319	2.03109	4.01e-07	9.04e-06	345.002	313.856	139.545	956.02	1293.87	1016.1
LOC106669322	1.69318	4.2e-07	9.39e-06	60.2573	35.9233	50.7437	147.988	197.482	127.114
LOC106669342	-1.10255	0.00461994	0.0240741	233.94	140.857	194.095	124.382	81.9426	58.668
LOC106669348	1.0376	0.00339862	0.0189549	43.716	89.8082	81.19	128.014	140.122	173.56
LOC106669363	1.0116	5.68e-10	2.57e-08	628.566	586.117	641.908	1101.28	1390.57	1249.14
LOC106669371	-1.23109	1.79e-05	0.0002429	981.839	1453	1373.89	403.108	619.486	599.717
LOC106669406	-2.20772	3.49e-06	6.15e-05	4475.58	2774.6	3007.83	446.687	538.363	1235.29
LOC106669420	-1.61115	2.48e-11	1.54e-09	1215.78	1533.36	1201.36	340.463	445.768	506.826
LOC106669432	2.02256	2.94e-13	2.67e-11	200.858	298.731	168.723	857.059	921.854	943.577
LOC106669438	-2.21022	1.53e-12	1.19e-10	379.266	529.396	584.822	134.369	79.4843	109.188
LOC106669450	1.79874	1.1e-24	4.95e-22	343.821	311.965	393.264	1105.82	1306.16	1232.03
LOC106669451	1.22462	1.15e-13	1.18e-11	752.625	851.76	716.755	1630.59	1985.47	1811.37
LOC106669452	1.87361	7.89e-15	1.03e-12	119.333	175.835	142.082	464.845	540.002	601.347
LOC106669485	1.05539	1.56e-05	0.000216878	378.085	470.784	359.012	688.189	811.232	1012.84
LOC106669487	2.07337	0.00209847	0.0128417	81.5245	640.002	380.578	1422.68	1767.5	1450.4
LOC106669505	-1.1772	1.82e-10	9.43e-09	1117.71	1490.82	1260.98	535.662	608.833	567.124
LOC106669544	-1.1165	0.00553684	0.0278101	751.443	365.85	803.02	335.016	337.603	212.672
LOC106669548	1.9085	8.23e-11	4.57e-09	4430.68	3667.01	6803.47	17453.5	19135.2	19347.4
LOC106669551	1.19925	0.00539669	0.0272154	109.881	48.2128	45.6694	143.448	182.732	140.966
LOC106669562	-1.03181	0.000162022	0.00159141	3184.18	3073.33	3461.99	2013.73	1612.63	1127.73
LOC106669564	-2.99905	2.62e-12	1.91e-10	2497.72	1283.79	3585.04	247.857	333.506	339.786
LOC106669585	-1.11401	0.00788438	0.036949	1141.34	910.372	1432.24	786.243	520.335	303.118
LOC106669589	2.14579	2.08e-19	5.46e-17	288.29	236.337	230.884	876.125	1217.67	1248.32
LOC106669593	-1.19342	0.000403077	0.0034169	180.772	323.31	235.958	84.4348	105.706	133.633
LOC106669597	-2.22659	0.000626736	0.004883	127.604	557.756	187.752	36.3161	63.9152	86.3723
LOC106669610	-1.97583	0.00984528	0.0435176	424.164	491.582	704.069	216.988	174.538	20.3708
LOC106669616	-1.50673	0.000168245	0.00164108	635.655	603.133	1163.3	216.081	384.311	244.45
LOC106669618	-1.52373	0.00138552	0.0092472	33.0824	30.2512	49.4751	15.4343	16.3885	7.3335
LOC106669643	-1.22906	2.22e-05	0.000292968	146.508	112.497	181.409	69.0005	54.0821	64.3718
LOC106669676	3.51517	1.65e-18	3.72e-16	53.1682	40.65	71.0412	421.266	877.605	577.717
LOC106669680	-2.47154	1.87e-27	1.11e-24	1642.31	1989.02	1748.12	278.726	290.077	400.898
LOC106669685	-1.67737	9.37e-08	2.53e-06	1218.14	982.219	1351.05	251.489	474.448	383.787
LOC106669688	1.35701	1.59e-11	1.02e-09	194.95	157.873	167.454	395.845	502.308	432.677
LOC106669690	-2.25059	0.00397631	0.0213218	90.9766	70.9012	68.504	37.224	5.73598	5.70383
LOC106669691	1.61424	3.45e-20	1.08e-17	1095.26	877.285	1030.1	2725.52	3173.64	3288.67
LOC106669692	1.2476	6.43e-11	3.66e-09	152.415	152.201	163.649	318.673	405.616	386.231
LOC106669693	1.13778	1.32e-08	4.54e-07	425.345	358.288	324.76	708.163	848.106	882.465
LOC106669699	-1.22169	0.0046352	0.0241202	71237.1	38630.8	102652	36716.4	32187	22220.5
LOC106669716	1.79264	1.88e-08	6.18e-07	280.019	160.709	192.826	607.386	911.201	673.867
LOC106669723	1.11511	0.0035882	0.0196928	148.871	92.6443	220.735	333.2	385.95	279.488
LOC106669733	1.84135	2.33e-06	4.33e-05	92.1582	72.7919	159.843	319.581	489.197	351.193
LOC106669739	1.99108	6.35e-10	2.86e-08	27.1748	34.0326	38.0578	144.356	150.774	99.4097
LOC106669743	2.04797	1.44e-07	3.77e-06	41.353	30.2512	49.4751	106.224	193.384	198.005
LOC106669761	-1.03231	0.00670438	0.0324217	165.412	89.8082	183.946	83.5269	75.3872	55.4087
LOC106669765	-1.53571	2.6e-09	1.07e-07	105.155	119.114	145.888	39.9477	43.4296	44.001
LOC106669766	2.13154	1.97e-08	6.47e-07	67.3463	41.5954	64.6983	169.778	332.687	255.043
LOC106669781	-1.11236	2.43e-07	5.89e-06	914.492	774.242	1079.57	402.2	393.324	484.011
LOC106669803	1.02677	1.74e-06	3.36e-05	451.339	618.259	563.255	969.639	1108.68	1249.95
LOC106669818	1.2522	3.23e-05	0.000410395	80.343	52.9396	64.6983	128.922	192.565	148.3
LOC106669820	2.33111	1.68e-12	1.28e-10	51.9867	47.2675	36.7892	204.278	300.729	180.893
LOC106669842	1.26711	0.00039299	0.0033465	720.724	467.003	867.718	1157.57	1752.75	2033.82
LOC106669844	1.20466	7.33e-08	2.06e-06	181.953	138.966	137.008	305.055	365.464	383.787
LOC106669904	1.22826	0.000556858	0.00444303	277.656	167.327	175.066	514.78	601.459	335.711
LOC106669909	1.87065	1.31e-12	1.05e-10	425.345	290.222	412.293	1165.75	1655.24	1298.84
LOC106669934	1.19616	0.00117873	0.00818215	15.3597	26.4698	25.3719	61.7373	44.249	48.89
LOC106669956	-1.24477	0.000744656	0.00563446	35.4454	58.6117	52.0123	22.6975	22.1245	17.1115
LOC106669965	-1.19882	0.00976373	0.0433064	44.8976	56.721	26.6405	24.5133	13.1108	18.7412
LOC106669969	5.46761	1.55e-35	2.9e-32	29.5379	38.7593	55.8181	1439.93	2750.81	1288.25
LOC106669971	-1.19868	0.00128716	0.00876201	48.4421	65.2291	67.2354	18.158	25.4022	35.0378
LOC106670040	1.24889	2.52e-14	2.99e-12	469.061	530.341	508.706	1048.63	1271.75	1264.62
LOC106670041	1.12658	4.21e-09	1.64e-07	505.688	408.391	369.161	872.493	955.45	973.726
LOC106670051	1.60164	0.00637923	0.0311832	23.6303	5.6721	8.88015	35.4082	34.4159	44.8158
LOC106670060	1.24398	4.41e-06	7.44e-05	181.953	191.906	277.822	423.082	568.681	549.198
LOC106670071	1.04639	1.43e-07	3.74e-06	509.233	454.713	465.574	809.848	1022.64	1118.77
LOC106670072	1.44379	2.46e-08	7.79e-07	280.019	182.453	196.632	560.175	687.498	543.494
LOC106670073	1.58838	1.22e-14	1.52e-12	244.574	167.327	202.975	611.926	619.486	613.57
LOC106670075	1.24135	1.71e-07	4.37e-06	1922.32	1244.08	1442.39	3335.63	3999.62	3558.38
LOC106670077	-1.25305	0.00116309	0.00811353	3321.24	2955.16	4583.43	2161.71	1444.65	950.096
LOC106670079	1.0522	7.24e-08	2.04e-06	373.359	345.053	351.4	621.912	739.122	856.39
LOC106670081	-1.80884	0.00321593	0.0181426	21366.5	19349.4	33660.9	12546.3	6320.23	2362.2
LOC106670114	-3.44523	4.09e-18	8.69e-16	793.978	1064.46	1202.63	54.4741	91.7757	134.448
LOC106670118	1.29439	2.21e-14	2.68e-12	382.811	385.703	359.012	898.822	1043.95	823.797
LOC106670138	1.01835	0.00886585	0.0403078	444.25	827.181	408.487	832.546	1190.63	1381.96
LOC106670145	-1.37476	0.000148747	0.00148562	861.324	496.309	1089.72	261.476	363.006	318.6
LOC106670169	1.55712	6.08e-11	3.53e-09	216.217	155.983	215.661	487.543	635.874	602.162
LOC106670186	1.49606	1.32e-25	6.46e-23	1247.68	1097.55	1332.02	3299.31	3595.64	3471.19
LOC106670195	-1.17556	0.000804319	0.00600115	1951.86	2543.94	1405.6	601.031	1002.16	1009.58
LOC106670212	5.93018	3.74e-13	3.24e-11	0	0.94535	3.80578	98.9612	107.345	67.6312
LOC106670231	-1.45783	0.00344486	0.0191363	38.99	37.814	67.2354	26.3291	15.5691	10.5928
LOC106670256	3.40483	1.59e-13	1.58e-11	86.2506	39.7047	54.5495	457.582	957.089	492.159
LOC106670299	2.64049	1.05e-05	0.000154728	14.1782	84.1361	48.2065	252.397	337.603	327.563
LOC106670300	2.14399	0.0015122	0.00988766	5.90757	42.5407	43.1322	165.238	140.941	99.4097
LOC106670310	-2.35787	0.0073044	0.0346636	126.422	162.6	213.124	56.2899	39.3324	2.4445
LOC106670323	2.43379	9.86e-07	2.01e-05	66.1648	34.0326	36.7892	198.83	386.769	153.189
LOC106670335	-2.3245	6.68e-18	1.39e-15	975.931	1011.52	1503.28	223.344	267.133	206.153
LOC106670357	1.08435	3.22e-13	2.83e-11	239.848	247.682	265.136	502.069	567.043	525.568
LOC106670380	1.67686	3.42e-12	2.44e-10	224.488	169.218	220.735	540.201	762.066	658.385
LOC106670400	-1.37793	0.000408716	0.0034569	309.557	361.124	653.326	215.173	150.774	143.411
LOC106670417	-1.19511	0.000173466	0.00168326	167.775	248.627	196.632	62.6452	98.3311	106.743
LOC106670437	1.86574	4.98e-08	1.45e-06	125.241	103.988	106.562	309.594	581.792	331.637
LOC106670439	1.2361	1.58e-05	0.000218474	954.664	827.181	641.908	1419.96	2013.33	2276.64
LOC106670448	1.51503	9.03e-05	0.000985598	36.627	17.9616	21.5661	61.7373	68.8318	85.5575
LOC106670455	1.20903	9.11e-08	2.48e-06	476.15	400.828	388.19	783.519	1008.71	1131.8
LOC106670494	-2.93685	3.99e-53	4.5e-49	2397.29	3187.72	2886.05	342.279	359.728	404.157
LOC106670503	1.03612	7.84e-06	0.00011926	237.484	239.174	208.049	368.608	492.475	543.494
LOC106670505	1.23176	1.57e-05	0.000218033	114.607	95.4803	154.768	242.41	335.965	275.414
LOC106670512	1.27745	0.0019663	0.0121789	40.1715	22.6884	30.4462	49.9346	78.6649	96.1503
LOC106670525	4.10291	7.24e-19	1.74e-16	44.8976	26.4698	38.0578	419.45	982.492	470.974
LOC106670535	-1.32342	4.55e-05	0.000551094	177.227	184.343	262.599	69.9084	109.803	69.2608
LOC106670552	2.1081	2.33e-16	3.86e-14	237.484	181.507	171.26	690.005	1007.89	845.797
LOC106670557	-1.19989	0.00722889	0.0344067	51.9867	34.9779	65.9669	15.4343	19.6662	30.9637
LOC106670578	1.4156	5.16e-06	8.44e-05	357.999	243.9	381.847	694.545	802.218	1124.47
LOC106670579	1.36162	5.37e-05	0.000635895	96.8842	154.092	92.6073	247.857	258.939	378.898
LOC106670614	3.53569	6.47e-09	2.4e-07	5.90757	4.72675	10.1487	46.303	122.914	67.6312
LOC106670633	1.06664	5.68e-06	9.08e-05	4085.68	3775.73	3016.72	6076.58	8441.72	8267.3
LOC106670636	1.62728	9.21e-08	2.49e-06	2561.52	2086.39	1528.66	5233.14	8026.28	5822.8
LOC106670639	1.32365	2.17e-12	1.64e-10	463.154	446.205	369.161	964.191	1198.82	1038.91
LOC106670661	-1.22855	0.000422427	0.0035542	207.947	212.704	268.942	123.475	110.622	60.2977
LOC106670690	1.34828	1.29e-06	2.56e-05	171.32	146.529	152.231	292.344	406.435	497.048
LOC106670700	-1.25597	3.84e-05	0.000474123	543.497	781.804	587.359	189.751	285.16	325.933
LOC106670701	1.18516	3.26e-05	0.000413805	1162.61	1384.94	1197.55	2096.34	2659.86	3760.46
LOC106670710	-1.31502	1.05e-06	2.13e-05	452.52	654.182	589.896	194.291	204.856	282.747
LOC106670716	1.07087	0.000908157	0.00665667	231.577	294.949	167.454	366.792	525.252	567.939
LOC106670730	-1.25615	0.0037456	0.0203461	56.7127	47.2675	109.099	29.9607	31.9576	26.8895
LOC106670734	1.23843	1.04e-05	0.000154022	362.725	478.347	312.074	701.808	1016.91	1004.69
LOC106670744	-1.66	0.00113871	0.00797313	531.682	251.463	797.945	202.462	192.565	105.114
LOC106670746	6.90921	1.18e-12	9.53e-11	0	0.94535	3.80578	173.409	294.993	77.4092
LOC106670748	-1.17805	0.00869851	0.0397555	256.389	157.873	347.595	69.0005	113.081	154.004
LOC106670755	1.42814	0.000414473	0.00350034	11.8151	13.2349	11.4173	29.0528	31.1382	38.2972
LOC106670759	-1.66763	0.00248331	0.0146247	241.029	254.299	671.086	128.922	166.343	71.7053
LOC106670762	-1.32404	0.000850789	0.00630591	1062.18	764.788	1824.24	383.134	549.015	525.568
LOC106670763	-1.38346	0.00806234	0.0375953	1879.79	990.727	2790.91	964.191	824.342	381.342
LOC106670773	1.30613	3.79e-08	1.15e-06	5300.28	3528.99	5467.64	11184.4	12217.6	11946.3
LOC106670786	-1.26079	3.92e-07	8.87e-06	8036.66	7032.46	7595.07	2296.08	3594	3567.34
LOC106670814	3.65624	4.52e-06	7.6e-05	3.54454	0.94535	3.80578	16.3422	40.1519	44.001
LOC106670816	-2.09706	0.00555818	0.0278891	7019.38	6461.47	11135.7	3753.26	1634.75	365.86
LOC106670818	-2.00302	0.0022585	0.0135631	34.2639	25.5244	54.5495	16.3422	9.01368	3.25933
LOC106670828	1.16367	0.00654579	0.031869	300.105	126.677	134.471	503.885	405.616	347.119
LOC106670850	-1.14218	5.06e-07	1.1e-05	264.659	221.212	225.81	88.9743	125.372	107.558
LOC106670852	-1.54376	0.0102071	0.0447443	353.273	262.807	413.561	170.685	148.316	34.223
LOC106670855	-1.21024	0.00223846	0.0134786	11789.2	8000.5	12513.4	5834.17	5503.26	2623.76
LOC106670876	1.52604	0.00177974	0.0112328	30.7194	57.6663	29.1776	62.6452	134.386	143.411
LOC106670888	1.0202	0.000220958	0.00206411	281.201	417.845	504.9	757.19	840.731	843.353
LOC106670890	-1.55127	0.010575	0.0459813	11679.3	6280.9	21032	6657.64	4682.2	1964.56
LOC106670896	-2.15535	2.56e-30	2.06e-27	3128.65	3087.51	2888.59	562.899	697.331	783.055
LOC106670899	-1.72119	0.00801185	0.0374529	9328.06	4679.48	18220.8	5116.02	3260.5	1398.25
LOC106670903	-1.73754	0.00207482	0.0127384	7139.89	3778.56	13075.4	3517.21	2305.86	1372.18
LOC106670912	-1.5264	0.000334622	0.0029269	31.9009	39.7047	54.5495	9.98692	16.3885	17.1115
LOC106670923	-1.21644	0.000527049	0.00424427	457.246	682.543	654.594	190.659	218.787	362.601
LOC106670924	-1.1054	4.15e-05	0.000507844	1186.24	1815.07	1500.75	645.518	594.084	853.131
LOC106670925	2.56262	3.02e-16	4.86e-14	75.617	57.6663	76.1156	291.436	494.933	446.529
LOC106670930	1.10223	0.000135022	0.0013853	202.039	139.912	120.516	366.792	349.895	276.229
LOC106670938	1.60085	8.86e-08	2.42e-06	250.481	133.294	177.603	546.557	630.138	523.123
LOC106670953	1.22531	2.55e-07	6.13e-06	303.649	202.305	218.198	522.951	550.654	617.644
LOC106670956	-1.13235	4.73e-07	1.04e-05	1728.56	2423.88	2157.88	828.914	950.534	1099.21
LOC106670981	-2.18386	4.3e-07	9.58e-06	80.343	86.0268	106.562	31.7765	12.2914	16.2967
LOC106670982	-2.34644	3.65e-10	1.75e-08	773.892	620.15	952.714	146.172	98.3311	216.746
LOC106670997	-1.20193	6.53e-09	2.41e-07	2133.82	2781.22	2926.64	1238.38	1159.49	1011.21
LOC106671002	1.31359	0.000941568	0.00686583	30.7194	63.3384	65.9669	98.9612	154.871	144.226
LOC106671007	1.73816	7.76e-07	1.63e-05	206.765	155.037	338.714	719.966	880.063	732.535
LOC106671010	-2.2286	1.51e-12	1.19e-10	336.732	333.709	488.408	67.1847	72.1095	107.558
LOC106671015	1.89586	4.84e-07	1.06e-05	80.343	168.272	77.3842	394.029	425.282	399.268
LOC106671019	-1.64695	0.00114374	0.00799342	23.6303	16.0709	21.5661	6.35531	7.37483	5.70383
LOC106671022	-1.45076	0.000399314	0.0033901	972.387	1135.37	975.548	550.188	379.394	198.819
LOC106671026	-1.02839	0.011746	0.0496522	53.1682	78.464	50.7437	42.6714	25.4022	22.0005
LOC106671051	1.70812	0.00305229	0.0173848	7.08909	3.7814	5.07437	14.5264	17.2079	19.556
LOC106671052	-1.02175	0.00144891	0.00958511	153.597	248.627	211.855	75.3558	104.067	123.04
LOC106671094	1.0425	0.0113792	0.0484555	21.2673	19.8523	16.4917	26.3291	46.7073	45.6307
LOC106671121	1.02972	2.22e-06	4.15e-05	367.451	305.348	277.822	547.465	667.013	726.017
LOC106671128	-1.57194	0.00260294	0.0152257	36.627	23.6337	50.7437	10.8948	18.0274	8.14833
LOC106671136	1.07548	0.000275796	0.00247382	44.8976	41.5954	27.9091	88.0664	81.9426	72.5202
LOC106671151	1.3483	4.03e-05	0.00049679	1941.23	2723.55	2069.08	3746	6234.19	7166.46
LOC106671161	1.45293	5.02e-06	8.28e-05	92.1582	78.464	93.8759	164.33	302.368	255.858
LOC106671162	1.77957	6.74e-13	5.71e-11	111.062	92.6443	125.591	315.042	441.67	369.934
LOC106671210	1.59685	0.00117097	0.00814212	21.2673	14.1802	10.1487	58.1057	51.6238	28.5192
LOC106671231	2.52318	6.31e-20	1.87e-17	2238.97	2057.08	1682.15	8485.25	11564.6	14317.4
LOC106671441	1.2342	3.7e-14	4.21e-12	1369.38	1231.79	1210.24	2631.1	3305.56	3028.74
LOC106671546	1.35738	1.24e-09	5.37e-08	69.7094	58.6117	69.7726	149.804	174.538	180.893
LOC106671669	2.83645	3.99e-09	1.57e-07	54.3497	70.9012	39.3264	316.858	627.68	234.672
LOC106671682	1.06716	0.0015933	0.0103043	489.147	240.119	367.892	624.636	861.216	810.759
LOC106671786	2.06399	3.85e-11	2.36e-09	328.461	301.567	489.677	1167.56	1802.74	1707.08
LOC106671812	1.01958	5.76e-05	0.000676493	53.1682	51.9942	63.4297	104.409	104.067	132.003
LOC106671886	-1.46918	0.000271218	0.00243858	1479.26	1253.53	1961.25	828.914	525.252	341.415
LOC106671907	-1.25933	0.00022872	0.00212079	219.762	196.633	281.628	119.843	108.984	62.7422
LOC106671913	-1.0172	0.000344238	0.00299937	799.886	657.018	1032.64	505.701	381.852	342.23
LOC106671918	1.16378	0.00014119	0.00142916	128.785	128.568	120.516	225.16	386.769	234.672
LOC106671920	-1.30015	4.07e-05	0.000500865	970.024	1306.47	1881.32	480.28	603.097	604.606
LOC106671933	-1.15482	0.00601551	0.0298156	430.071	321.419	594.97	275.094	210.592	118.966
LOC106671940	1.51963	7.16e-25	3.36e-22	984.202	978.437	809.363	2618.39	2738.52	2595.24
LOC106671947	1.32737	0.00734899	0.0348312	7.08909	10.3988	6.34297	19.9738	18.0274	22.8153
LOC106671948	1.28516	9.43e-35	1.33e-31	1297.3	1316.87	1420.82	3233.04	3307.2	3290.3
LOC106671952	-1.88844	8.42e-07	1.75e-05	291.834	444.314	496.02	151.62	108.984	72.5202
LOC106671954	-1.93998	0.000598581	0.00470466	2768.29	1419.92	3709.37	999.599	765.344	293.34
LOC106671958	-2.2179	1.67e-06	3.22e-05	1083.45	623.931	1718.94	337.739	201.579	197.19
LOC106671959	1.59541	0.00609457	0.0301543	5.90757	6.61745	6.34297	25.4212	19.6662	12.2225
LOC106671961	-1.04175	0.000804876	0.00600115	168.957	172.999	277.822	114.396	101.609	84.7427
LOC106671971	-1.07881	0.000560113	0.00445638	75.617	59.557	71.0412	34.5003	38.513	24.445
LOC106671989	3.67807	2.08e-15	2.97e-13	30.7194	71.8466	45.6694	428.529	922.673	554.902
LOC106672016	1.42778	2.89e-05	0.000372322	164.231	77.5187	102.756	281.449	337.603	305.563
LOC106672025	-3.15156	1.94e-44	7.3e-41	720.724	772.351	563.255	76.2637	83.5814	71.7053
LOC106672029	-1.51881	0.00276092	0.0159592	31.9009	19.8523	19.0289	10.8948	6.55541	7.3335
LOC106672036	1.42534	1.7e-13	1.66e-11	3542.18	3802.2	4476.87	9044.51	11643.2	11058.9
LOC106672125	1.09011	1.31e-08	4.52e-07	2261.42	2681.01	2927.91	4885.42	5686	6182.96
LOC106672153	1.778	1.19e-13	1.21e-11	193.768	176.78	192.826	492.083	728.47	709.72
LOC106672161	-1.31756	3.28e-07	7.61e-06	615.569	927.388	737.053	251.489	315.479	347.934
LOC106672173	-1.03467	0.00046051	0.00379803	708.909	1013.42	923.536	316.858	431.837	542.679
LOC106672179	-1.48592	0.00920739	0.0413928	298.923	283.605	389.458	193.383	113.9	39.9268
LOC106672182	-1.45029	1.91e-07	4.78e-06	173.683	117.223	163.649	47.2109	58.9987	59.4828
LOC106672184	-1.24626	0.00694859	0.0333544	302.468	242.955	251.181	181.58	96.6922	57.8532
LOC106672196	-1.04629	0.0116637	0.049381	2022.75	1565.5	2383.69	1401.8	951.353	538.605
LOC106672200	-1.0169	4.65e-10	2.17e-08	668.737	596.516	639.371	352.266	290.077	299.044
LOC106672210	1.41109	0.000366124	0.00315589	40.1715	52.9396	36.7892	76.2637	109.803	160.522
LOC106672212	1.51074	0.000338324	0.00295633	24.8118	17.9616	15.2231	69.0005	58.9987	37.4823
LOC106672213	-1.10621	0.00588378	0.0292657	57.8942	76.5733	44.4008	25.4212	20.4856	37.4823
LOC106672214	-1.92894	1.95e-05	0.000260778	31.9009	39.7047	34.252	9.07901	5.73598	13.0373
LOC106672217	-1.19102	0.00518203	0.0263451	30.7194	45.3768	25.3719	15.4343	12.2914	17.1115
LOC106672231	1.20936	7.14e-05	0.000806722	1011.38	642.838	554.375	1478.06	1752.75	1875.75
LOC106672272	-1.01636	0.007243	0.0344593	190.224	190.961	265.136	157.067	86.0397	76.5943
LOC106672311	1.37382	1.95e-05	0.000260423	206.765	108.715	156.037	335.016	467.892	416.38
LOC106672314	-1.64615	4.58e-05	0.00055413	53.1682	55.7756	50.7437	9.07901	21.3051	20.3708
LOC106672321	-1.537	4.42e-06	7.45e-05	72.0724	79.4094	97.6817	21.7896	26.2216	37.4823
LOC106672323	1.17118	0.00236725	0.0140484	64.9833	60.5024	129.397	158.883	206.495	206.153
LOC106672334	1.28664	0.000118228	0.00123215	30.7194	24.5791	29.1776	56.2899	63.0958	85.5575
LOC106672339	-1.36392	3.35e-05	0.000423167	70.8909	61.4477	49.4751	19.0659	27.0411	24.445
LOC106672357	1.38112	9.58e-11	5.29e-09	1136.62	1249.75	1002.19	2381.43	3197.4	3249.56
LOC106672359	1.95672	1.89e-13	1.81e-11	556.493	392.32	404.681	1381.83	1825.68	2044.42
LOC106672403	1.1504	8.27e-08	2.28e-06	328.461	244.846	280.359	540.201	658.818	693.423
LOC106672463	-1.75971	0.000380183	0.00325962	107.518	69.0105	62.1611	37.224	20.4856	13.0373
LOC106672474	-1.85198	0.0103619	0.0452471	751.443	644.729	842.346	363.161	219.606	37.4823
LOC106672481	1.21058	7.31e-11	4.1e-09	1755.73	1609.93	1513.43	3188.55	3816.89	4286.02
LOC106672486	-1.05739	0.000270244	0.00243176	503.325	561.538	872.792	293.252	293.354	343.86
LOC106672510	3.33041	7.59e-13	6.38e-11	62.6203	22.6884	24.1033	295.976	395.783	404.972
LOC106672532	-1.02436	0.0118239	0.0498908	36.627	69.0105	46.938	27.237	29.4993	18.7412
LOC106672535	2.1999	3.01e-13	2.69e-11	477.332	751.553	494.751	2087.27	2628.72	3208.81
LOC106672539	1.13498	0.00149037	0.00977896	471.424	270.37	262.599	569.254	930.868	704.831
LOC106672544	1.73285	2.28e-15	3.21e-13	49.6236	63.3384	62.1611	196.107	182.732	204.523
LOC106672563	-2.15551	1.68e-21	5.73e-19	1440.27	1732.83	1335.83	273.278	353.992	384.601
LOC106672582	1.12166	5.32e-12	3.75e-10	687.642	705.231	620.342	1282.86	1542.98	1556.33
LOC106672594	1.28943	2.05e-17	3.91e-15	674.645	723.193	715.487	1518.92	1813.39	1833.38
LOC106672612	1.16063	0.00053406	0.00429459	46.0791	30.2512	48.2065	81.7111	114.72	79.8537
LOC106672618	2.0498	3.86e-40	1.09e-36	2593.43	2303.82	2379.88	9002.75	11161.4	9963.78
LOC106672679	-1.01051	1.06e-05	0.000156221	198.494	228.775	183.946	97.1454	87.6786	118.966
LOC106672681	1.06286	0.00216557	0.0131411	187.861	140.857	84.9958	257.844	319.576	287.636
LOC106672685	1.2249	1.77e-10	9.25e-09	412.349	354.506	365.355	879.756	1007.07	758.61
LOC106672686	-1.06301	0.000670017	0.00516307	54.3497	46.3221	62.1611	22.6975	25.4022	29.334
LOC106672735	2.72785	1.3e-15	1.95e-13	83.8876	85.0815	150.963	679.11	855.481	578.532
LOC106672738	1.24955	5.86e-05	0.000685067	145.326	89.8082	90.0701	210.633	302.368	259.117
LOC106672741	-1.70616	0.000138791	0.00141334	1187.42	906.591	2123.63	601.031	391.686	299.859
LOC106672742	1.61309	1.5e-05	0.000210864	505.688	275.097	323.491	898.822	1538.88	938.688
LOC106672743	-1.49485	0.00136285	0.00913922	482.058	406.5	1150.61	278.726	227.8	216.746
LOC106672755	-1.04929	0.00838096	0.0387068	56.7127	34.0326	31.7148	18.158	21.3051	19.556
LOC106672765	-1.08548	1.31e-12	1.05e-10	2613.51	2753.8	2410.33	1182.09	1123.43	1359.96
LOC106672769	1.36527	1.31e-17	2.55e-15	150.052	148.42	140.814	374.055	399.88	358.527
LOC106672796	-1.03473	1.8e-06	3.44e-05	2137.36	3011.88	3148.65	1398.17	1314.36	1337.96
LOC106672809	1.24893	1.46e-10	7.79e-09	695.912	646.619	612.731	1366.39	1440.55	1839.89
LOC106672835	-1.17061	8.44e-05	0.000930723	306.012	397.992	572.136	191.567	183.551	191.486
LOC106672837	-1.48895	5.46e-06	8.83e-05	184.316	103.988	134.471	48.1188	58.1792	44.001
LOC106672846	1.33717	0.00478534	0.0247415	61.4388	24.5791	44.4008	98.0533	153.233	76.5943
LOC106672867	-3.11382	4.12e-17	7.37e-15	124.059	107.77	156.037	13.6185	10.6525	20.3708
LOC106672897	1.02545	4.13e-06	7.08e-05	330.824	414.063	315.88	601.031	758.788	801.796
LOC106672902	-1.32464	0.000309051	0.00272731	399.352	238.228	337.446	86.2506	171.26	131.188
LOC106672920	1.63174	3.06e-07	7.21e-06	59.0757	34.9779	54.5495	128.014	147.497	181.708
LOC106672929	1.23171	1.45e-07	3.79e-06	479.695	575.718	464.305	933.323	1279.94	1357.51
LOC106672930	1.00408	0.000261854	0.00237332	1511.16	1172.23	1765.88	3255.73	3388.33	2277.46
LOC106672962	1.02823	1.45e-06	2.85e-05	1101.17	1253.53	1411.94	2172.61	2503.35	3005.11
LOC106672972	1.90477	1.54e-12	1.19e-10	82.706	99.2617	58.3553	280.542	335.145	289.266
LOC106673067	-1.34902	0.00444819	0.0233629	29.5379	30.2512	63.4297	14.5264	18.0274	15.4818
LOC106673071	3.29968	7.54e-09	2.73e-07	36.627	110.606	163.649	1260.17	1129.99	669.793
LOC106673097	-1.01666	9.45e-05	0.00102304	362.725	561.538	381.847	222.436	194.204	229.783
LOC106673108	-1.02794	3.56e-06	6.23e-05	2048.75	2496.67	2377.34	962.375	1048.87	1383.59
LOC106673151	-1.36638	0.00904597	0.040884	346.184	259.971	384.384	205.186	127.011	52.1493
LOC106673166	2.79518	5.3e-31	4.98e-28	677.008	702.395	535.346	3493.6	4691.21	5111.45
LOC106673215	1.23067	0.00758775	0.0357522	11.8151	10.3988	12.6859	19.9738	35.2353	26.0747
LOC106673229	-1.4571	0.00558563	0.0280041	332.006	1051.23	421.173	162.514	206.495	288.451
LOC106673230	-1.00543	3.65e-07	8.4e-06	2144.45	2568.52	2712.25	1044.09	1339.76	1314.33
LOC106673242	1.18636	1.92e-05	0.00025769	271.748	157.873	214.392	442.148	553.112	467.714
LOC106673247	1.68924	6e-05	0.000699377	17.7227	8.50815	12.6859	35.4082	42.6101	45.6307
LOC106673254	-1.1531	0.00348281	0.0192812	95.7027	52.9396	84.9958	43.5793	36.8742	24.445
LOC106673265	-1.18477	0.00367426	0.0200554	1281.94	918.88	1409.41	759.006	526.071	303.118
LOC106673268	1.49225	2.5e-10	1.24e-08	434.797	378.14	418.636	969.639	1448.74	1044.62
LOC106673272	-1.70516	0.0102695	0.0449702	3660.33	3200.95	5118.77	2017.36	1365.98	290.896
LOC106673276	1.00385	2.85e-05	0.000368697	819.971	854.596	695.189	1222.04	1665.89	1865.15
LOC106673279	-1.02876	3.1e-05	0.000395965	259.933	227.829	334.909	135.277	149.135	118.151
LOC106673282	-1.12315	4.83e-06	8.05e-05	739.628	934.006	1188.67	446.687	462.976	404.157
LOC106673286	-1.51269	0.00727828	0.0345833	23915	21980.3	34026.2	16000.9	8479.42	3529.04
LOC106673369	1.26609	2.5e-10	1.24e-08	646.289	587.062	508.706	1190.26	1440.55	1559.59
LOC106673420	-1.01578	1.99e-05	0.00026495	2049.93	1499.32	2402.72	1024.11	969.381	949.281
LOC106673452	1.13853	1.39e-07	3.67e-06	723.087	644.729	789.065	1299.21	1586.41	1860.26
LOC106673453	-1.06909	0.00795262	0.0372224	393.444	352.616	517.586	285.081	202.398	114.892
LOC106673482	2.04668	0.000452694	0.0037528	4.72606	18.907	13.9545	68.0926	32.777	56.2235
LOC106673486	-1.18296	0.00131474	0.00890135	290.653	646.619	426.247	167.054	205.676	228.153
LOC106673506	1.86951	3.79e-06	6.58e-05	12.9967	12.2895	8.88015	39.0398	37.6936	48.89
LOC106673577	-1.1959	8.14e-05	0.000902081	75552	73271.2	122639	39754.3	45983.7	32758.7
LOC106673607	1.70629	2.04e-13	1.92e-11	1035.01	883.902	952.714	2380.52	3516.16	3472.01
LOC106673610	1.26547	2.84e-07	6.73e-06	2328.77	2330.29	2424.28	4345.22	5486.06	7196.61
LOC106673629	1.53735	0.000107129	0.00113325	1012.56	1121.18	851.226	1754.07	2521.37	4389.51
LOC106673647	-1.10681	3.08e-06	5.51e-05	362.725	304.403	342.52	176.133	172.079	120.595
LOC106673672	-1.08427	0.000346295	0.00300567	502.144	310.075	497.289	238.778	213.87	164.596
LOC106673701	1.0668	2.91e-05	0.000374048	314.283	361.124	225.81	555.636	635.055	699.942
LOC106673703	1.86805	7.49e-09	2.72e-07	202.039	168.272	224.541	532.03	992.325	644.533
LOC106673709	-1.15832	1.41e-05	0.000200993	19949.9	20891.3	31733.9	12047.9	10902.5	9565.33
LOC106673710	-1.67411	1.35e-08	4.61e-07	231.577	198.523	334.909	70.8163	85.2203	83.113
LOC106673734	1.02311	0.00164618	0.0105505	146.508	281.714	222.004	359.529	503.127	460.381
LOC106673739	1.33019	0.000237065	0.00218379	116.97	73.7373	72.3098	293.252	203.218	164.596
LOC106673762	-1.56348	0.00437316	0.0230548	43.716	19.8523	43.1322	17.2501	11.472	7.3335
LOC106673792	-1.46497	0.00705989	0.0337163	38.99	51.0489	52.0123	26.3291	18.8468	6.51867
LOC106673808	1.23048	3.69e-05	0.00045902	89.7951	68.0652	106.562	177.949	255.661	184.152
LOC106673852	-1.79357	0.00698888	0.0334765	25.9933	44.4314	26.6405	11.8027	13.9302	2.4445
LOC106673872	1.75348	3.39e-09	1.35e-07	144.145	121.95	96.4131	369.516	520.335	333.267
LOC106673873	1.09368	4.19e-07	9.38e-06	267.022	275.097	290.508	483.911	703.887	588.31
LOC106673894	1.30607	0.000223188	0.00207933	1741.55	1106.06	1307.92	2406.85	4755.95	3111.03
LOC106673897	-1.01869	8.08e-06	0.000122514	2359.49	2337.85	3267.9	1352.77	1435.63	1142.4
LOC106673905	1.02526	5.47e-05	0.000643673	511.596	671.198	511.243	902.454	1187.35	1359.96
LOC106673911	3.11433	1.62e-05	0.000223518	152.415	877.285	191.558	2277.02	3562.86	4743.15
LOC106673922	-1.07051	1.17e-09	5.12e-08	927.489	975.601	1065.62	410.371	471.17	531.271
LOC106673923	-1.20709	3.91e-07	8.87e-06	337.913	241.064	249.913	113.488	132.747	112.447
LOC106673928	1.45523	1.27e-11	8.3e-10	3447.66	3485.5	3210.81	7411.2	9247.22	11156.7
LOC106673935	-1.64937	0.00770085	0.0361943	168.957	151.256	208.049	108.948	38.513	21.1857
LOC106673951	-1.00237	0.00110416	0.00777952	2693.85	2338.8	3599	1846.67	1370.08	1091.88
LOC106673955	2.02717	3.99e-06	6.87e-05	220.943	452.823	177.603	897.914	1135.72	1441.44
LOC106673959	1.22734	1.98e-07	4.91e-06	168.957	171.108	144.62	315.042	458.059	362.601
LOC106673960	1.47696	0.00142019	0.00943389	16.5412	7.5628	11.4173	26.3291	38.513	32.5933
LOC106673969	1.2081	0.000605846	0.0047432	255.207	273.206	202.975	346.818	721.914	621.718
LOC106673987	-1.31107	3.24e-07	7.55e-06	1309.12	1434.1	1627.61	435.793	618.666	706.461
LOC106674020	-2.23485	4.82e-05	0.00057948	36.627	29.3058	71.0412	12.7106	9.83311	6.51867
LOC106674049	-1.65674	0.000395017	0.00335615	38.99	25.5244	53.2809	10.8948	10.6525	15.4818
LOC106674073	-1.87187	0.00454716	0.0237829	1038.55	896.192	1443.66	531.122	314.659	77.4092
LOC106674080	-2.11047	0.000575503	0.0045595	51.9867	50.1035	106.562	26.3291	15.5691	6.51867
LOC106674113	-2.64149	3.02e-15	4.16e-13	419.438	643.783	572.136	61.7373	84.4009	115.706
LOC106674149	1.02523	6.63e-07	1.41e-05	728.995	717.521	804.288	1288.31	1458.58	1832.56
LOC106674154	1.22691	1.18e-08	4.09e-07	4215.64	3936.44	4936.1	8236.48	11165.5	11230
LOC106674160	-1.19668	2.84e-07	6.73e-06	1103.53	1135.37	1117.63	591.044	502.308	371.564
LOC106674163	1.09575	1.8e-07	4.53e-06	880.229	794.094	931.148	1485.33	2064.95	2015.9
LOC106674164	1.49347	6.97e-06	0.000107357	196.131	123.841	137.008	300.515	485.919	498.678
LOC106674173	1.24895	8.52e-06	0.000128012	1010.2	1159	1110.02	1813.08	2718.85	3261.78
LOC106674181	1.14883	2.72e-08	8.5e-07	216.217	205.141	253.719	421.266	545.738	527.197
LOC106674212	-1.13247	0.00284153	0.0163747	131.148	69.0105	125.591	61.7373	40.1519	46.4455
LOC106674228	1.07495	3.35e-05	0.00042292	1148.43	1529.58	1103.68	2118.13	2668.05	3182.74
LOC106674233	-1.25546	0.000952312	0.00692624	73.2539	66.1745	130.665	40.8556	37.6936	34.223
LOC106674244	1.01361	9.94e-05	0.00106619	200.858	239.174	261.33	363.161	484.281	567.939
LOC106674262	2.78213	9.33e-13	7.79e-11	336.732	259.026	209.318	1675.08	2663.95	1199.43
LOC106674266	1.0318	0.00335379	0.0187699	22.4488	46.3221	34.252	63.5531	74.5677	74.1498
LOC106674285	-1.23256	3.33e-09	1.34e-07	374.54	401.774	334.909	136.185	184.371	152.374
LOC106674312	1.27019	0.00202227	0.0124633	12.9967	12.2895	12.6859	32.6844	34.4159	24.445
LOC106674317	-1.62464	0.00409205	0.0218385	180.772	168.272	202.975	99.8692	58.9987	20.3708
LOC106674323	2.02617	3.22e-08	9.88e-07	134.693	85.0815	112.905	530.214	537.543	285.192
LOC106674328	-1.07039	2.66e-10	1.3e-08	899.133	1012.47	909.581	394.029	449.045	500.308
LOC106674342	1.48985	1.45e-05	0.000204681	83.8876	136.13	101.487	228.791	400.699	275.414
LOC106674348	1.96622	1.48e-08	4.97e-07	51.9867	80.3547	46.938	178.857	290.896	234.672
LOC106674359	-1.96105	0.00461808	0.0240741	59.0757	37.814	52.0123	24.5133	10.6525	3.25933
LOC106674401	-1.27494	4.05e-07	9.12e-06	3089.66	3755.88	3214.62	1095.84	1304.53	1756.78
LOC106674414	-1.38598	0.00398306	0.0213478	24.8118	45.3768	35.5206	14.5264	8.19426	17.9263
LOC106674436	1.69563	0.000744693	0.00563446	687.642	432.97	1417.02	2021.9	2681.16	3513.56
LOC112126100	1.12541	0.00109057	0.00769339	43.716	85.0815	46.938	120.751	128.65	136.892
LOC112126110	1.2776	2.44e-10	1.22e-08	1504.07	1474.75	1626.34	2975.19	4088.93	4098.61
LOC112126112	2.72715	9.16e-06	0.000136796	219.762	1221.39	584.822	3292.96	4941.96	5184.79
LOC112126122	-1.70315	2.2e-12	1.65e-10	1762.82	1340.51	1660.59	512.056	567.862	382.972
LOC112126131	-1.84277	1.16e-05	0.000169336	38.99	41.5954	46.938	11.8027	16.3885	7.3335
LOC112126144	-2.2934	0.000502418	0.00407714	33.0824	15.1256	19.0289	7.26321	2.45828	4.07417
LOC112126176	-1.0704	0.00524501	0.0266053	137.056	83.1908	189.02	72.6321	65.5541	56.2235
LOC112126192	-1.98393	0.0113394	0.0483351	14.1782	13.2349	26.6405	5.44741	7.37483	0.814833
LOC112126267	-1.42263	0.00547319	0.0275395	18.9042	48.2128	40.595	9.98692	15.5691	14.667
LOC112126270	-1.37374	0.0032102	0.0181375	27.1748	30.2512	40.595	7.26321	17.2079	13.0373
LOC112126271	-1.07178	0.0022338	0.0134578	38.99	44.4314	60.8925	21.7896	26.2216	20.3708
LOC112126275	-1.70969	0.000229207	0.00212356	37.8085	69.9559	67.2354	10.8948	18.0274	24.445
LOC112126279	-1.09337	0.00519723	0.0263986	79.1615	83.1908	62.1611	41.7635	43.4296	20.3708
LOC112126291	-1.15065	0.00676208	0.0326539	35.4454	69.9559	46.938	18.158	29.4993	21.1857
LOC112126292	-1.20321	0.00215827	0.013122	33.0824	52.9396	40.595	23.6054	16.3885	15.4818
LOC112126315	-1.84693	0.00632761	0.0310078	51.9867	26.4698	30.4462	18.158	9.01368	3.25933
LOC112126448	-2.95153	2.21e-05	0.000291285	36.627	85.0815	63.4297	11.8027	10.6525	1.62967
LOC112126576	2.23222	1.05e-11	7.2e-10	37.8085	21.743	26.6405	115.303	129.469	157.263
LOC112126580	-2.26113	9.38e-05	0.00101745	144.145	141.802	241.033	53.5662	44.249	12.2225
LOC112126606	-1.18615	1.52e-07	3.92e-06	727.813	855.542	1112.56	395.845	400.699	387.861
LOC112126642	-1.56939	1.58e-05	0.000218474	43.716	58.6117	49.4751	12.7106	17.2079	21.1857
LOC112126651	2.20964	1.23e-05	0.000177611	5.90757	4.72675	10.1487	32.6844	35.2353	26.0747
LOC112126710	-1.41455	0.010997	0.0471968	24.8118	13.2349	22.8347	4.53951	8.19426	9.778
LOC112126711	-2.3229	0.000101673	0.00108471	21.2673	17.0163	25.3719	3.63161	2.45828	6.51867
LOC112126892	-2.25867	1.56e-19	4.18e-17	440.705	367.741	299.388	76.2637	86.0397	69.2608
LOC112126971	-1.37608	0.00325365	0.0183095	18.9042	33.0872	32.9834	8.17111	13.1108	11.4077
LOC112127011	2.24893	0.00100776	0.00722688	7.08909	5.6721	2.53719	13.6185	36.8742	22.8153
LOC112127049	-1.02683	0.00967848	0.0430299	83.8876	74.6826	43.1322	27.237	29.4993	42.3713
LOC112127056	-1.51745	0.0015561	0.0101045	204.402	137.076	256.256	101.685	72.1095	35.0378
LOC112127098	-1.11632	3.53e-06	6.2e-05	551.767	470.784	731.978	273.278	283.521	251.784
LOC112127099	-1.58832	2.35e-11	1.47e-09	207.947	251.463	261.33	64.461	87.6786	87.1872
LOC112127135	-1.45623	3.19e-13	2.83e-11	871.958	698.614	981.891	305.963	319.576	303.933
LOC112127165	-1.80379	0.00143244	0.00949847	232.758	167.327	287.971	108.04	64.7346	24.445
LOC112127240	1.11204	3.81e-07	8.7e-06	243.392	182.453	190.289	406.74	506.405	417.195
LOC112127308	1.30441	2.67e-07	6.4e-06	242.211	164.491	199.169	456.674	593.264	444.084
LOC112127324	1.00129	0.00410055	0.0218735	134.693	70.9012	119.248	187.028	271.23	189.856
LOC112127378	-1.31059	0.0039527	0.0212154	27.1748	37.814	24.1033	9.07901	10.6525	16.2967
LOC112127385	-2.46481	5.29e-07	1.15e-05	74.4354	205.141	137.008	19.0659	33.5965	22.8153
LOC112127465	1.11341	9.9e-07	2.02e-05	1987.31	1790.49	2008.18	3827.71	3466.99	5222.27
LOC112127473	-1.11081	0.00372057	0.0202395	73.2539	44.4314	59.6239	36.3161	24.5828	21.1857
LOC112127539	-1.43102	0.000103698	0.00110214	63.8018	50.1035	90.0701	25.4212	28.6799	21.1857
LOC112127586	1.58069	2.87e-06	5.18e-05	166.594	84.1361	91.3387	329.568	322.034	369.934
LOC112127592	-2.41405	1.82e-05	0.000246411	23.6303	38.7593	32.9834	9.98692	3.2777	4.889
LOC112127645	-1.18521	0.00469428	0.0243489	387.537	872.558	678.697	194.291	285.16	373.194
LOC112127683	-1.60715	0.00109321	0.00770719	635.655	607.86	1450	370.424	337.603	176.004
LOC112127689	-1.11588	0.00179762	0.0113266	125.241	211.758	163.649	56.2899	72.9289	101.854
LOC112127702	-1.21325	0.0100746	0.0443187	16.5412	31.1965	24.1033	9.07901	11.472	10.5928
LOC112127721	-1.24193	5.06e-05	0.000604292	101.61	175.835	166.186	64.461	58.9987	64.3718
LOC112127735	-1.28557	0.000234653	0.00216689	77.98	145.584	130.665	39.9477	54.0821	51.3345
LOC112127762	-1.16842	1.05e-05	0.000154728	216.217	183.398	156.037	78.9874	68.8318	99.4097
LOC112127793	-1.95944	0.000340879	0.0029724	30.7194	22.6884	43.1322	10.8948	9.83311	4.07417
LOC112127808	-1.07562	0.00698489	0.0334716	29.5379	23.6337	32.9834	14.5264	11.472	14.667
LOC112128090	-2.54027	4.45e-05	0.000541184	62.6203	138.966	257.524	38.1319	25.4022	15.4818
LOC112128093	1.42014	5.53e-08	1.59e-06	55.5312	55.7756	39.3264	118.935	146.677	139.337
LOC112128127	2.58495	2.9e-10	1.41e-08	27.1748	20.7977	21.5661	93.5138	129.469	193.116
LOC112128158	1.92685	0.00356274	0.0195959	10.6336	2.83605	5.07437	32.6844	20.4856	16.2967
LOC112128166	2.27857	0.000517684	0.0041838	4.72606	3.7814	2.53719	15.4343	23.7633	14.667
LOC112128205	1.67847	0.00178108	0.011235	8.2706	8.50815	5.07437	30.8686	22.9439	17.1115
LOC112128450	-1.94288	0.00831276	0.0385397	141.782	136.13	196.632	83.5269	31.1382	8.96317
LOC112128454	-1.98384	0.0103619	0.0452471	15.3597	26.4698	22.8347	9.98692	5.73598	0.814833
LOC112128463	1.1134	9.16e-07	1.89e-05	159.505	121.005	137.008	253.304	318.757	329.193

## Sheet: RoB control vs. RoB Gr+
ID	log2FoldChange	pvalue	padj	RoB-control1	RoB-control2	RoB-control3	RoB-positive1	RoB-positive2	RoB-positive3
A7F07_gt02	-1.42992	4.78834e-13	6.82429e-11	174.54	172.381	156.785	62.8877	58.392	65.5671
A7F07_gt03	-1.15217	4.14265e-12	4.90969e-10	586.498	523.361	556.936	226.943	285.813	237.79
LOC106660774	1.91326	9.23244e-12	1.0092e-09	160.447	100.407	141.574	400.111	600.31	512.298
LOC106660777	-1.56773	0.00831585	0.0494602	5500.73	4614.29	7415.67	3887.19	1215.99	810.41
LOC106660812	1.70379	5.96882e-11	5.29157e-09	235.25	188.375	180.185	485.785	759.096	722.113
LOC106660826	1.02853	1.4015e-08	6.92085e-07	1281.41	981.858	1071.75	2029.72	2509.83	2262.5
LOC106660839	2.42851	1.5223e-09	9.4694e-08	29.2707	25.7682	16.3805	109.37	180.298	97.0393
LOC106660840	-1.49352	0.00706741	0.0440842	32606.5	29003.5	41326.8	23164.5	8088.82	5303.94
LOC106660858	1.04614	5.50289e-13	7.64901e-11	1928.61	1891.74	1723.46	3459.73	3736.06	4253.12
LOC106660882	1.14196	0.000332419	0.00412646	472.668	240.8	431.742	862.199	705.826	956.406
LOC106660914	-1.1049	6.48488e-05	0.00104007	687.32	762.384	1049.52	383.706	474.307	304.231
LOC106660924	-1.31647	0.0027616	0.0218964	6502.44	2954.46	8855.98	2557.43	2964.67	1830.63
LOC106660932	-1.13379	0.00437277	0.0309945	50.9527	30.211	60.8418	22.7854	20.4884	20.9815
LOC106660967	-1.18166	0.00683424	0.0432612	1024.48	752.61	1068.24	679.005	345.23	229.922
LOC106660969	1.62426	1.95795e-05	0.000378123	67.2142	138.615	93.6027	216.917	398.5	310.351
LOC106661018	1.18521	3.86716e-06	9.42433e-05	199.475	232.803	258.577	399.2	647.434	524.537
LOC106661019	4.01161	2.12162e-06	5.70368e-05	5.4205	30.211	109.983	636.168	1076.67	630.319
LOC106661029	2.51118	5.99299e-06	0.000137958	4.3364	8.88559	5.85017	22.7854	44.0501	43.7114
LOC106661032	1.7943	0.00744738	0.0456534	2.1682	15.9941	7.0202	22.7854	35.8547	30.598
LOC106661049	3.69052	1.5453e-07	5.93806e-06	2.1682	2.66568	7.0202	54.6849	24.5861	69.9383
LOC106661059	-1.16471	0.00589714	0.0387374	44.4481	79.0818	59.6717	22.7854	19.464	39.3403
LOC106661065	1.16193	0.000337354	0.00417851	20.5979	21.3254	29.2508	47.3936	60.4408	50.7052
LOC106661090	1.92653	1.06232e-08	5.41207e-07	67.2142	101.296	62.0118	215.094	286.838	377.667
LOC106661092	1.67619	8.80067e-05	0.00135364	94.3168	103.073	87.7525	264.311	166.981	479.951
LOC106661104	1.48789	1.62482e-12	2.07885e-10	19498.6	16042.9	22827.4	49231	62954.7	51522.6
LOC106661107	2.18088	5.4123e-09	3.00183e-07	17.3456	27.5453	24.5707	122.13	121.906	72.561
LOC106661109	1.50398	7.52985e-13	1.02143e-10	102.99	121.733	131.044	305.324	390.304	313.848
LOC106661111	2.27064	2.82999e-22	1.32762e-19	81.3075	80.8589	97.1128	335.401	477.38	436.24
LOC106661112	1.71606	5.78467e-11	5.16901e-09	1047.24	804.146	742.971	2214.74	2778.23	3530.13
LOC106661126	-1.04736	3.32009e-06	8.27011e-05	2479.34	3180.15	2420.8	1045.39	1365.55	1499.3
LOC106661166	1.07199	0.000383748	0.00463456	94.3168	72.8619	78.3923	119.395	193.615	202.821
LOC106661194	1.31386	1.51572e-08	7.4522e-07	510.611	347.427	374.411	1167.52	999.834	895.21
LOC106661213	-1.41841	3.488e-05	0.000617474	1124.21	1743.35	2213.7	634.345	794.95	472.083
LOC106661226	1.90332	1.08961e-18	3.31565e-16	129.008	116.401	127.534	404.669	561.382	428.372
LOC106661243	1.6226	0.00529525	0.0357859	318.726	1855.31	1336.18	3261.05	3902.02	3647.28
LOC106661262	-1.48103	0.005052	0.0345269	14.0933	29.3225	31.5909	9.11416	7.17094	10.4907
LOC106661265	-2.72052	5.92493e-14	1.02629e-11	238.502	266.568	258.577	60.1534	26.6349	28.8495
LOC106661300	1.22756	5.50771e-07	1.78707e-05	1027.73	914.328	801.473	1636.9	2639.93	2148.85
LOC106661304	5.81683	0.000569277	0.00635863	0	7.99703	76.0522	1059.98	2403.29	1266.76
LOC106661364	-1.46655	0.00262201	0.0211016	30.3548	33.7653	43.2912	14.5827	18.4396	6.1196
LOC106661390	-1.99524	0.00415213	0.0298333	28.1866	15.1055	11.7003	4.55708	2.04884	6.99383
LOC106661415	-1.06041	0.000186659	0.00260098	6313.8	6668.64	9003.41	3584.6	4399.89	2557.99
LOC106661443	-1.13764	0.000114696	0.00170816	115.999	119.956	162.635	76.5589	55.3187	48.9568
LOC106661557	-1.50898	0.00348139	0.0260625	24.9343	24.8797	19.8906	8.20274	12.293	4.37114
LOC106661563	1.63264	5.18296e-05	0.000860693	13.0092	18.6597	15.2104	43.748	64.5385	38.466
LOC106661573	1.54163	0.000434123	0.00510208	93.2327	45.3165	62.0118	134.89	290.935	157.361
LOC106661574	1.15098	0.00515462	0.0350458	3427.93	10248.6	6119.28	13931.9	15898	14131.9
LOC106661575	1.00467	0.000841087	0.00876605	5460.61	10865.3	8583.37	15252.5	18848.3	15881.2
LOC106661580	3.93712	1.10397e-11	1.18598e-09	8.6728	6.21992	11.7003	67.4448	215.128	120.644
LOC106661635	1.08392	1.82419e-05	0.000359695	127.924	170.603	142.744	239.702	350.352	347.069
LOC106661649	1.00786	0.00482617	0.0335005	20.5979	21.3254	30.4209	58.3306	37.9036	48.0826
LOC106661651	2.62799	6.52148e-14	1.0959e-11	63.9619	129.73	83.0724	428.365	606.457	681.898
LOC106661676	1.65451	0.000357849	0.00437937	81.3075	30.211	36.271	127.598	204.884	132.008
LOC106661696	-1.20028	2.87207e-06	7.29617e-05	6125.17	5988.89	8175.03	2631.26	3742.21	2456.58
LOC106661712	1.0263	0.000896467	0.00925144	37.9435	30.211	28.0808	53.7735	77.856	64.6929
LOC106661727	-1.46238	0.0026872	0.0215033	21.682	28.4339	18.7205	10.937	7.17094	6.99383
LOC106661743	1.13084	6.52791e-05	0.00104549	155.026	241.688	157.955	334.49	397.475	485.197
LOC106661765	1.08284	0.000138164	0.00202024	120.335	100.407	67.862	181.372	235.617	195.827
LOC106661789	4.03044	2.85618e-05	0.000517838	6.5046	2.66568	25.7407	284.362	31.757	248.281
LOC106661794	-1.07645	0.00429244	0.0306125	42.2799	82.636	53.8215	27.3425	31.757	26.2268
LOC106661796	1.97379	0.00629361	0.040724	8.6728	0.888559	5.85017	14.5827	22.5372	21.8557
LOC106661834	1.05585	0.00340523	0.0256451	137.681	94.1873	54.9916	203.246	199.762	194.079
LOC106661863	1.01328	1.29997e-08	6.47628e-07	3405.16	2791.85	2977.74	5347.28	7031.62	6139.71
LOC106661923	4.92484	7.23126e-29	6.26283e-26	29.2707	17.7712	60.8418	958.809	1251.84	1035.09
LOC106661969	2.35873	2.48814e-34	4.002e-31	168.036	119.067	149.764	707.259	791.877	735.226
LOC106661976	1.03735	8.49451e-11	7.3569e-09	470.5	567.789	503.114	968.835	1163.74	1034.21
LOC106661977	1.34832	7.60811e-15	1.45186e-12	1833.21	1619.84	1367.77	3994.74	4433.69	3848.35
LOC106661995	1.01972	0.00458218	0.0322362	99.7373	41.7623	78.3923	141.269	156.736	145.996
LOC106662011	1.47552	0.00103022	0.0103288	41.1958	140.392	78.3923	232.411	249.959	243.035
LOC106662019	2.60317	0.000390547	0.00468685	4.3364	3.55424	1.17003	15.4941	27.6594	13.1134
LOC106662029	1.83229	0.00123082	0.0119298	5.4205	3.55424	10.5303	20.9626	27.6594	19.233
LOC106662033	2.3463	0.00120776	0.011753	2.1682	1.77712	7.0202	15.4941	24.5861	13.9877
LOC106662074	-1.49511	1.89231e-06	5.24766e-05	951.84	1201.33	1235.56	347.249	565.48	290.244
LOC106662076	-1.12728	0.00360837	0.0267457	398.949	432.728	602.567	329.021	187.469	139.877
LOC106662088	-1.04074	0.00727569	0.0449846	303.548	178.6	327.609	183.195	120.882	89.1713
LOC106662093	-1.15015	0.0025797	0.0208356	569.153	327.878	549.916	295.299	219.226	137.254
LOC106662094	-1.1373	0.00605851	0.0394521	486.761	383.858	489.074	325.375	177.225	115.398
LOC106662118	1.44043	2.67632e-08	1.2299e-06	1352.96	2286.26	1982.04	4403.96	5636.36	5218.27
LOC106662119	2.95959	8.06636e-10	5.4059e-08	31.4389	91.5216	121.684	518.596	648.458	735.226
LOC106662122	1.82266	0.00359747	0.026714	610.349	4071.38	3380.23	8161.73	10975.6	9381.34
LOC106662130	1.53105	7.84421e-05	0.00122494	330.651	159.052	224.646	490.342	943.491	629.444
LOC106662142	-1.05688	2.83909e-06	7.23198e-05	276.446	219.474	262.088	130.332	136.248	97.9136
LOC106662168	-1.83522	1.39762e-06	4.03482e-05	134.428	65.7534	127.534	28.2539	32.7815	30.598
LOC106662182	-1.03395	7.13063e-07	2.23632e-05	1070.01	938.319	1007.4	381.883	541.918	549.015
LOC106662188	3.82603	9.64893e-06	0.00021013	8.6728	0.888559	25.7407	101.167	250.983	141.625
LOC106662245	1.3373	0.00379253	0.0278721	29.2707	45.3165	80.7323	102.079	180.298	109.279
LOC106662256	1.06625	2.45533e-14	4.4588e-12	796.814	744.613	794.453	1451.89	1753.81	1684.64
LOC106662277	1.0943	2.30033e-06	6.09399e-05	314.389	211.477	263.258	646.194	540.894	495.687
LOC106662344	1.10856	0.0064443	0.0414095	101.905	43.5394	91.2626	155.852	220.25	132.883
LOC106662359	2.00666	4.18343e-10	2.96234e-08	127.924	165.272	209.436	567.812	907.636	543.77
LOC106662363	-1.02129	0.00822347	0.0491183	191.886	167.049	280.808	93.8758	151.614	69.9383
LOC106662400	1.11354	1.25678e-07	4.93033e-06	227.661	280.785	265.598	456.619	581.871	637.312
LOC106662423	3.37794	4.26486e-43	1.20045e-39	227.661	264.791	320.589	2206.54	3282.24	2959.26
LOC106662429	-1.01044	0.000812933	0.00855403	100793	89182.9	152438	55800.5	69620.6	44551.5
LOC106662452	2.2867	2.76196e-05	0.00050482	5.4205	6.21992	3.5101	20.9626	30.7326	23.6042
LOC106662477	1.43335	0.000176028	0.00249886	320.894	360.755	198.906	491.253	843.098	1045.58
LOC106662553	-1.12724	3.147e-06	7.87379e-05	3316.26	2125.43	3428.2	1363.48	1415.75	1280.74
LOC106662609	1.38488	9.42931e-06	0.000206145	207.063	143.947	211.776	496.722	345.23	625.073
LOC106662613	1.10057	0.00407235	0.0294859	45.5322	48.8708	63.1818	66.5333	143.419	127.637
LOC106662628	1.04932	3.08727e-07	1.07615e-05	383.772	389.189	322.929	618.851	787.779	862.863
LOC106662638	1.2502	2.22931e-07	8.1229e-06	59.6255	55.9792	56.1616	135.801	158.785	114.524
LOC106662686	1.28364	4.26972e-07	1.43501e-05	8268.44	7160.01	6965.21	16997.9	13891.1	23627.8
LOC106662693	1.14235	0.00165634	0.0148179	151.774	100.407	72.5421	176.815	287.862	252.652
LOC106662736	3.11573	3.78403e-06	9.282e-05	5.4205	6.21992	31.5909	97.5215	150.59	121.518
LOC106662738	1.67031	0.00642774	0.0413856	117.083	36.4309	22.2306	228.765	172.103	158.235
LOC106662806	1.08196	1.43316e-09	9.01447e-08	518.2	587.338	539.386	968.835	1263.11	1251.89
LOC106662870	-1.19081	2.06647e-06	5.63218e-05	1815.87	1223.55	1998.42	645.282	784.706	776.315
LOC106662876	2.23631	3.39527e-13	4.90094e-11	143.101	133.284	189.545	827.565	496.844	867.234
LOC106662961	-1.65934	0.00811028	0.0487097	39.0276	41.7623	65.5219	30.0767	8.19536	7.86805
LOC106662964	-1.28564	0.000589549	0.00654609	54.205	75.5275	86.5825	38.2795	19.464	30.598
LOC106662974	2.87118	2.40444e-11	2.3747e-09	31.4389	66.642	86.5825	352.718	604.408	393.403
LOC106662975	7.17926	1.02008e-07	4.14624e-06	0	0	0	20.0511	45.0745	18.3588
LOC106662976	4.16134	2.9396e-07	1.03428e-05	10.841	37.3195	162.635	1059.07	1576.58	1128.63
LOC106662977	4.28414	1.08412e-06	3.2463e-05	6.5046	19.5483	119.343	757.386	1261.06	806.039
LOC106662978	4.87741	2.35088e-10	1.83809e-08	0	1.77712	3.5101	37.368	64.5385	50.7052
LOC106662979	3.45072	5.37161e-07	1.75301e-05	1.0841	3.55424	4.68013	20.9626	45.0745	35.8434
LOC106663020	5.63231	3.00923e-12	3.64312e-10	2.1682	0.888559	1.17003	51.0393	84.0025	70.8125
LOC106663023	1.58229	1.18601e-07	4.70188e-06	4902.3	4431.25	7015.52	12923.9	21197.3	14833
LOC106663028	-1.28154	1.91896e-05	0.000372509	163.699	139.504	228.157	69.2676	88.1002	61.196
LOC106663035	1.08133	1.58667e-05	0.000317307	636.367	570.455	506.625	905.036	1230.33	1490.56
LOC106663052	-1.55793	4.60784e-05	0.000783681	117.083	127.953	120.513	56.5078	46.0989	21.8557
LOC106663104	-1.1106	0.00518104	0.0351618	102.99	163.495	269.108	80.2046	88.1002	79.5548
LOC106663126	-1.41205	1.91729e-09	1.18609e-07	11709.4	15012.2	14776.4	3971.95	6008.23	5614.29
LOC106663129	1.20165	2.13739e-08	1.01708e-06	3044.15	2768.75	3493.72	5669.92	8248.63	7485.14
LOC106663141	1.19246	5.8713e-09	3.19348e-07	616.853	517.142	549.916	1024.43	1415.75	1407.51
LOC106663150	-1.30661	3.26107e-11	3.0597e-09	681.899	792.595	702.02	246.994	285.813	347.069
LOC106663153	-1.20808	0.00826166	0.0492622	70.4665	58.6449	77.2222	49.2164	21.5128	18.3588
LOC106663156	1.06926	2.88373e-06	7.29617e-05	245.007	197.26	177.845	356.364	478.404	466.838
LOC106663175	-1.03323	0.000160187	0.00230927	254.764	283.45	408.342	153.118	178.249	131.134
LOC106663195	2.05413	0.000501387	0.00574859	6.5046	27.5453	33.931	64.7105	126.004	91.794
LOC106663199	-1.09212	0.00537186	0.0361733	214.652	154.609	260.918	137.624	98.3444	59.4475
LOC106663212	1.79503	2.58971e-05	0.000477209	9.75691	23.9911	15.2104	51.0393	70.685	50.7052
LOC106663240	4.77335	7.57343e-32	9.47436e-29	7.5887	7.99703	12.8704	245.171	323.717	200.198
LOC106663242	-1.75755	7.23133e-05	0.00114673	2066.3	1078.71	2927.42	647.105	758.071	390.78
LOC106663253	-1.08016	3.39381e-10	2.49744e-08	883.542	1073.38	1071.75	521.33	487.624	424.001
LOC106663254	4.09922	3.88567e-08	1.70229e-06	5.4205	31.0996	69.032	421.074	875.879	507.927
LOC106663258	1.02715	1.41619e-07	5.49823e-06	688.404	807.7	808.493	1303.32	1573.51	1820.14
LOC106663274	1.77284	1.07876e-05	0.000230034	54.205	32.8767	38.6111	88.4073	193.615	146.87
LOC106663275	1.13665	1.69807e-06	4.79163e-05	366.426	277.231	266.768	535.912	724.265	741.346
LOC106663315	1.61838	0.000185939	0.00259853	461.827	247.908	150.934	734.601	916.856	991.375
LOC106663331	1.0412	0.00631451	0.0407889	33.6071	28.4339	50.3114	69.2676	102.442	58.5733
LOC106663333	-1.21027	0.00415552	0.0298387	320.894	649.537	500.774	122.13	225.372	288.495
LOC106663358	1.92637	8.06644e-15	1.51367e-12	111.662	137.727	126.364	362.743	554.211	513.172
LOC106663386	1.20357	0.00256308	0.0207162	56.3732	55.9792	56.1616	133.067	71.7094	182.714
LOC106663388	2.63097	0.0014838	0.013716	2.1682	0.888559	5.85017	10.0256	25.6105	17.4846
LOC106663390	2.72844	4.4918e-09	2.56716e-07	6.5046	5.33136	8.19024	50.1279	45.0745	35.8434
LOC106663413	1.02669	5.01967e-06	0.000118082	591.919	472.714	434.082	1008.03	1195.5	850.624
LOC106663423	-1.39506	0.00830467	0.0494198	404.37	327.878	460.993	277.07	106.54	69.9383
LOC106663438	1.487	2.91876e-10	2.19082e-08	142.017	157.275	221.136	442.037	487.624	526.285
LOC106663453	1.13516	1.0196e-05	0.000219918	79.1393	71.0847	102.963	152.206	207.957	194.079
LOC106663460	2.60792	4.7866e-12	5.55591e-10	260.184	118.178	157.955	926.91	1433.16	906.575
LOC106663469	1.26845	1.6302e-06	4.63496e-05	457.49	473.602	727.761	1164.79	1539.7	1289.49
LOC106663472	6.33452	6.07178e-17	1.48614e-14	2.1682	0	11.7003	296.21	414.89	355.811
LOC106663478	1.22217	9.83759e-09	5.06879e-07	421.715	345.65	376.751	709.993	940.418	1017.6
LOC106663501	1.03673	0.0077615	0.0471423	18.4297	25.7682	44.4613	65.6219	57.3675	57.6991
LOC106663528	1.8242	2.15655e-10	1.73433e-08	74.8029	89.7445	118.173	409.226	266.349	323.464
LOC106663541	2.27948	5.89158e-12	6.70033e-10	35.7753	49.7593	71.3721	207.803	307.326	244.784
LOC106663568	1.04163	6.97948e-10	4.79158e-08	741.525	705.516	716.061	1244.08	1643.17	1565.74
LOC106663584	3.85765	3.26679e-10	2.43581e-08	5.4205	2.66568	17.5505	97.5215	155.712	108.404
LOC106663588	2.37066	6.20114e-06	0.000141908	5.4205	9.77415	15.2104	36.4566	73.7583	46.3341
LOC106663604	5.21823	4.64592e-09	2.64184e-07	16.2615	10.6627	101.793	1901.21	492.746	2380.52
LOC106663673	-1.1317	3.09585e-09	1.84424e-07	1240.21	1330.17	1570.19	729.133	558.309	601.469
LOC106663677	1.6538	9.92e-10	6.45603e-08	123.587	101.296	150.934	317.173	482.502	380.289
LOC106663707	1.07364	1.20082e-07	4.74387e-06	356.669	303.887	379.091	673.536	864.611	648.677
LOC106663762	-1.08396	0.00317406	0.0242612	466.163	432.728	552.256	308.97	248.934	126.763
LOC106663764	-1.6004	0.00664395	0.042358	5628.65	5046.13	7104.44	3838.88	1267.21	757.082
LOC106663781	-1.40464	0.000298871	0.00378514	58.5414	65.7534	58.5017	21.874	33.8059	13.9877
LOC106663845	2.53129	5.1136e-13	7.19675e-11	121.419	198.149	252.727	843.06	1382.97	1081.42
LOC106663863	1.11215	6.73391e-09	3.61034e-07	264.521	262.125	225.816	456.619	565.48	605.84
LOC106663890	2.44998	1.11591e-32	1.5705e-29	308.969	295.89	287.828	1477.4	1406.53	1993.24
LOC106663906	2.85632	9.99784e-09	5.11662e-07	5.4205	5.33136	11.7003	43.748	69.6606	46.3341
LOC106663946	-1.43288	0.000926464	0.00952608	351.249	705.516	819.024	223.297	320.644	151.241
LOC106663983	-1.0513	4.11828e-11	3.76973e-09	461.827	449.611	465.673	219.651	248.934	196.701
LOC106664001	1.65542	0.00141272	0.0132218	59.6255	15.9941	23.4007	119.395	94.2467	97.0393
LOC106664006	-1.38362	0.000511081	0.00581238	330.651	159.941	308.889	87.4959	140.346	78.6805
LOC106664013	-1.26261	0.0019344	0.0166892	365.342	149.278	320.589	96.6101	146.492	104.907
LOC106664019	1.49272	5.87062e-06	0.000135445	111.662	53.3136	72.5421	195.043	246.885	224.677
LOC106664031	1.37914	8.55066e-06	0.000189139	48.7845	58.6449	59.6717	118.484	194.64	122.392
LOC106664054	1.27966	0.00531664	0.0358874	16.2615	10.6627	9.36027	20.9626	34.8303	32.3464
LOC106664088	-1.01848	9.03029e-06	0.000198578	1541.59	1295.52	1901.3	744.627	682.264	910.946
LOC106664121	2.05531	2.30933e-10	1.83104e-08	117.083	61.3106	101.793	324.464	476.355	360.182
LOC106664124	-1.27406	0.00148584	0.0137167	50.9527	76.4161	106.473	38.2795	34.8303	23.6042
LOC106664135	1.45222	2.79991e-21	1.16756e-18	174.54	167.938	155.614	421.985	469.185	472.958
LOC106664155	1.59502	2.80159e-13	4.1504e-11	84.5598	85.3017	117.003	261.576	308.351	293.741
LOC106664194	1.07436	0.000215738	0.0029225	169.12	146.612	100.623	232.411	344.205	301.609
LOC106664205	2.56654	4.61677e-19	1.57516e-16	200.559	121.733	182.525	868.579	1240.57	875.977
LOC106664212	-1.49939	8.79521e-08	3.61406e-06	563.732	413.18	757.012	196.866	220.25	195.827
LOC106664219	-1.74986	4.70296e-05	0.00079668	35.7753	28.4339	43.2912	12.7598	11.2686	7.86805
LOC106664227	1.64515	0.0068067	0.0431756	53.1209	95.9644	21.0606	98.4329	176.2	259.646
LOC106664279	-1.5432	0.00694216	0.0435684	1604.47	1347.06	2205.51	1135.62	368.791	264.891
LOC106664281	1.43911	5.51952e-06	0.000128397	83.4757	51.5364	59.6717	130.332	193.615	202.821
LOC106664300	4.94885	8.4411e-14	1.37737e-11	1.0841	1.77712	3.5101	67.4448	55.3187	69.064
LOC106664323	1.03226	0.000290958	0.00371695	898.719	1038.73	1247.26	1577.66	2813.06	2122.63
LOC106664336	-1.06605	1.7106e-05	0.000339677	420.631	356.312	500.774	208.714	160.834	239.539
LOC106664339	1.5861	0.000184817	0.00258873	37.9435	23.9911	18.7205	52.8621	100.393	89.1713
LOC106664366	3.93323	2.6204e-08	1.20915e-06	1352.96	505.59	2892.32	22841	9703.31	40023
LOC106664368	1.01509	3.60502e-08	1.59172e-06	246.091	213.254	183.695	402.846	466.111	431.869
LOC106664380	2.10231	1.29406e-08	6.47547e-07	113.831	60.422	87.7525	395.554	249.959	476.454
LOC106664386	-1.62367	2.79833e-05	0.000510105	79.1393	125.287	142.744	47.3936	40.9768	24.4784
LOC106664396	1.12305	0.00321086	0.0244429	184.297	71.0847	117.003	284.362	284.789	240.413
LOC106664402	4.16871	2.74363e-27	1.93066e-24	102.99	57.7564	93.6027	1574.93	949.638	2037.83
LOC106664428	3.14165	1.00098e-05	0.000216314	3.2523	39.9852	39.7811	205.069	279.667	249.155
LOC106664469	1.16975	2.51196e-10	1.93713e-08	1215.28	1055.61	1248.43	2187.4	2844.82	2883.2
LOC106664524	1.09877	4.29761e-05	0.000738325	97.5691	76.4161	66.6919	137.624	181.322	196.701
LOC106664531	1.67614	3.82802e-05	0.000667178	37.9435	29.3225	21.0606	59.242	112.686	111.027
LOC106664544	1.32892	1.03268e-05	0.000221467	124.672	211.477	168.485	327.198	515.283	427.498
LOC106664559	1.03857	6.23626e-07	1.97349e-05	480.257	457.608	462.163	761.032	1143.25	972.142
LOC106664567	2.86674	0.000248989	0.00325509	1.0841	3.55424	2.34007	13.6712	25.6105	13.1134
LOC106664589	2.77174	4.41619e-10	3.08832e-08	13.0092	15.9941	17.5505	157.675	76.8315	83.0517
LOC106664620	2.1289	2.60992e-11	2.55522e-09	63.9619	56.8678	87.7525	391.909	227.421	289.37
LOC106664629	1.63131	4.31033e-08	1.86654e-06	61.7937	47.9822	64.3519	144.004	231.519	162.606
LOC106664646	-2.29027	4.25255e-15	8.70535e-13	1517.74	1759.35	2152.86	257.931	466.111	386.409
LOC106664694	-1.60954	5.06648e-08	2.16896e-06	4923.98	4575.19	6106.41	1515.68	2329.53	1269.38
LOC106664697	-1.67394	6.34557e-05	0.0010221	6292.12	3555.13	8956.61	1999.65	2549.78	1343.69
LOC106664703	2.02875	9.35949e-05	0.00142983	6.5046	3.55424	8.19024	23.6968	23.5617	25.3526
LOC106664715	1.22175	1.28639e-06	3.765e-05	601.676	430.063	507.795	920.53	1424.97	1244.03
LOC106664782	-1.69975	0.000481413	0.00556491	23.8502	23.9911	22.2306	5.46849	10.2442	6.1196
LOC106664824	1.1987	3.61139e-07	1.24345e-05	311.137	237.245	382.601	669.891	683.288	779.812
LOC106664831	2.30802	2.79994e-05	0.000510105	21.682	7.99703	4.68013	52.8621	65.5629	51.5795
LOC106664847	1.99911	1.5442e-12	1.99841e-10	22.7661	28.4339	25.7407	92.053	99.3688	117.147
LOC106664854	3.56191	2.12066e-07	7.85413e-06	3.2523	6.21992	2.34007	22.7854	59.4164	61.196
LOC106664863	-1.966	3.10906e-11	2.94158e-09	81.3075	71.9733	79.5623	21.874	16.3907	20.9815
LOC106664890	1.22356	2.26965e-06	6.04113e-05	6052.53	3965.64	6146.19	11196.7	15047.7	11500.5
LOC106664906	1.09236	1.12066e-07	4.50624e-06	723.095	574.898	820.194	1339.78	1664.68	1508.92
LOC106664930	1.30566	4.0553e-06	9.84021e-05	1113.37	1729.14	1203.96	3588.24	2514.95	3901.68
LOC106664931	-1.50179	6.81523e-11	5.94827e-09	1709.63	1161.35	1796	509.481	564.456	573.494
LOC106664944	3.77211	7.13406e-13	9.79542e-11	8.6728	23.9911	12.8704	219.651	116.784	292.866
LOC106664949	3.89377	5.97001e-10	4.12371e-08	15.1774	10.6627	52.6515	279.805	562.407	314.722
LOC106664954	5.03148	9.51202e-06	0.00020755	0	0.888559	3.5101	16.4055	97.3199	25.3526
LOC106664983	5.14706	1.9579e-17	5.24856e-15	4.3364	3.55424	18.7205	235.145	414.89	269.262
LOC106664989	-1.49554	4.84597e-06	0.000115107	113.831	104.85	97.1128	51.9507	25.6105	34.0949
LOC106665011	-1.11717	1.10603e-11	1.18598e-09	1905.85	1737.13	1868.54	766.501	986.517	788.554
LOC106665023	1.25635	7.85989e-06	0.000176636	108.41	68.4191	106.473	192.309	266.349	215.934
LOC106665056	-1.12313	0.000965337	0.00984486	548.555	489.596	699.68	170.435	263.276	363.679
LOC106665061	1.72825	4.91215e-08	2.119e-06	258.016	188.375	126.364	553.229	742.705	603.218
LOC106665066	2.40979	1.63617e-07	6.26587e-06	357.753	207.034	265.598	1177.55	823.634	2409.37
LOC106665067	-1.14123	1.18171e-05	0.000246844	4596.59	4521.88	5812.73	1626.88	2481.15	2661.15
LOC106665077	1.89848	4.21953e-16	9.31523e-14	2678.81	2489.74	2791.7	7477.25	12265.4	9933.86
LOC106665094	1.06148	0.000123244	0.00182101	3742.32	2042.8	2392.72	5485.81	5799.24	5781.27
LOC106665115	-1.26936	0.000592929	0.00657714	81.3075	53.3136	56.1616	28.2539	32.7815	18.3588
LOC106665120	1.02489	3.68466e-09	2.14951e-07	236.334	192.817	180.185	426.543	406.695	406.516
LOC106665132	4.59179	1.55188e-31	1.74726e-28	13.0092	15.9941	33.931	471.202	608.506	420.504
LOC106665139	1.00871	1.36564e-05	0.000281092	85.6439	67.5305	79.5623	132.155	175.176	159.984
LOC106665163	2.26605	1.41099e-12	1.84725e-10	1696.62	1203.11	1474.24	4732.98	9551.7	6752.54
LOC106665184	1.38762	7.36072e-05	0.0011656	61.7937	47.0936	71.3721	178.637	189.518	102.285
LOC106665190	2.78627	0.00108054	0.0107377	7.5887	2.66568	0	33.7224	22.5372	14.8619
LOC106665193	5.02477	1.43599e-05	0.000294495	0	0.888559	1.17003	13.6712	25.6105	27.9753
LOC106665194	4.63277	2.28768e-10	1.82673e-08	0	0.888559	7.0202	56.5078	72.7338	55.0764
LOC106665197	2.35167	8.09627e-06	0.000180865	16.2615	23.9911	54.9916	123.041	230.495	130.26
LOC106665230	3.15075	4.39158e-09	2.52269e-07	4.3364	7.10847	2.34007	51.0393	38.928	36.7176
LOC106665249	1.91265	6.07711e-07	1.9383e-05	27.1025	19.5483	22.2306	69.2676	119.857	69.9383
LOC106665256	-1.81935	0.0042932	0.0306125	266.689	256.794	451.633	187.752	48.1478	40.2145
LOC106665261	2.89628	6.2201e-08	2.61314e-06	9.75691	51.5364	38.6111	261.576	270.447	215.06
LOC106665265	2.89204	5.31728e-07	1.74033e-05	8.6728	10.6627	10.5303	37.368	122.93	62.0702
LOC106665270	3.6933	2.77919e-07	9.87096e-06	4.3364	22.214	53.8215	279.805	457.916	298.112
LOC106665279	1.41211	5.39052e-06	0.000125917	50.9527	33.7653	45.6313	87.4959	131.126	126.763
LOC106665280	1.8106	1.44083e-05	0.000294677	61.7937	20.4369	37.4411	133.978	144.443	139.002
LOC106665283	2.62045	5.51819e-09	3.04556e-07	168.036	153.721	384.941	1120.13	1975.08	1245.78
LOC106665294	-1.56731	0.00608154	0.0395563	25186.9	20845.6	31521.9	16958.7	5347.47	3863.21
LOC106665305	4.81818	2.09391e-27	1.57169e-24	9.75691	11.5513	17.5505	371.858	489.673	227.299
LOC106665306	3.20925	3.03751e-05	0.000545444	17.3456	19.5483	8.19024	55.5964	61.4652	301.609
LOC106665312	1.96609	0.000452119	0.00526931	8.6728	8.88559	22.2306	56.5078	67.6117	29.7238
LOC106665316	2.56666	3.97853e-11	3.702e-09	54.205	44.428	33.931	155.852	318.595	312.1
LOC106665323	1.75835	7.62216e-05	0.00119857	58.5414	142.169	83.0724	207.803	317.57	437.114
LOC106665374	1.18978	7.23361e-07	2.26231e-05	421.715	446.057	305.379	746.449	1035.69	896.958
LOC106665385	-1.6635	6.29811e-05	0.00101591	320.894	194.594	483.224	92.053	139.321	83.9259
LOC106665395	-1.05776	0.000492601	0.00567676	1050.49	857.46	1456.69	664.422	538.845	412.636
LOC106665423	1.1504	2.5175e-06	6.53101e-05	70.4665	78.1932	59.6717	127.598	168.005	168.726
LOC106665457	2.20397	1.44688e-05	0.000294677	69.3824	23.9911	19.8906	168.612	198.738	153.864
LOC106665459	1.45724	6.25729e-05	0.00101077	34.6912	22.214	24.5707	97.5215	61.4652	63.8187
LOC106665506	-1.13605	0.00550862	0.0367862	32.523	31.0996	30.4209	20.0511	11.2686	11.365
LOC106665524	1.59401	0.000931912	0.00957335	135.513	176.823	156.785	221.474	404.646	790.302
LOC106665554	2.03297	0.000605471	0.00670305	8.6728	7.10847	8.19024	16.4055	50.1966	31.4722
LOC106665566	-2.20584	1.33747e-05	0.000277321	3257.72	1680.27	5259.3	932.378	869.733	408.265
LOC106665590	4.60332	7.60831e-07	2.35983e-05	3.2523	0	1.17003	37.368	18.4396	46.3341
LOC106665607	-1.08235	2.91762e-08	1.32761e-06	2263.6	2169.86	2871.26	1078.2	1310.23	1061.31
LOC106665617	2.01233	4.10377e-11	3.76973e-09	3746.65	2087.23	3022.2	10159.6	10510.6	15054.2
LOC106665620	1.09845	7.30599e-06	0.000164846	196.222	173.269	202.416	410.137	312.448	500.059
LOC106665626	-1.05693	1.34647e-13	2.07669e-11	1991.49	2246.28	1908.32	904.124	1052.08	999.243
LOC106665636	-1.33891	2.95692e-09	1.77085e-07	208.147	215.031	249.217	75.6475	107.564	83.0517
LOC106665694	-1.72715	0.00217472	0.0183135	21.682	69.3076	44.4613	9.11416	15.3663	16.6103
LOC106665720	1.79786	2.54227e-13	3.81645e-11	1194.68	1279.53	1022.61	3667.54	3282.24	5210.4
LOC106665780	1.23303	0.0023893	0.0196933	19.5138	15.9941	26.9108	44.6594	64.5385	36.7176
LOC106665785	1.0021	1.16597e-05	0.000244463	702.497	622.88	563.956	998.912	1252.87	1532.52
LOC106665790	-1.33359	0.0064972	0.041682	2064.13	1779.78	2145.84	1423.63	541.918	410.887
LOC106665798	2.01605	4.50123e-07	1.50831e-05	892.215	856.571	555.766	1826.48	2931.89	4564.35
LOC106665799	1.23066	0.000785578	0.00831924	1027.73	916.993	682.13	1301.5	1884.93	2978.5
LOC106665849	-2.08548	9.2395e-07	2.79644e-05	33.6071	39.0966	33.931	6.37991	9.21978	9.61651
LOC106665870	1.18346	7.78664e-14	1.28926e-11	287.287	282.562	326.439	608.826	701.728	722.987
LOC106665895	5.74952	6.68411e-11	5.87941e-09	0	1.77712	8.19024	236.057	67.6117	215.934
LOC106665900	1.28342	0.000822653	0.00863922	18.4297	31.0996	28.0808	49.2164	84.0025	56.8248
LOC106665903	-1.55384	0.0075974	0.0464126	10219.8	8375.56	11671.1	6700.73	2259.87	1348.06
LOC106665917	-1.81377	2.01449e-12	2.49243e-10	80520.5	110041	132964	27115.5	28862	36047.9
LOC106665919	1.01856	0.000426175	0.00503495	2369.84	1369.27	1807.7	3023.17	4534.08	3678.75
LOC106665954	-1.01683	0.00145453	0.0135231	791.393	733.95	1020.27	570.546	400.548	286.747
LOC106665970	1.26408	7.68133e-05	0.00120619	1208.77	655.757	912.626	1688.85	2743.4	2236.28
LOC106666070	-1.90276	5.14335e-05	0.000855377	26.0184	37.3195	42.1212	6.37991	13.3175	8.74228
LOC106666090	-1.38428	0.00026332	0.00341952	127.924	87.0788	166.145	65.6219	37.9036	41.963
LOC106666172	1.27696	4.1314e-10	2.96234e-08	70.4665	79.9703	64.3519	174.08	186.445	162.606
LOC106666177	-1.5192	0.00689453	0.0434315	158.279	209.7	277.298	138.535	53.2699	33.2207
LOC106666214	-1.31968	0.00112181	0.0110599	74.8029	111.07	163.805	61.0649	43.0257	35.8434
LOC106666238	-1.39624	1.37076e-06	3.98159e-05	312.221	456.72	535.875	149.472	199.762	146.87
LOC106666246	1.01416	0.00429801	0.0306274	140.933	71.0847	105.303	177.726	278.642	183.588
LOC106666247	-1.47761	1.96549e-06	5.42388e-05	140.933	204.369	184.865	51.0393	54.2943	84.8001
LOC106666257	1.81177	0.000430204	0.0050666	4.3364	6.21992	12.8704	27.3425	24.5861	28.8495
LOC106666264	2.22521	6.87744e-20	2.5811e-17	1707.46	1307.96	1296.4	5123.07	7445.49	7591.8
LOC106666275	1.40347	0.00701689	0.0438906	17.3456	36.4309	73.7121	113.927	95.2711	126.763
LOC106666317	1.32092	1.54473e-21	6.95684e-19	3091.85	3036.21	3431.71	7139.12	8260.93	8480.01
LOC106666318	1.08302	1.8799e-10	1.53375e-08	202.727	216.808	253.897	438.391	479.429	507.052
LOC106666333	1.69637	5.6907e-06	0.000131834	15.1774	28.4339	16.3805	59.242	77.856	60.3218
LOC106666378	-1.42246	0.0046514	0.0325887	1938.37	1750.46	2242.95	1317	553.187	342.698
LOC106666384	-1.13149	0.00498259	0.0342485	952.924	677.971	617.778	278.893	217.177	529.782
LOC106666473	3.21429	1.44687e-07	5.59806e-06	7.5887	18.6597	12.8704	205.98	56.3431	103.159
LOC106666506	-1.20358	4.62077e-06	0.000110223	75.887	91.5216	76.0522	35.5452	31.757	38.466
LOC106666508	1.5679	2.49129e-09	1.50803e-07	190.802	166.161	234.007	447.505	701.728	600.595
LOC106666522	1.0666	0.000201245	0.00275646	203.811	266.568	193.056	377.326	401.573	611.96
LOC106666528	-1.15614	0.00187996	0.016307	149.606	253.239	236.347	132.155	90.149	64.6929
LOC106666571	-1.10169	3.63502e-07	1.24776e-05	1071.09	1574.53	1485.94	602.446	614.652	708.125
LOC106666596	1.60565	3.54175e-05	0.000623528	76.9711	31.0996	53.8215	195.043	160.834	134.631
LOC106666599	1.66059	1.00426e-18	3.14083e-16	159.363	146.612	202.416	528.621	557.285	516.669
LOC106666608	1.37822	5.53109e-08	2.34998e-06	536.63	781.932	643.519	1310.62	1918.74	1873.47
LOC106666639	1.16814	1.81368e-08	8.83994e-07	3561.27	3709.74	4147.77	6734.45	9943.02	8982.7
LOC106666645	2.58756	8.53079e-08	3.51825e-06	44.4481	15.1055	22.2306	127.598	226.397	135.505
LOC106666674	5.66328	1.35347e-05	0.000279097	0	0	1.17003	16.4055	25.6105	14.8619
LOC106666685	2.03211	2.12261e-06	5.70368e-05	18.4297	56.8678	29.2508	141.269	149.565	140.751
LOC106666694	4.36158	1.57324e-06	4.49572e-05	0	4.4428	18.7205	110.281	228.446	131.134
LOC106666697	-2.12034	0.00146636	0.0135995	74.8029	19.5483	76.0522	10.937	20.4884	7.86805
LOC106666707	-1.54427	0.00233271	0.0193402	17.3456	38.2081	36.271	12.7598	8.19536	10.4907
LOC106666721	1.70927	6.38332e-12	7.18698e-10	40.1117	31.0996	38.6111	129.421	114.735	112.775
LOC106666734	1.01931	1.65065e-05	0.000328932	187.549	161.718	124.024	288.919	367.767	304.231
LOC106666745	1.23793	0.00011216	0.00167259	357.753	478.933	360.37	639.814	1276.43	909.197
LOC106666754	-1.22995	9.88643e-06	0.00021406	156.11	196.372	175.505	52.8621	86.0513	86.5486
LOC106666781	5.47817	2.49663e-21	1.08114e-18	6.5046	2.66568	16.3805	311.704	514.259	280.627
LOC106666782	1.09583	1.40464e-16	3.22751e-14	664.554	645.983	662.239	1302.41	1548.92	1365.54
LOC106666810	3.46808	1.97018e-22	9.64445e-20	112.746	47.9822	67.862	801.134	984.468	736.974
LOC106666819	3.99693	7.27996e-12	8.11536e-10	7.5887	3.55424	10.5303	72.0018	176.2	90.9197
LOC106666833	2.59259	2.96425e-11	2.85252e-09	27.1025	21.3254	47.9714	196.866	145.468	233.419
LOC106666844	3.89154	8.50119e-05	0.00131296	1.0841	0.888559	2.34007	31.8995	8.19536	21.8557
LOC106666862	3.19473	0.000319284	0.00399869	0	2.66568	3.5101	10.0256	19.464	27.1011
LOC106666873	1.02678	0.00210692	0.0178532	80.2234	57.7564	38.6111	119.395	103.466	137.254
LOC106666883	1.20433	3.91282e-10	2.84222e-08	150.69	150.167	169.655	306.236	379.036	397.774
LOC106666944	-2.26825	0.000501109	0.00574859	68.2983	17.7712	73.7121	8.20274	15.3663	9.61651
LOC106666980	1.09176	0.000457574	0.00530569	1023.39	1116.92	1408.72	1698.88	3343.71	2521.27
LOC106666988	1.26686	0.001052	0.0105018	36.8594	46.2051	37.4411	62.8877	138.297	90.0455
LOC106667036	1.00761	2.59455e-09	1.56214e-07	1132.89	991.632	975.808	1778.17	2261.92	2193.44
LOC106667138	1.75493	0.00339941	0.0256185	5.4205	7.10847	2.34007	19.1397	18.4396	13.9877
LOC106667156	1.06985	8.9726e-07	2.72298e-05	3962.39	3445.83	3858.77	6024.46	9120.41	8506.24
LOC106667170	1.07895	4.14911e-06	0.000100246	423.883	570.455	478.544	813.894	1116.62	1182.83
LOC106667200	-1.41623	1.8717e-05	0.000366496	2665.8	4441.02	3114.63	879.516	1312.28	1638.3
LOC106667230	2.11083	1.7992e-07	6.79773e-06	10.841	19.5483	11.7003	56.5078	76.8315	51.5795
LOC106667274	3.20774	6.54468e-25	3.87824e-22	4349.41	2776.75	4044.81	24874.4	44806.1	33521.4
LOC106667277	-1.55446	0.00483051	0.03351	14.0933	31.0996	19.8906	6.37991	7.17094	8.74228
LOC106667283	-1.0245	0.00797122	0.0480965	32.523	34.6538	36.271	17.3169	11.2686	21.8557
LOC106667284	-1.04841	6.24002e-07	1.97349e-05	200.559	256.794	264.428	128.51	107.564	112.775
LOC106667287	-1.14721	1.10883e-09	7.09334e-08	1960.05	1979.71	2272.21	851.262	1116.62	837.511
LOC106667290	-1.06373	2.9678e-08	1.34195e-06	914.981	1115.14	1294.06	497.633	559.334	533.279
LOC106667318	-1.30364	0.00136104	0.0128518	677.563	434.506	1092.81	356.364	320.644	215.934
LOC106667320	-1.90471	0.000455054	0.00529283	726.347	329.656	975.808	249.728	208.982	83.9259
LOC106667366	1.05972	0.000692863	0.0074995	254.764	452.277	303.039	573.28	655.629	878.599
LOC106667385	-1.48217	1.10665e-08	5.6125e-07	80.2234	89.7445	92.4327	31.8995	27.6594	34.0949
LOC106667409	-1.39254	0.00101918	0.0102418	346.912	211.477	232.837	123.041	127.028	51.5795
LOC106667422	1.08311	2.39955e-11	2.3747e-09	280.782	303.887	315.909	564.166	642.312	701.131
LOC106667440	-1.04402	1.99658e-11	2.02517e-09	391.36	404.294	446.953	194.132	218.202	190.582
LOC106667444	-1.30243	0.0014682	0.0136053	9264.72	5303.81	12390.7	3626.52	4857.8	2446.09
LOC106667452	-1.61228	0.000178344	0.00251626	36.8594	66.642	57.3316	13.6712	14.3419	24.4784
LOC106667489	-1.18959	0.00829737	0.0494025	68.2983	76.4161	72.5421	51.0393	27.6594	16.6103
LOC106667523	3.52924	2.18465e-08	1.03299e-06	4.3364	1.77712	8.19024	39.1909	76.8315	43.7114
LOC106667527	5.49508	8.8733e-14	1.40844e-11	14.0933	20.4369	101.793	1443.68	3083.51	1597.22
LOC106667529	-1.08418	6.59629e-15	1.30294e-12	1870.07	2116.55	2205.51	910.504	1042.86	967.771
LOC106667531	1.12569	1.11874e-09	7.11633e-08	534.462	550.018	624.798	1049.04	1416.77	1263.26
LOC106667552	-1.37175	2.69133e-10	2.06134e-08	1209.86	1478.56	1489.45	492.164	660.751	462.467
LOC106667557	1.9893	8.98692e-09	4.68443e-07	80.2234	69.3076	138.064	360.009	466.111	312.1
LOC106667575	1.4852	1.578e-05	0.000316133	16.2615	22.214	30.4209	67.4448	54.2943	69.9383
LOC106667585	1.19543	1.49412e-09	9.34574e-08	923.654	683.302	903.266	1691.59	2088.79	1965.27
LOC106667600	1.87601	9.07399e-43	2.04328e-39	213.568	188.375	200.076	732.778	761.144	713.37
LOC106667625	-1.14864	1.6935e-06	4.79074e-05	731.768	571.344	877.525	329.021	282.74	370.673
LOC106667626	2.57462	0.000307527	0.00387299	10.841	2.66568	11.7003	25.5196	84.0025	38.466
LOC106667657	-1.13014	0.0025354	0.0205368	120.335	108.404	122.854	66.5333	65.5629	28.8495
LOC106667678	1.16149	0.00204687	0.0174778	99.7373	70.1962	67.862	153.118	121.906	256.149
LOC106667698	1.98081	1.41231e-24	7.95059e-22	237.418	175.935	205.926	788.375	745.778	905.701
LOC106667728	-1.05942	0.00683556	0.0432612	105.158	154.609	197.736	90.2302	84.0025	45.4599
LOC106667742	1.78521	2.32648e-06	6.13439e-05	54.205	126.175	83.0724	234.234	365.718	311.225
LOC106667757	4.14795	1.71225e-12	2.14203e-10	3.2523	1.77712	10.5303	79.2932	112.686	72.561
LOC106667834	-1.11271	2.93061e-06	7.38159e-05	238.502	175.046	202.416	105.724	100.393	78.6805
LOC106667841	1.74652	6.0802e-31	6.22336e-28	265.605	264.791	293.678	831.211	944.516	987.004
LOC106667853	1.47412	0.00158049	0.0143341	124.672	74.639	74.8822	188.663	158.785	413.51
LOC106667876	-1.72315	0.000991709	0.010045	597.339	561.57	939.537	376.415	156.736	102.285
LOC106667923	1.1448	1.87128e-06	5.20295e-05	357.753	419.4	370.901	790.197	675.093	1073.55
LOC106667934	1.13467	5.18754e-16	1.1232e-13	285.118	306.553	307.719	607.003	700.704	667.91
LOC106667963	-2.08711	1.70869e-51	9.61905e-48	3941.79	3310.77	3411.82	857.642	787.779	863.738
LOC106667981	1.24534	4.74741e-05	0.000801366	24.9343	23.1025	23.4007	51.0393	53.2699	64.6929
LOC106668020	-1.45122	5.97618e-44	2.24286e-40	2678.81	2788.3	2787.02	949.695	1017.25	1051.7
LOC106668046	1.34871	0.00535238	0.0360853	16.2615	17.7712	35.101	46.4822	85.0269	43.7114
LOC106668048	-1.89508	0.00677351	0.0430378	8.6728	22.214	21.0606	7.29133	4.09768	2.62268
LOC106668050	-1.34658	2.38757e-10	1.85391e-08	750.198	787.264	972.298	275.248	330.888	380.289
LOC106668090	1.34411	1.48095e-11	1.57302e-09	160.447	204.369	188.375	460.265	411.817	533.279
LOC106668093	1.85693	0.00226481	0.018856	7.5887	3.55424	9.36027	15.4941	34.8303	22.7299
LOC106668121	-1.44055	0.000148485	0.00215716	1676.02	978.304	1780.79	583.306	709.923	340.949
LOC106668135	1.04584	0.00220779	0.0185504	150.69	201.703	107.643	230.588	327.815	393.403
LOC106668142	2.36378	4.22424e-18	1.21951e-15	959.429	644.206	849.444	3750.48	5395.62	3476.81
LOC106668165	1.32922	2.27534e-07	8.23732e-06	637.451	470.936	472.694	1139.27	1676.98	1156.6
LOC106668167	-1.42591	0.00814204	0.0488392	143.101	174.158	239.857	121.218	56.3431	29.7238
LOC106668204	2.30464	0.00226593	0.018856	164.783	961.421	391.961	1030.81	1692.34	4779.41
LOC106668207	2.43482	1.29634e-17	3.6366e-15	49.8686	41.7623	30.4209	210.537	262.252	189.708
LOC106668273	1.10181	3.18883e-09	1.88083e-07	156.11	173.269	169.655	307.147	365.718	398.648
LOC106668274	1.20872	3.90929e-08	1.706e-06	120.335	156.386	148.594	272.513	352.401	359.308
LOC106668302	-1.5521	0.000128575	0.0018948	88.8962	64.8648	79.5623	39.1909	24.5861	15.7361
LOC106668359	1.73207	5.923e-08	2.49764e-06	33.6071	24.8797	38.6111	94.7872	133.175	92.6682
LOC106668381	-1.85186	3.60179e-08	1.59172e-06	266.689	279.896	422.382	104.813	103.466	60.3218
LOC106668407	-1.74793	1.17192e-12	1.55232e-10	1024.48	1541.65	1509.34	350.895	466.111	396.9
LOC106668444	-1.50936	0.000181705	0.00255727	99.7373	76.4161	142.744	30.0767	53.2699	28.8495
LOC106668459	1.06746	0.00287509	0.0224018	24.9343	24.8797	29.2508	72.0018	52.2454	41.0887
LOC106668461	1.85654	1.82277e-15	3.87218e-13	2571.49	2143.21	2826.8	7189.25	10987.9	9130.44
LOC106668475	-1.64473	1.49798e-05	0.000302797	493.266	305.664	563.956	143.092	197.713	95.2909
LOC106668547	-1.5529	0.0047837	0.0332647	940.999	871.677	1148.97	648.928	185.42	174.846
LOC106668560	1.16227	0.000147337	0.00214323	40.1117	26.6568	33.931	63.7991	72.7338	87.4228
LOC106668574	3.91611	3.50202e-05	0.000618014	1.0841	0.888559	3.5101	12.7598	47.1233	20.1073
LOC106668584	1.21662	2.25741e-05	0.000427162	29.2707	31.0996	46.8013	79.2932	85.0269	83.0517
LOC106668651	3.0263	0.00122053	0.0118465	1.0841	6.21992	3.5101	8.20274	56.3431	25.3526
LOC106668661	1.32438	4.27086e-10	3.00535e-08	538.798	434.506	397.811	979.772	1315.36	1139.12
LOC106668663	-1.26198	0.00782454	0.0473738	105.158	97.7415	147.424	72.0018	52.2454	21.8557
LOC106668684	2.52883	5.10276e-10	3.54642e-08	86.728	73.7504	127.534	360.009	823.634	475.58
LOC106668685	1.87119	5.23711e-09	2.91904e-07	1266.23	859.237	869.335	2680.47	4972.54	3302.83
LOC106668719	-1.01436	2.37575e-05	0.000442125	738.273	486.931	548.746	318.995	307.326	251.778
LOC106668722	-1.27261	0.00103172	0.0103347	263.436	138.615	139.234	71.0904	56.3431	96.1651
LOC106668726	1.92639	1.59826e-14	2.94996e-12	222.241	261.236	215.286	836.68	697.63	1123.38
LOC106668761	2.38514	2.32641e-05	0.0004351	19.5138	13.3284	49.1414	100.256	204.884	119.769
LOC106668786	1.38844	0.00353	0.0263207	337.155	886.782	369.731	1457.35	905.588	1811.4
LOC106668792	-1.00103	0.00112621	0.0110742	60.7096	63.0877	58.5017	25.5196	39.9524	26.2268
LOC106668796	2.34464	0.000183311	0.00257344	4.3364	4.4428	2.34007	19.1397	23.5617	14.8619
LOC106668803	-1.37067	1.61297e-05	0.000321994	3006.21	1930.84	4191.06	1200.33	1199.6	1129.5
LOC106668838	1.15802	0.000174894	0.00248908	150.69	283.45	202.416	380.06	523.479	519.292
LOC106668918	1.99512	7.65883e-10	5.19463e-08	110.578	80.8589	98.2828	269.779	520.406	363.679
LOC106668928	1.1072	5.20146e-05	0.000862492	511.695	567.789	617.778	1026.25	980.37	1648.79
LOC106668930	1.33941	1.4137e-07	5.49823e-06	508.443	797.926	666.919	1352.54	1753.81	1889.21
LOC106668932	1.406	2.30828e-05	0.000433872	57.4573	65.7534	33.931	111.193	155.712	152.116
LOC106668935	1.21635	1.94096e-05	0.000375485	112.746	77.3047	80.7323	160.409	229.47	238.664
LOC106668955	1.34448	2.39189e-06	6.24834e-05	46.6163	47.9822	43.2912	90.2302	117.808	142.499
LOC106668962	-1.78336	5.78436e-05	0.000945226	3009.46	1654.5	4251.9	841.237	1190.38	558.632
LOC106668964	2.86334	2.12239e-06	5.70368e-05	3.2523	3.55424	4.68013	22.7854	36.8791	23.6042
LOC106668965	5.61734	9.97236e-35	1.87131e-31	33.6071	26.6568	86.5825	2194.69	2718.81	2247.64
LOC106668967	-1.17545	0.00775366	0.0471374	28.1866	33.7653	19.8906	13.6712	13.3175	9.61651
LOC106668968	3.73702	3.83961e-20	1.4907e-17	5.4205	6.21992	11.7003	92.9644	113.711	98.7878
LOC106668969	5.76842	4.7313e-17	1.18377e-14	1.0841	0.888559	4.68013	84.7617	118.833	138.128
LOC106668970	3.81779	1.15718e-23	6.20413e-21	29.2707	13.3284	16.3805	232.411	348.303	245.658
LOC106668977	-1.89775	0.000657161	0.0071765	52.0368	47.0936	94.7727	24.6082	20.4884	6.99383
LOC106668999	-1.17921	0.000452564	0.00526931	1279.24	972.084	1462.54	732.778	552.163	354.937
LOC106669009	1.9135	1.09265e-05	0.000232554	16.2615	11.5513	26.9108	51.9507	87.0757	64.6929
LOC106669041	-1.76663	0.00153534	0.0140312	20.5979	24.8797	47.9714	9.11416	12.293	6.1196
LOC106669045	1.41746	1.22646e-13	1.91788e-11	67.2142	69.3076	71.3721	195.954	184.396	174.846
LOC106669047	3.1455	6.11752e-14	1.04359e-11	47.7004	34.6538	32.7609	277.982	221.275	518.417
LOC106669050	2.32287	0.00478629	0.0332647	3.2523	0.888559	7.0202	19.1397	9.21978	25.3526
LOC106669068	1.33322	0.00012239	0.00181075	19.5138	37.3195	39.7811	82.0274	91.1734	70.8125
LOC106669069	1.15124	1.22578e-05	0.000255575	520.368	424.731	457.483	743.715	1278.48	1092.79
LOC106669074	1.2589	1.93329e-08	9.34204e-07	119.251	103.961	88.9226	280.716	212.055	254.4
LOC106669094	3.58556	0.00630581	0.040778	0	0	14.0404	35.5452	73.7583	55.9506
LOC106669171	1.96205	0.00010674	0.00160238	101.905	66.642	57.3316	454.796	131.126	293.741
LOC106669179	2.61211	5.29301e-15	1.06418e-12	87.8121	46.2051	43.2912	400.111	318.595	363.679
LOC106669191	1.41254	0.00838408	0.0497608	122.503	63.0877	37.4411	267.045	110.637	215.934
LOC106669202	3.18254	4.10957e-15	8.56846e-13	13.0092	31.0996	33.931	187.752	299.131	222.928
LOC106669219	1.36262	0.00190824	0.0164887	13.0092	11.5513	17.5505	39.1909	44.0501	24.4784
LOC106669234	-2.35942	3.04448e-05	0.000545825	886.794	1408.37	2033.52	477.582	254.056	111.901
LOC106669235	-2.23668	6.92386e-05	0.00110263	353.417	457.608	817.854	198.689	95.2711	51.5795
LOC106669241	1.09282	2.6032e-06	6.70696e-05	127.924	135.061	97.1128	216.917	267.374	285.873
LOC106669242	-1.10378	1.55251e-06	4.44776e-05	2240.84	3300.11	2682.89	1200.33	1126.86	1499.3
LOC106669244	-1.39672	0.000501926	0.00574891	62.8778	146.612	84.2424	36.4566	37.9036	37.5918
LOC106669271	3.08545	1.23172e-05	0.000256339	1.0841	3.55424	2.34007	18.2283	23.5617	19.233
LOC106669286	1.36776	2.8863e-07	1.02137e-05	1549.18	2237.39	1985.55	3912.71	4691.85	6292.7
LOC106669311	1.2106	0.000285501	0.00366112	66.1301	74.639	118.173	153.118	243.812	201.073
LOC106669319	1.78522	3.32045e-05	0.000591535	316.557	295.002	128.704	558.698	965.004	1029.84
LOC106669322	1.13574	0.00176382	0.0155353	55.2891	33.7653	46.8013	107.547	122.93	67.3156
LOC106669335	-1.39126	0.00598589	0.0391377	42.2799	31.9881	45.6313	25.5196	11.2686	8.74228
LOC106669406	-1.53654	0.001305	0.0124728	4106.57	2607.92	2774.15	926.91	533.723	1809.65
LOC106669420	-1.47575	4.63452e-17	1.18377e-14	1115.54	1441.24	1108.02	435.657	452.794	430.12
LOC106669432	1.58857	2.38589e-06	6.24714e-05	184.297	280.785	155.614	442.948	700.704	726.484
LOC106669436	4.30094	4.20666e-07	1.41805e-05	15.1774	41.7623	221.136	1263.22	2636.86	1572.74
LOC106669437	4.12158	8.05924e-09	4.28014e-07	1.0841	0.888559	8.19024	46.4822	50.1966	70.8125
LOC106669438	-1.81468	2.05268e-11	2.0635e-09	347.996	497.593	539.386	159.498	117.808	116.272
LOC106669450	1.49268	2.35042e-10	1.83809e-08	315.473	293.225	362.71	721.841	1119.69	890.839
LOC106669452	1.7671	3.98482e-10	2.87597e-08	109.494	165.272	131.044	344.515	525.528	514.046
LOC106669485	1.10969	0.00018486	0.00258873	346.912	442.503	331.12	555.964	839	1024.6
LOC106669544	-1.01175	0.00658512	0.0420782	689.488	343.872	740.631	293.476	360.596	225.551
LOC106669548	1.60248	1.9418e-07	7.28757e-06	4065.38	3446.72	6274.89	11796.5	17149.8	12916.7
LOC106669564	-2.23783	1.36773e-08	6.78382e-07	2291.79	1206.66	3306.52	416.517	510.161	515.795
LOC106669573	-1.50274	0.00503159	0.0344591	688.404	577.564	944.217	483.962	150.59	145.122
LOC106669589	2.00525	1.07939e-26	7.14875e-24	264.521	222.14	212.946	864.022	872.806	1070.93
LOC106669596	-1.12142	0.00501297	0.0343943	82.3916	71.9733	102.963	22.7854	56.3431	39.3403
LOC106669616	-1.49363	0.00018253	0.00256568	583.246	566.901	1072.92	303.501	321.668	164.355
LOC106669676	3.189	8.13745e-10	5.42127e-08	48.7845	38.2081	65.5219	739.158	198.738	449.353
LOC106669677	-1.01087	0.00461918	0.0324438	110.578	104.85	135.724	81.116	56.3431	36.7176
LOC106669680	-1.76246	4.79824e-07	1.5899e-05	1506.9	1869.53	1612.31	329.021	406.695	734.352
LOC106669685	-1.74455	1.78501e-11	1.82704e-09	1117.71	923.213	1246.09	421.985	266.349	291.992
LOC106669688	1.14473	2.65809e-07	9.50078e-06	178.877	148.389	154.444	305.324	430.257	329.584
LOC106669690	-1.59098	1.79408e-06	5.02477e-05	83.4757	66.642	63.1818	30.9881	20.4884	19.233
LOC106669691	1.32579	3.33006e-09	1.95277e-07	1004.96	824.583	950.067	1795.49	2724.96	2446.09
LOC106669699	-1.4484	0.000634554	0.00696844	65363.7	36310.1	94676.8	24574.5	30899.6	16474
LOC106669716	1.29183	8.16255e-06	0.000181866	256.932	151.055	177.845	428.365	581.871	423.127
LOC106669733	1.28228	0.000423567	0.00501188	84.5598	68.4191	147.424	230.588	295.033	202.821
LOC106669739	2.09362	2.92323e-13	4.27437e-11	24.9343	31.9881	35.101	109.37	151.614	132.008
LOC106669743	2.26054	1.10358e-09	7.09334e-08	37.9435	28.4339	45.6313	128.51	245.861	159.984
LOC106669763	-1.17836	0.00737735	0.0453645	779.468	665.531	1044.84	600.623	280.691	218.557
LOC106669765	-1.37901	0.000239807	0.00316529	96.485	111.958	134.554	44.6594	61.4652	26.2268
LOC106669766	1.52437	8.94153e-07	2.72088e-05	61.7937	39.0966	59.6717	128.51	191.567	139.877
LOC106669818	1.09822	1.66412e-05	0.00033103	73.7188	49.7593	59.6717	118.484	147.517	125.015
LOC106669820	1.83418	2.98017e-12	3.64312e-10	47.7004	44.428	33.931	154.941	169.029	127.637
LOC106669828	3.15134	3.06567e-11	2.92512e-09	46.6163	61.3106	118.173	436.568	988.566	579.613
LOC106669904	1.15039	0.000997234	0.0100698	254.764	157.275	161.465	367.301	584.944	320.842
LOC106669909	1.40327	3.19068e-09	1.88083e-07	390.276	272.788	380.261	824.831	1092.03	840.133
LOC106669956	-1.10105	0.00265213	0.0213136	32.523	55.0907	47.9714	23.6968	20.4884	19.233
LOC106669969	4.94106	5.9835e-58	6.73682e-54	27.1025	36.4309	51.4815	1416.34	969.102	1133
LOC106669971	-1.3028	0.000342881	0.004233	44.4481	61.3106	62.0118	15.4941	24.5861	27.9753
LOC106669984	-1.00388	8.31172e-05	0.001289	110.578	124.398	147.424	55.5964	76.8315	58.5733
LOC106670041	1.0013	5.75507e-07	1.85663e-05	463.995	383.858	340.48	688.119	844.122	847.127
LOC106670050	-2.24955	2.15724e-05	0.00041097	70.4665	64.8648	156.785	30.9881	15.3663	14.8619
LOC106670072	1.39702	9.55552e-08	3.89803e-06	256.932	171.492	181.355	442.037	529.625	632.941
LOC106670073	1.29513	1.28082e-08	6.43786e-07	224.409	157.275	187.205	391.909	484.551	517.543
LOC106670075	1.01965	7.20915e-06	0.000162988	1763.83	1169.34	1330.33	2496.37	3096.82	3049.31
LOC106670077	-1.14453	0.00595015	0.0389492	3047.41	2777.64	4227.33	2438.04	1103.3	1005.36
LOC106670081	-1.77552	0.00642374	0.0413856	19604.9	18187	31045.7	13902.7	3788.31	2415.49
LOC106670114	-2.83916	6.95132e-28	5.59035e-25	728.516	1000.52	1109.19	153.118	107.564	135.505
LOC106670118	1.0291	2.62903e-07	9.42684e-06	351.249	362.532	331.12	579.66	833.878	720.364
LOC106670119	-1.10928	1.68325e-11	1.75479e-09	615.769	645.094	608.418	264.311	334.985	268.388
LOC106670136	-1.46985	0.00548054	0.0367076	2004.5	1488.34	2389.21	1266.87	547.041	309.477
LOC106670142	-1.42496	0.00799075	0.0481885	853.187	699.296	1143.12	593.332	271.471	139.002
LOC106670145	-1.47753	0.00048561	0.00560193	790.309	466.494	1005.06	239.702	394.402	178.343
LOC106670169	1.12128	0.000202612	0.00276715	198.39	146.612	198.906	292.564	523.479	366.302
LOC106670186	1.25612	1.16732e-12	1.55232e-10	1144.81	1031.62	1228.54	2305.88	3040.48	2784.42
LOC106670212	4.99836	8.51845e-09	4.46089e-07	0	0.888559	3.5101	42.8365	60.4408	30.598
LOC106670231	-1.2522	0.00564045	0.0374665	35.7753	35.5424	62.0118	26.4311	14.3419	14.8619
LOC106670235	-1.40775	0.00346716	0.0260245	21.682	22.214	17.5505	9.11416	6.14652	7.86805
LOC106670256	2.44837	8.25155e-09	4.3617e-07	79.1393	37.3195	50.3114	441.125	231.519	235.167
LOC106670299	2.1827	0.000157526	0.00227383	13.0092	79.0818	44.4613	192.309	210.006	220.306
LOC106670300	2.46771	0.000269722	0.00347989	5.4205	39.9852	39.7811	109.37	226.397	136.38
LOC106670310	-1.37182	0.00668701	0.0426084	115.999	152.832	196.566	98.4329	54.2943	27.1011
LOC106670323	2.04622	2.79635e-10	2.1273e-08	60.7096	31.9881	33.931	186.84	151.614	182.714
LOC106670335	-1.8225	4.09826e-08	1.78156e-06	895.467	950.758	1386.49	269.779	420.012	224.677
LOC106670357	1.22577	5.06046e-08	2.16896e-06	220.072	232.803	244.537	535.001	432.305	662.665
LOC106670380	1.18803	0.000431471	0.00507621	205.979	159.052	203.586	294.387	612.603	388.157
LOC106670383	1.01168	0.00365456	0.0269991	415.211	241.688	361.54	509.481	948.613	594.475
LOC106670400	-1.13372	0.00168938	0.0150481	284.034	339.43	602.567	195.043	214.104	149.493
LOC106670437	1.12709	0.000217619	0.00293433	114.915	97.7415	98.2828	306.236	165.956	206.318
LOC106670441	-1.09574	4.59617e-05	0.000782879	1246.72	1400.37	2020.65	692.676	864.611	626.822
LOC106670448	1.11809	0.00431313	0.0306963	33.6071	16.8826	19.8906	41.0137	53.2699	57.6991
LOC106670481	1.04675	7.95521e-10	5.36334e-08	160.447	136.838	132.214	289.83	284.789	312.1
LOC106670494	-2.33489	7.05639e-15	1.36979e-12	2199.64	2996.22	2661.83	518.596	355.474	682.772
LOC106670505	1.04699	2.26335e-05	0.000427568	105.158	89.7445	142.744	226.943	254.056	214.186
LOC106670512	1.16477	0.00140561	0.0131831	36.8594	21.3254	28.0808	48.305	77.856	66.4414
LOC106670525	3.07967	8.39131e-31	7.87315e-28	41.1958	24.8797	35.101	306.236	290.935	250.904
LOC106670552	1.84689	1.32428e-17	3.6366e-15	217.904	170.603	157.955	558.698	706.85	700.257
LOC106670572	-1.2178	0.00601326	0.0392255	1448.36	1563.86	1777.28	1152.94	533.723	372.421
LOC106670577	1.06746	1.21571e-08	6.13795e-07	149.606	132.395	162.635	300.767	346.254	283.25
LOC106670578	1.32059	2.43144e-09	1.47976e-07	328.482	229.248	352.18	790.197	763.193	715.119
LOC106670604	-1.21738	0.00782621	0.0473738	556.144	471.825	559.276	370.035	205.909	106.656
LOC106670614	2.32872	2.11618e-06	5.70368e-05	5.4205	4.4428	9.36027	31.8995	33.8059	28.8495
LOC106670636	1.19051	7.79269e-05	0.00122028	2350.33	1961.05	1409.89	3606.47	5670.17	3782.79
LOC106670639	1.02897	6.2012e-05	0.00100315	424.967	419.4	340.48	621.586	771.389	1025.47
LOC106670690	1.13386	9.33555e-06	0.000204492	157.195	137.727	140.404	233.322	349.327	372.421
LOC106670710	-1.17527	6.76092e-08	2.82978e-06	415.211	614.883	544.066	217.828	229.47	250.029
LOC106670744	-1.94279	3.63103e-05	0.000635798	487.845	236.357	735.951	121.218	165.956	92.6682
LOC106670746	5.89952	8.88175e-14	1.40844e-11	0	0.888559	3.5101	98.4329	78.8804	70.8125
LOC106670748	-1.04045	0.00420324	0.0300918	235.25	148.389	320.589	114.838	137.272	90.0455
LOC106670755	1.72687	1.51455e-05	0.00030505	10.841	12.4398	10.5303	32.811	35.8547	43.7114
LOC106670759	-2.39883	4.2823e-06	0.000102863	221.157	239.022	618.948	76.5589	87.0757	41.0887
LOC106670762	-1.52666	0.000232876	0.00308515	974.606	718.845	1682.51	429.277	484.551	257.897
LOC106670763	-1.48751	0.000787171	0.00832184	1724.8	931.21	2574.07	668.979	782.657	413.51
LOC106670773	1.10251	2.11139e-05	0.000402918	4863.28	3316.99	5042.85	8043.24	11501.2	8847.19
LOC106670814	3.4378	2.08479e-05	0.000398516	3.2523	0.888559	3.5101	42.8365	21.5128	15.7361
LOC106670816	-1.47604	0.00548549	0.0367189	6440.64	6073.3	10270.6	4911.62	1993.52	1285.12
LOC106670825	-1.58547	0.000345726	0.00424949	12728.4	9004.66	24096.8	6705.29	5039.12	3526.64
LOC106670850	-1.03742	0.00298606	0.023059	242.839	207.923	208.266	66.5333	153.663	101.41
LOC106670855	-1.54322	3.3871e-06	8.41839e-05	10817.2	7519.88	11541.2	4101.37	3973.73	2176.83
LOC106670870	-1.12976	0.00801707	0.0482954	511.695	403.406	503.114	352.718	171.078	124.14
LOC106670876	1.20311	0.00132547	0.0126256	28.1866	54.2021	26.9108	71.0904	92.1978	90.9197
LOC106670888	1.30416	0.000154543	0.00223683	258.016	392.743	465.673	776.526	1255.94	724.735
LOC106670890	-1.46144	0.00289003	0.0224561	10716.3	5903.59	19398	4164.26	5941.64	2973.25
LOC106670896	-1.51474	5.75846e-12	6.61577e-10	2870.7	2902.03	2664.17	1019.87	749.876	1181.96
LOC106670899	-1.5427	0.00351308	0.0262293	8558.97	4398.37	16805.2	3572.75	4452.13	2190.82
LOC106670903	-1.87396	0.000225813	0.00301593	6551.22	3551.57	12059.5	2496.37	2329.53	1220.42
LOC106670907	-1.50228	0.00538123	0.0362148	70.4665	30.211	117.003	27.3425	25.6105	23.6042
LOC106670912	-1.22423	0.00549956	0.036778	29.2707	37.3195	50.3114	12.7598	13.3175	23.6042
LOC106670923	-1.36327	8.03883e-06	0.000179939	419.547	641.54	603.737	164.966	198.738	283.25
LOC106670925	1.43948	0.00180233	0.0157673	69.3824	54.2021	70.202	106.636	292.984	125.889
LOC106670938	1.43711	1.16638e-06	3.48338e-05	229.829	125.287	163.805	470.291	538.845	394.277
LOC106670981	-1.5308	0.00432088	0.030732	73.7188	80.8589	98.2828	47.3936	29.7082	10.4907
LOC106670982	-1.78977	5.45822e-14	9.6022e-12	710.086	582.895	878.695	241.525	187.469	198.45
LOC106671007	1.41275	2.87389e-05	0.000519376	189.718	145.724	312.399	629.788	486.6	604.966
LOC106671010	-1.82043	4.13664e-07	1.40708e-05	308.969	313.661	450.463	69.2676	88.1002	145.996
LOC106671015	1.35161	0.000528552	0.00599896	73.7188	158.164	71.3721	212.36	285.813	278.879
LOC106671022	-1.02166	0.00043597	0.00511844	892.215	1067.16	899.756	652.574	378.011	377.667
LOC106671024	-1.43421	0.00484144	0.0335651	7041.23	6138.17	8104.82	4758.5	1872.64	1244.9
LOC106671118	-1.29815	0.00420712	0.030094	316.557	287.005	365.051	202.334	132.15	59.4475
LOC106671159	-1.1942	0.00472584	0.0330486	59.6255	39.9852	64.3519	30.9881	26.6349	13.9877
LOC106671161	1.20151	0.000375414	0.00454493	84.5598	73.7504	86.5825	115.75	222.299	224.677
LOC106671162	1.45977	9.79801e-11	8.29442e-09	101.905	87.0788	115.833	254.285	326.79	255.275
LOC106671231	2.03676	2.18239e-13	3.32047e-11	2054.37	1933.51	1551.46	5341.81	9458.47	7931
LOC106671441	1.15725	2.21829e-07	8.109e-06	1256.47	1157.79	1116.21	2089.88	3276.1	2509.04
LOC106671546	1.26955	7.71173e-06	0.000173653	63.9619	55.0907	64.3519	113.016	185.42	143.373
LOC106671669	2.12644	2.31957e-06	6.13052e-05	49.8686	66.642	36.271	143.092	350.352	176.594
LOC106671786	1.40985	1.05343e-06	3.16281e-05	301.38	283.45	451.633	811.16	1150.42	790.302
LOC106671886	-1.12126	0.00739309	0.045436	1357.29	1178.23	1808.87	1071.82	494.795	430.12
LOC106671907	-1.44862	0.000200356	0.00275375	201.643	184.82	259.747	62.8877	121.906	52.4537
LOC106671928	-1.01169	2.83675e-05	0.000515978	91.0645	103.073	109.983	47.3936	58.392	45.4599
LOC106671940	2.00949	9.37633e-08	3.83884e-06	903.056	919.659	746.481	3221.85	1996.6	5126.47
LOC106671952	-1.99222	1.6565e-07	6.32223e-06	267.773	417.623	457.483	113.016	117.808	56.8248
LOC106671954	-2.01159	1.13982e-05	0.000239874	2540.05	1334.62	3421.18	699.056	764.218	346.194
LOC106671957	-1.2745	0.003858	0.0282243	139.849	107.516	281.978	74.7361	87.0757	56.8248
LOC106671958	-2.26753	4.10521e-07	1.40062e-05	994.12	586.449	1585.4	276.159	239.714	141.625
LOC106671971	-1.89706	4.79725e-09	2.71418e-07	69.3824	55.9792	65.5219	17.3169	14.3419	19.233
LOC106671989	2.68652	1.68299e-12	2.12907e-10	28.1866	67.5305	42.1212	249.728	370.84	272.759
LOC106672000	2.10523	0.00760146	0.0464126	7.5887	2.66568	4.68013	7.29133	32.7815	23.6042
LOC106672016	1.05503	0.00559368	0.0372218	150.69	72.8619	94.7727	168.612	291.96	200.198
LOC106672025	-2.79816	2.84321e-19	1.00037e-16	661.301	725.953	519.495	111.193	58.392	104.033
LOC106672026	-1.22282	0.00837343	0.0497501	718.759	262.125	346.33	136.712	177.225	254.4
LOC106672029	-1.82522	0.00136032	0.0128518	29.2707	18.6597	17.5505	7.29133	3.07326	7.86805
LOC106672036	1.23977	1.0515e-09	6.80391e-08	3250.13	3573.79	4129.05	7481.81	10305.7	8078.74
LOC106672153	1.41389	2.20195e-08	1.03299e-06	177.792	166.161	177.845	337.224	551.138	501.807
LOC106672174	2.19733	0.000737482	0.00790791	13.0092	7.10847	12.8704	74.7361	17.4151	57.6991
LOC106672177	1.19426	0.000385236	0.00464387	5331.61	6788.59	5303.76	14063.1	8068.34	17739.8
LOC106672182	-1.75204	1.87289e-10	1.53375e-08	159.363	110.181	150.934	40.1023	47.1233	37.5918
LOC106672210	1.00492	0.00212367	0.0179642	36.8594	49.7593	33.931	60.1534	94.2467	89.1713
LOC106672311	1.19922	0.00016693	0.00239608	189.718	102.184	143.914	260.665	398.5	340.075
LOC106672314	-1.31604	8.96627e-05	0.00137536	48.7845	52.425	46.8013	25.5196	16.3907	17.4846
LOC106672316	-1.25159	0.000146975	0.00214075	111.662	91.5216	132.214	63.7991	39.9524	36.7176
LOC106672321	-1.45268	6.05792e-07	1.93767e-05	66.1301	74.639	90.0926	27.3425	31.757	25.3526
LOC106672357	1.11148	2.31765e-07	8.36358e-06	1042.9	1174.68	924.327	1796.4	2451.44	2543.13
LOC106672359	1.91825	3.3539e-10	2.48431e-08	510.611	368.752	373.241	1326.11	1246.72	2160.22
LOC106672380	-1.06581	0.0071006	0.0442422	801.15	598.889	835.404	514.038	360.596	193.204
LOC106672474	-1.53877	0.00414143	0.0297754	689.488	605.997	776.902	429.277	189.518	94.4167
LOC106672481	1.02316	2.19571e-08	1.03299e-06	1610.97	1513.22	1395.85	2531	3205.41	3450.58
LOC106672510	2.87772	8.62538e-11	7.41322e-09	57.4573	21.3254	22.2306	291.653	208.982	239.539
LOC106672532	-1.24783	0.00382627	0.0280742	33.6071	64.8648	43.2912	24.6082	21.5128	13.9877
LOC106672535	1.90085	5.70238e-09	3.13186e-07	437.977	706.405	456.313	1596.8	1697.46	2686.5
LOC106672544	1.54943	1.31336e-07	5.13441e-06	45.5322	59.5335	57.3316	116.661	180.298	179.217
LOC106672560	1.83077	0.00495227	0.0341025	7.5887	1.77712	10.5303	22.7854	28.6838	17.4846
LOC106672563	-1.89811	6.46435e-17	1.54856e-14	1321.52	1628.73	1232.05	298.033	393.377	430.995
LOC106672594	1.01177	1.37211e-06	3.98159e-05	619.021	679.748	659.899	1019.87	1465.95	1464.33
LOC106672618	1.7531	1.48717e-19	5.4013e-17	2379.6	2165.42	2194.98	6027.19	8157.46	8534.22
LOC106672686	-1.00986	0.00765659	0.0466733	49.8686	43.5394	57.3316	20.9626	35.8547	18.3588
LOC106672709	-1.16311	0.00445875	0.0314938	204.895	160.829	310.059	134.89	105.515	61.196
LOC106672735	2.73311	3.241e-20	1.30323e-17	76.9711	79.9703	139.234	716.373	576.749	668.785
LOC106672741	-1.8936	3.97481e-05	0.00068956	1089.52	852.128	1958.64	375.503	479.429	194.953
LOC106672742	1.20164	0.000180215	0.00253948	463.995	258.571	298.359	633.434	987.541	726.484
LOC106672743	-1.44645	0.0035091	0.0262293	442.313	382.081	1061.22	192.309	330.888	168.726
LOC106672744	2.70483	0.000345612	0.00424949	2.1682	1.77712	4.68013	10.937	25.6105	18.3588
LOC106672746	1.92374	0.00514141	0.0349983	8.6728	15.9941	54.9916	88.4073	141.37	70.8125
LOC106672752	-1.40337	0.000260928	0.00339237	1478.71	824.583	1528.06	521.33	623.872	303.357
LOC106672769	1.05452	2.01422e-08	9.65025e-07	137.681	139.504	129.874	242.437	310.399	293.741
LOC106672809	1.58895	1.74427e-10	1.45472e-08	638.535	607.775	565.126	1518.42	1539.7	2391.01
LOC106672812	1.01641	0.00522498	0.0354173	42.2799	50.6479	23.4007	74.7361	68.6362	93.5424
LOC106672824	1.28345	5.84131e-06	0.000135046	29.2707	37.3195	25.7407	69.2676	78.8804	78.6805
LOC106672837	-1.40007	6.00406e-06	0.000137958	169.12	97.7415	124.024	43.748	55.3187	48.9568
LOC106672867	-3.12078	1.24882e-18	3.70014e-16	113.831	101.296	143.914	16.4055	15.3663	9.61651
LOC106672920	1.42749	4.30181e-05	0.000738325	54.205	32.8767	50.3114	92.9644	159.81	115.398
LOC106672972	1.55127	6.15507e-05	0.000998558	75.887	93.2987	53.8215	149.472	312.448	194.079
LOC106673067	-1.27804	0.0073228	0.0451767	27.1025	28.4339	58.5017	17.3169	16.3907	13.1134
LOC106673071	2.80638	1.48488e-07	5.72543e-06	33.6071	103.961	150.934	480.316	780.608	756.207
LOC106673166	2.30905	9.05645e-23	4.63485e-20	621.19	660.2	493.754	2290.39	3375.47	3135.86
LOC106673247	2.28872	1.07489e-05	0.000229644	16.2615	7.99703	11.7003	41.0137	89.1246	44.5856
LOC106673268	1.20727	9.39401e-10	6.14925e-08	398.949	355.424	386.111	872.225	1033.64	727.358
LOC106673279	-1.03827	0.00014138	0.00206459	238.502	214.143	308.889	112.104	155.712	103.159
LOC106673286	-1.65598	0.00454694	0.0320162	21943.3	20659.9	31382.6	15237	5029.9	3210.17
LOC106673291	-1.11676	0.00387704	0.0283085	403.285	230.137	346.33	214.183	140.346	97.0393
LOC106673358	1.18073	0.0012774	0.0122745	20.5979	18.6597	21.0606	35.5452	58.392	42.8372
LOC106673369	1.06638	2.87555e-10	2.17287e-08	593.003	551.795	469.183	1010.76	1205.74	1165.35
LOC106673486	-1.05538	0.00213708	0.0180505	266.689	607.775	393.131	198.689	208.982	202.821
LOC106673506	1.43963	0.00269057	0.021515	11.9251	11.5513	8.19024	19.1397	36.8791	30.598
LOC106673577	-1.20445	4.84402e-05	0.000814612	69322.8	68869.6	113111	34905.4	44301.1	29842.7
LOC106673607	1.44906	1.85159e-10	1.53287e-08	949.672	830.803	878.695	1848.35	2929.84	2481.93
LOC106673629	1.21853	1.27127e-05	0.000264082	929.074	1053.83	785.093	1510.22	2665.54	2267.75
LOC106673672	-1.59574	0.00131887	0.012584	460.743	291.447	458.653	226.031	110.637	63.8187
LOC106673703	1.07567	8.00761e-05	0.00124699	185.381	158.164	207.096	399.2	477.38	283.25
LOC106673710	-1.30466	0.000305554	0.00385677	212.484	186.597	308.889	133.067	85.0269	68.1898
LOC106673754	-1.17386	0.000848632	0.00881952	188.634	124.398	169.655	94.7872	72.7338	46.3341
LOC106673777	1.23482	2.21042e-07	8.10655e-06	488.929	783.709	751.162	1566.72	1504.87	1692.51
LOC106673790	-1.38431	0.0048692	0.0337161	4079.47	3122.4	4203.93	2601.18	1009.05	758.83
LOC106673872	1.32418	2.51438e-07	9.04455e-06	132.26	114.624	88.9226	238.791	337.034	266.64
LOC106673911	2.57706	0.00027849	0.00357936	139.849	824.583	176.675	1312.44	3034.33	2467.07
LOC106673923	-1.4056	4.16529e-10	2.96234e-08	310.053	226.583	230.497	89.3187	101.418	98.7878
LOC106673928	1.15528	6.1309e-09	3.31865e-07	3163.41	3276.12	2961.36	5608.85	7059.28	8271.07
LOC106673955	1.70679	7.50049e-05	0.00118274	202.727	425.62	163.805	649.839	862.562	1077.05
LOC106673960	1.51681	0.00297389	0.0229808	15.1774	7.10847	10.5303	27.3425	22.5372	42.8372
LOC106674020	-1.70743	0.00203146	0.0173779	33.6071	27.5453	65.5219	16.4055	15.3663	6.99383
LOC106674049	-1.54811	0.00128079	0.0122831	35.7753	23.9911	49.1414	15.4941	8.19536	13.1134
LOC106674109	-1.0141	4.16284e-06	0.000100363	142.017	151.055	174.335	82.0274	84.0025	65.5671
LOC106674113	-2.24345	1.28872e-16	3.02286e-14	384.856	605.109	527.685	86.5845	111.662	122.392
LOC106674149	1.76155	6.16534e-09	3.32132e-07	668.89	674.417	741.801	2187.4	1617.56	3263.49
LOC106674154	1.04083	6.8121e-08	2.84065e-06	3868.07	3699.96	4552.6	7127.27	9741.21	8067.38
LOC106674164	1.14281	4.42992e-06	0.000105895	179.961	116.401	126.364	297.122	351.376	284.124
LOC106674173	1.09144	4.70135e-12	5.51381e-10	926.906	1089.37	1023.78	1904.86	2364.36	2210.92
LOC106674212	-1.0327	0.00371364	0.0273817	120.335	64.8648	115.833	46.4822	59.4164	41.0887
LOC106674262	2.1522	5.0523e-19	1.67305e-16	308.969	243.465	193.056	1103.72	1241.6	970.393
LOC106674285	-1.19567	9.85935e-09	5.06879e-07	343.66	377.638	308.889	126.687	147.517	175.72
LOC106674296	1.78815	7.28041e-07	2.27064e-05	49.8686	34.6538	67.862	142.181	228.446	152.99
LOC106674311	-1.50428	0.0045839	0.0322362	4446.98	3380.08	5267.49	2830.86	1059.25	725.61
LOC106674348	1.74634	2.26709e-09	1.38724e-07	47.7004	75.5275	43.2912	169.523	185.42	208.066
LOC106674351	-1.55217	0.0081118	0.0487097	1748.65	1453.68	1946.94	1157.5	359.572	238.664
LOC106674401	-1.01991	2.24917e-07	8.16884e-06	2834.92	3530.25	2964.87	1309.7	1796.83	1495.8
LOC106674429	1.98093	1.83277e-05	0.000360755	6287.78	3478.71	4009.71	11415.5	12847.3	30117.2
LOC112126099	3.12521	3.98115e-09	2.31051e-07	10.841	31.0996	37.4411	170.435	350.352	172.223
LOC112126112	2.3787	4.88328e-05	0.000819387	201.643	1148.02	539.386	2729.69	3938.9	3159.46
LOC112126122	-1.68992	1.05907e-25	6.6245e-23	1617.48	1259.98	1531.57	452.062	469.185	444.982
LOC112126131	-1.51467	0.000275966	0.00355504	35.7753	39.0966	43.2912	17.3169	16.3907	7.86805
LOC112126133	3.57723	3.68347e-08	1.62001e-06	3.2523	15.1055	28.0808	142.181	266.349	143.373
LOC112126271	-1.07962	0.00311675	0.023888	35.7753	41.7623	56.1616	23.6968	16.3907	22.7299
LOC112126275	-1.33461	0.000807705	0.00851493	34.6912	65.7534	62.0118	24.6082	22.5372	17.4846
LOC112126413	1.01452	0.00585214	0.0385893	41.1958	50.6479	49.1414	64.7105	135.223	85.6744
LOC112126500	-1.33552	0.00554775	0.0369817	176.708	110.181	140.404	96.6101	34.8303	37.5918
LOC112126576	1.81758	1.71339e-07	6.51724e-06	34.6912	20.4369	24.5707	72.0018	97.3199	110.153
LOC112126580	-1.39987	0.000945859	0.00969893	132.26	133.284	222.306	92.053	53.2699	39.3403
LOC112126606	-1.1582	1.23166e-06	3.63016e-05	667.806	804.146	1026.12	362.743	427.183	329.584
LOC112126651	1.51558	0.00747405	0.0457588	5.4205	4.4428	9.36027	22.7854	15.3663	15.7361
LOC112126892	-1.60736	4.23085e-11	3.84155e-09	404.37	345.65	276.128	128.51	95.2711	112.775
LOC112127011	1.80047	0.00387409	0.0283053	6.5046	5.33136	2.34007	20.9626	12.293	16.6103
LOC112127056	-1.18022	0.000225339	0.00301317	187.549	128.841	236.347	92.9644	85.0269	65.5671
LOC112127122	-1.17648	0.000167629	0.00240118	164.783	136.838	115.833	65.6219	76.8315	42.8372
LOC112127165	-1.43261	0.000373081	0.00452643	213.568	157.275	265.598	118.484	64.5385	52.4537
LOC112127332	4.74009	8.06002e-07	2.47269e-05	0	0	3.5101	23.6968	32.7815	27.9753
LOC112127333	4.10332	8.63848e-07	2.63579e-05	0	0.888559	4.68013	39.1909	27.6594	23.6042
LOC112127385	-2.06961	6.99562e-06	0.000159119	68.2983	192.817	126.364	30.9881	24.5861	36.7176
LOC112127465	1.65076	1.85364e-06	5.17869e-05	1823.46	1682.93	1852.16	5503.13	3340.63	7980.83
LOC112127473	-1.22652	0.000549311	0.00616619	67.2142	41.7623	54.9916	28.2539	20.4884	20.9815
LOC112127586	1.12114	0.000763549	0.00814091	152.858	79.0818	84.2424	199.6	260.203	227.299
LOC112127689	-1.00172	0.000846867	0.00881227	114.915	199.037	150.934	66.5333	76.8315	89.1713
LOC112127707	2.29022	0.00303751	0.0233645	7.5887	0.888559	4.68013	14.5827	31.757	16.6103
LOC112127721	-1.14324	0.000321923	0.00401833	93.2327	165.272	153.274	55.5964	72.7338	58.5733
LOC112127735	-1.61415	5.96003e-05	0.000971115	71.5506	136.838	120.513	25.5196	49.1722	33.2207
LOC112127760	3.76167	1.89897e-05	0.000371189	144.185	24.8797	305.379	2456.27	568.553	3404.25
LOC112127793	-1.43169	0.00243737	0.0199581	28.1866	21.3254	39.7811	9.11416	14.3419	9.61651
LOC112127808	-1.40929	0.00101831	0.0102418	27.1025	22.214	30.4209	10.0256	10.2442	9.61651
LOC112128093	1.1415	3.13982e-05	0.000560241	50.9527	52.425	36.271	87.4959	115.76	106.656
LOC112128127	2.21032	1.59854e-08	7.82522e-07	24.9343	19.5483	19.8906	64.7105	129.077	104.033
LOC112128450	-1.63483	0.00283431	0.022207	130.092	127.953	181.355	86.5845	33.8059	20.9815

## Sheet: Midgut control vs. Midgut Gr-
ID	log2FoldChange	pvalue	padj	midgut-control1	midgut-control2	midgut-control3	midgut-negative1	midgut-negative2	midgut-negative3
A7F07_gr01	-1.97026	1.74e-17	2.67e-16	4499.49	3686.82	4257.8	1095.3	746.844	1335.04
A7F07_gt01	-2.09957	0.000100981	0.000365519	395.993	409.54	496.17	168.38	103.971	30.6905
A7F07_gt02	-3.39842	7.78e-11	6.31e-10	281.143	362.763	299.025	47.0475	32.5405	9.20716
A7F07_gt03	-3.13256	3.05e-15	3.81e-14	1000.15	1018.6	914.275	140.317	146.035	47.0588
A7F07_gt04	-1.05126	0.00663679	0.014924	3209.82	2783.73	2443.8	1692.06	1799.25	579.028
A7F07_gt05	-2.65458	1.11e-05	4.66e-05	56.2287	41.0495	43.6629	10.7301	6.34937	5.11509
A7F07_gt07	-1.11355	2.63e-05	0.00010451	4375.07	3943.62	3649.16	2207.93	2177.83	1143.73
A7F07_gt09	-1.81057	0.00303594	0.00767338	340.961	355.126	296.379	144.444	117.463	20.4603
A7F07_gt10	-1.39389	1.82e-40	1.33e-38	5985.36	5326.89	5527.99	2246.72	2163.55	1995.91
A7F07_gt17	-1.06456	3.65e-07	1.88e-06	2228.81	1835.77	1885.44	1166.28	944.468	732.48
A7F07_gt19	-1.72917	0.000373365	0.00121242	184.239	155.606	183.914	78.4125	56.3506	22.5064
A7F07_gt20	-1.32482	8.74e-08	4.89e-07	415.135	379.947	312.256	123.809	176.989	141.176
A7F07_gt21	-1.47649	2.7e-18	4.46e-17	3282.8	3090.17	2954.53	1335.49	1088.12	926.854
A7F07_gt22	-1.2635	8.47e-08	4.75e-07	6295.22	5272.47	5195.89	2946.66	2423.08	1611.25
LOC106660764	1.65468	4.45e-20	8.42e-19	332.587	406.676	295.056	997.902	1151.62	1115.09
LOC106660768	1.68599	1.51e-27	4.9e-26	1170.03	942.229	852.089	3236.37	3046.9	3256.26
LOC106660777	-2.58236	0.00238515	0.00624881	49.0505	355.126	502.785	60.2538	78.5734	12.2762
LOC106660779	-1.39488	7.59e-08	4.28e-07	260.805	264.435	279.178	123.809	102.384	78.7723
LOC106660782	1.21055	2.99e-14	3.41e-13	763.274	736.027	691.991	1546.79	1542.9	1984.65
LOC106660784	1.09501	4.38e-10	3.27e-09	1228.66	977.551	977.785	2044.5	2111.16	2646.55
LOC106660787	1.51401	8.46e-25	2.33e-23	1784.96	1950.33	2044.22	5088.56	5000.92	6418.41
LOC106660789	2.46014	2.24e-58	3.66e-56	856.59	808.58	703.899	4076.62	3979.47	4988.23
LOC106660791	-1.79124	3.53e-07	1.82e-06	421.117	277.8	210.376	80.8887	76.9861	105.371
LOC106660796	-2.8612	0.00151867	0.00423083	35.8906	574.693	604.665	45.3967	103.177	18.4143
LOC106660798	-1.54126	2.7e-18	4.46e-17	1482.28	1276.35	1141.85	480.38	473.028	385.678
LOC106660804	2.5927	5.37e-59	9.21e-57	147.152	155.606	136.281	850.982	858.752	946.291
LOC106660805	-3.12061	0.00075127	0.00227145	22.7307	274.936	370.473	23.9364	44.4456	8.18414
LOC106660815	-1.06498	2.92e-06	1.33e-05	301.481	292.12	268.593	161.777	117.463	132.992
LOC106660822	1.1269	1.89e-11	1.64e-10	272.769	295.938	236.838	562.094	581.761	619.949
LOC106660826	2.60376	9.76e-59	1.62e-56	399.582	463	338.719	2372.18	2321.49	2627.11
LOC106660830	-1.82871	0.00173369	0.0047527	184.239	140.332	201.114	33.0158	92.8595	21.4834
LOC106660831	-2.97932	6.33e-13	6.32e-12	206.969	167.062	161.421	24.7618	30.1595	12.2762
LOC106660840	-3.11629	0.00905639	0.0195224	111.261	2181.35	2744.15	156	350.009	74.6803
LOC106660841	-2.78661	0.0056924	0.0131077	14.3563	440.089	379.735	33.0158	75.3987	12.2762
LOC106660843	-2.26443	8.93e-16	1.17e-14	7237.95	4290.15	9085.86	1400.69	1218.28	1671.61
LOC106660849	-2.69824	0.00702034	0.0156748	9.57084	154.652	190.529	18.1587	30.1595	6.1381
LOC106660850	-4.12241	0.00198168	0.00532804	2.39271	51.5505	35.7242	3.30158	0.793671	1.02302
LOC106660852	-1.03229	0.000147564	0.000516739	3368.93	2696.86	2462.32	1093.65	1113.52	1964.19
LOC106660856	-1.5232	0.0133055	0.0269973	496.487	463	586.142	335.11	161.115	40.9207
LOC106660857	1.44299	3.29e-07	1.7e-06	104.083	123.148	153.482	333.459	278.578	422.506
LOC106660858	2.86343	2e-65	4.45e-63	1165.25	976.596	793.872	6684.05	7458.92	7229.66
LOC106660861	-2.92731	0.00973387	0.0207396	2.39271	83.0536	51.6016	4.95237	7.93671	5.11509
LOC106660864	2.02627	0.00855817	0.0186115	209.362	173.744	117.758	1647.49	240.482	152.43
LOC106660866	-2.18602	0.0259865	0.0474261	11.9635	178.518	172.005	14.0317	53.1759	12.2762
LOC106660867	2.01662	6.59e-32	2.89e-30	315.838	361.808	267.27	1177.84	1294.48	1361.64
LOC106660872	2.2696	1.24e-21	2.67e-20	666.37	458.227	484.262	2145.2	2343.71	3267.52
LOC106660877	1.29003	0.0273191	0.0494067	328.998	263.48	215.668	1251.3	537.315	187.212
LOC106660882	3.8294	2.14e-71	6.36e-69	324.212	272.072	182.59	3685.39	3782.64	3623.53
LOC106660888	1.09749	5.43e-14	6.08e-13	581.428	536.507	551.741	1212.5	1052.41	1308.44
LOC106660895	1.3131	7.22e-07	3.58e-06	143.563	142.241	173.329	314.475	342.072	483.887
LOC106660898	2.0188	2.2e-27	7.04e-26	340.961	320.759	251.393	1233.96	1369.88	1100.77
LOC106660900	-1.41388	3.27e-10	2.48e-09	732.169	503.095	623.189	207.174	224.609	265.985
LOC106660902	1.90556	0.00402835	0.00976062	5.98177	10.501	17.2005	52.8253	43.6519	28.6445
LOC106660903	1.46594	7.61e-14	8.39e-13	374.459	353.217	385.028	874.918	946.849	1252.17
LOC106660910	4.2619	0.0146246	0.0290951	1.19635	1.90928	0	51.9999	8.73038	1.02302
LOC106660913	-2.92818	0.00207903	0.00556075	21.5344	610.015	258.008	35.492	65.8747	15.3453
LOC106660916	4.90301	1.5e-71	4.59e-69	416.331	244.388	214.345	7627.47	7983.53	10567.8
LOC106660918	-2.33751	2.37e-39	1.62e-37	1469.12	1331.72	1345.61	319.428	275.404	224.041
LOC106660919	-2.21507	0.00427089	0.0102426	19.1417	110.738	119.081	24.7618	17.4608	11.2532
LOC106660922	-2.65501	0.0229132	0.0427014	3.58906	134.604	64.8328	6.60316	21.4291	4.09207
LOC106660925	-2.27242	0.000380287	0.00123285	61.0141	58.233	124.373	18.1587	24.6038	7.16112
LOC106660929	-3.03873	0.0128155	0.0261224	2.39271	67.7794	59.5404	3.30158	10.3177	2.04603
LOC106660930	1.80629	4.09e-12	3.77e-11	204.577	128.876	121.727	547.237	530.172	513.555
LOC106660933	1.005	4.46e-05	0.000170623	190.22	158.47	198.468	293.84	367.47	435.805
LOC106660934	-3.13186	0.0140338	0.0281827	1.19635	72.5526	43.6629	4.12697	7.14304	2.04603
LOC106660935	1.15061	0.0128499	0.0261761	47.8542	38.1856	52.9248	142.793	103.971	60.358
LOC106660940	-2.16448	1.2e-35	6.47e-34	1229.85	1173.25	1444.85	255.047	277.785	326.343
LOC106660945	-5.25435	0.000371919	0.00120852	574.25	454.408	512.047	35.492	4.76203	0
LOC106660947	-2.19601	0.0219527	0.041194	10.7672	55.3691	33.078	4.95237	13.4924	3.06905
LOC106660959	-3.24506	0.00127971	0.00363657	10.7672	335.078	297.702	12.3809	42.0646	13.2992
LOC106660960	1.14903	1.52e-05	6.24e-05	136.384	96.4186	111.142	245.968	221.434	294.629
LOC106660961	1.38576	7.63e-09	4.96e-08	171.079	147.969	160.097	363.174	371.438	517.647
LOC106660962	-3.41446	0.00144212	0.00404638	15.5526	329.351	375.766	20.6349	43.6519	3.06905
LOC106660969	-4.83258	8.12e-19	1.38e-17	726.187	706.433	1098.19	59.4284	16.6671	12.2762
LOC106660971	-2.28194	0.000227766	0.000774579	41.8724	162.289	162.744	23.111	31.7468	20.4603
LOC106660977	-2.38312	0.00118812	0.00341196	19.1417	100.237	74.0947	11.5555	14.2861	11.2532
LOC106660979	1.59325	1.18e-12	1.15e-11	254.824	228.159	203.76	601.713	620.651	852.173
LOC106660980	-3.24629	0.0257262	0.0470038	2.39271	50.5959	17.2005	4.12697	3.17468	0
LOC106660986	-2.86231	0.017652	0.0341723	1.19635	67.7794	51.6016	4.12697	6.34937	6.1381
LOC106660992	1.98184	1.37e-43	1.19e-41	1469.12	1178.98	1365.46	5046.46	4908.85	5891.56
LOC106660993	2.41535	5.68e-28	1.87e-26	184.239	147.969	160.097	717.268	866.689	1040.41
LOC106661000	-3.06949	0.0143374	0.0286689	57.425	1184.71	1364.14	59.4284	215.085	35.8056
LOC106661013	-2.50349	0.00391143	0.00951267	19.1417	20.0474	30.4317	6.60316	1.58734	4.09207
LOC106661015	-3.18567	0.00800167	0.0175771	90.9229	1590.43	1661.84	95.7458	235.72	35.8056
LOC106661018	2.61036	1.74e-29	6.45e-28	220.129	199.52	141.574	983.045	1127.01	1324.81
LOC106661032	-4.06758	2.83e-13	2.93e-12	168.686	168.017	165.39	18.9841	5.5557	5.11509
LOC106661049	5.95809	7.47e-05	0.000275834	1.19635	0	1.32312	42.0951	6.34937	99.2327
LOC106661052	-3.09133	0.00822355	0.0179797	4.78542	170.88	76.7409	5.77776	20.6354	3.06905
LOC106661059	-1.17268	0.00676132	0.0151587	76.5667	65.8701	74.0947	22.2857	42.8582	30.6905
LOC106661061	-1.1878	1.56e-08	9.72e-08	2279.06	1765.13	1426.32	863.363	726.209	812.276
LOC106661062	-3.31938	3.04e-37	1.83e-35	397.19	475.41	558.356	40.4443	50.0013	53.1969
LOC106661065	-3.25349	0.0110465	0.023089	128.01	122.194	156.128	40.4443	0	2.04603
LOC106661067	-2.70288	0.00229316	0.00604263	22.7307	183.291	220.961	14.8571	41.2709	9.20716
LOC106661075	-1.74237	0.00973291	0.0207396	31.1052	32.4577	17.2005	9.07934	7.93671	7.16112
LOC106661077	-1.10047	1.48e-07	8.05e-07	410.35	566.101	441.922	236.063	210.323	215.857
LOC106661078	1.25908	2.29e-10	1.76e-09	2180.95	1572.29	1500.42	3881.01	3829.46	4864.45
LOC106661087	-1.13765	5.62e-08	3.22e-07	3866.62	3119.76	2412.05	1453.52	1246.86	1572.38
LOC106661093	-1.33514	2.78e-05	0.000110186	241.664	466.819	407.521	151.047	164.29	126.854
LOC106661098	-2.19267	0.0244869	0.0450592	13.1599	99.2825	66.156	23.9364	11.9051	3.06905
LOC106661099	-1.14215	0.00221751	0.00588768	151.937	246.297	207.73	125.46	83.3354	65.4731
LOC106661104	2.23364	1.32e-22	3.05e-21	10078.1	10897.2	12490.2	38122.5	50337.8	68934
LOC106661107	-4.94811	2.06e-17	3.14e-16	118.439	112.647	220.961	5.77776	5.5557	3.06905
LOC106661108	-1.10868	4.59e-05	0.000175017	455.811	398.085	537.186	179.111	183.338	283.376
LOC106661109	-1.68372	4.79e-14	5.39e-13	843.43	667.293	637.743	267.428	210.323	190.281
LOC106661110	1.12532	1.07e-07	5.9e-07	296.696	228.159	264.624	533.205	511.918	676.214
LOC106661111	-1.72945	2.64e-15	3.32e-14	1059.97	971.823	883.844	369.777	268.261	240.409
LOC106661112	1.81198	0.00158275	0.00438314	46.6578	43.9134	54.2479	298.793	138.099	70.5882
LOC106661113	-1.15458	4.41e-08	2.56e-07	384.03	311.212	336.072	143.619	145.242	174.936
LOC106661115	-1.81217	6.09e-11	4.98e-10	570.661	600.468	485.585	121.333	211.91	138.107
LOC106661116	-2.43693	0.0119455	0.0245896	196.202	34.367	15.8774	17.3333	19.8418	8.18414
LOC106661120	-3.14369	0.0134337	0.0272067	2.39271	82.099	46.3092	4.12697	9.52405	1.02302
LOC106661122	3.30676	6.26e-49	6.97e-47	61.0141	67.7794	46.3092	567.046	619.857	559.59
LOC106661126	-2.20343	8.13e-17	1.17e-15	5162.27	3801.37	4376.88	721.395	826.211	1350.38
LOC106661128	-2.92818	0.00740143	0.0164096	3.58906	71.598	54.2479	4.12697	8.73038	4.09207
LOC106661131	1.04255	5.7e-05	0.00021473	153.133	177.563	177.298	282.285	324.611	440.92
LOC106661132	1.15966	3.37e-05	0.000131959	93.3157	71.598	91.2952	165.904	183.338	221.995
LOC106661134	1.937	1.21e-20	2.42e-19	1725.14	1367.04	1411.77	4926.78	4973.14	7346.29
LOC106661136	-1.40938	6.37e-05	0.000237947	93.3157	75.4165	99.2339	35.492	33.3342	31.7135
LOC106661139	-1.00074	3.55e-09	2.41e-08	5847.78	5026.18	4191.64	2297.9	2414.35	2818.41
LOC106661140	1.08024	3.59e-11	3.03e-10	656.799	617.652	691.991	1225.71	1314.32	1617.39
LOC106661148	1.47163	8.05e-12	7.2e-11	126.814	110.738	96.5877	295.491	314.294	318.158
LOC106661153	-1.38867	3.81e-10	2.87e-09	796.772	603.332	866.643	324.38	295.246	244.501
LOC106661159	-1.61523	4.95e-20	9.27e-19	1323.17	1332.68	1053.2	355.745	410.328	446.036
LOC106661165	-2.72503	0.00621002	0.0141168	15.5526	547.008	484.262	42.0951	97.6215	18.4143
LOC106661166	-1.4862	0.00950653	0.0203394	71.7813	67.7794	59.5404	40.4443	15.0797	15.3453
LOC106661168	-1.31938	1.76e-08	1.09e-07	350.532	303.575	295.056	132.889	103.971	144.245
LOC106661169	-2.23541	0.00127342	0.0036229	56.2287	319.804	357.242	45.3967	79.3671	30.6905
LOC106661172	-3.01753	0.0160391	0.0314608	37.087	885.905	1029.39	57.7776	155.559	27.6215
LOC106661174	1.14123	3.19e-07	1.65e-06	386.423	278.755	244.777	667.744	638.111	701.79
LOC106661175	-3.11986	3.65e-08	2.15e-07	160.312	147.969	136.281	27.238	18.2544	5.11509
LOC106661183	-1.74436	0.000544165	0.00170208	111.261	107.874	152.159	61.0792	23.8101	25.5754
LOC106661185	1.00386	8.81e-06	3.75e-05	126.814	149.878	125.696	262.475	303.182	242.455
LOC106661189	-1.38252	1.08e-22	2.5e-21	1452.37	1311.67	1413.09	570.348	470.647	561.637
LOC106661191	3.52985	0.000472655	0.00149562	2.39271	3.81856	0	22.2857	24.6038	28.6445
LOC106661193	-1.09395	1.62e-06	7.68e-06	787.201	646.291	631.128	313.65	257.943	396.931
LOC106661196	-1.10375	1.4e-06	6.72e-06	375.655	313.122	295.056	137.016	143.654	178.005
LOC106661203	-2.81896	0.0155075	0.0306187	7.17813	116.466	43.6629	8.25395	14.2861	1.02302
LOC106661205	-2.48561	0.010957	0.0229116	15.5526	305.485	218.315	24.7618	61.1127	10.2302
LOC106661210	-3.08384	0.0112733	0.0234526	2.39271	54.4144	29.1086	2.47618	5.5557	2.04603
LOC106661212	1.30497	1.88e-05	7.64e-05	63.4068	71.598	74.0947	170.031	208.735	137.084
LOC106661213	-2.5065	6.96e-29	2.48e-27	532.378	518.369	635.097	111.428	80.1608	105.371
LOC106661215	2.51427	0.00052635	0.00165111	59314.1	22967.7	9896.93	142027	158880	225715
LOC106661220	-1.12893	0.0032862	0.00821676	99.2974	76.3712	71.4484	45.3967	31.7468	35.8056
LOC106661225	-2.69793	0.00771716	0.0170174	7.17813	241.524	125.696	12.3809	30.9532	14.3222
LOC106661226	-2.88045	0.0012083	0.00346483	617.319	495.458	485.585	179.111	32.5405	5.11509
LOC106661227	1.74117	5.68e-24	1.46e-22	171.079	170.88	158.774	532.38	532.553	611.764
LOC106661231	-1.67978	0.00648145	0.0146352	88.5302	50.5959	68.8022	24.7618	8.73038	31.7135
LOC106661235	1.31503	1.59e-09	1.12e-08	93.3157	88.7815	95.2646	218.73	233.339	237.34
LOC106661237	-2.80797	0.00709564	0.0158141	5.98177	289.256	269.916	18.9841	45.2392	16.3683
LOC106661241	-2.91653	0.0119104	0.0245328	3.58906	54.4144	51.6016	1.65079	8.73038	4.09207
LOC106661249	-3.43575	0.00110148	0.00319314	7.17813	160.379	112.465	5.77776	15.8734	4.09207
LOC106661250	-2.9885	0.0120976	0.0248382	2.39271	72.5526	58.2172	3.30158	10.3177	3.06905
LOC106661253	-3.54607	0.000208843	0.000714199	9.57084	78.2804	101.88	4.12697	7.93671	4.09207
LOC106661257	-1.84158	0.0180798	0.0348809	71.7813	820.99	572.911	70.1585	247.625	91.0485
LOC106661258	1.52632	1.2e-16	1.7e-15	4808.15	3911.16	3405.71	12024.3	13132.9	9768.79
LOC106661260	1.96244	1.57e-37	9.61e-36	457.007	388.538	371.796	1494.79	1509.56	1741.18
LOC106661263	-2.86803	2.91e-05	0.000114891	57.425	119.33	99.2339	22.2857	11.1114	4.09207
LOC106661271	-3.06588	0.0121203	0.0248763	58.6214	1329.81	1438.23	76.7617	216.672	43.9897
LOC106661275	-2.95902	0.00873481	0.0189283	3.58906	100.237	89.9721	7.42855	14.2861	3.06905
LOC106661290	2.05774	1.63e-15	2.08e-14	149.544	109.784	140.251	447.364	534.934	678.261
LOC106661291	2.69722	5.52e-05	0.000208533	7.17813	7.63712	3.96936	50.3491	30.1595	42.9667
LOC106661302	-5.65754	1.62e-15	2.08e-14	102.886	104.056	95.2646	2.47618	3.17468	0
LOC106661304	7.25891	0.00116539	0.00335557	0	4.7732	9.26183	1998.28	144.448	2.04603
LOC106661306	-1.22933	5.4e-14	6.04e-13	5420.68	4427.62	4757.94	2457.2	1870.68	1900.77
LOC106661308	1.69693	7.84e-17	1.13e-15	3920.45	2929.79	4079.18	14567.4	10269.3	10590.3
LOC106661310	-1.33237	9.72e-05	0.000352345	95.7084	104.056	96.5877	42.9205	43.6519	30.6905
LOC106661312	1.69568	1.68e-10	1.32e-09	145.955	115.511	112.465	326.031	389.692	496.163
LOC106661317	1.13272	3.34e-10	2.53e-09	297.892	270.163	243.454	550.538	565.094	665.984
LOC106661324	-6.20538	2.61e-05	0.000103512	19.1417	27.6845	22.493	0.825395	0	0
LOC106661328	-2.9596	0.00933631	0.0200189	5.98177	161.334	182.59	4.12697	32.5405	8.18414
LOC106661330	1.29704	3.5e-06	1.58e-05	81.3521	106.92	87.3259	184.063	235.72	259.846
LOC106661331	1.32142	6.19e-13	6.18e-12	370.87	337.942	281.824	761.014	791.29	926.854
LOC106661335	-2.66831	0.00215677	0.00574824	23.9271	13.365	42.3398	3.30158	3.17468	6.1381
LOC106661348	1.04847	6.63e-13	6.61e-12	2250.34	1876.82	1669.78	4060.94	3832.64	4098.21
LOC106661350	-1.84502	3.09e-31	1.3e-29	748.918	654.883	713.161	192.317	185.719	211.765
LOC106661355	1.39691	4.1e-10	3.07e-09	287.125	241.524	224.93	560.443	621.444	804.092
LOC106661357	3.55309	9.48e-57	1.47e-54	510.843	412.404	277.855	4604.05	4819.96	4688.49
LOC106661362	-2.82981	0.00813377	0.0178073	4.78542	106.92	144.22	9.07934	20.6354	6.1381
LOC106661363	1.15346	1.02e-07	5.67e-07	540.752	446.771	386.351	1108.5	1127.81	819.437
LOC106661365	-1.52717	8.04e-15	9.63e-14	969.047	825.763	857.381	372.253	273.023	274.169
LOC106661368	-1.19583	2.85e-14	3.26e-13	1171.23	986.143	957.938	492.761	423.027	443.99
LOC106661369	-3.27829	0.00173779	0.00476128	5.98177	155.606	146.866	9.07934	17.4608	5.11509
LOC106661372	-1.25633	7.97e-09	5.17e-08	546.734	473.501	447.214	178.285	189.687	247.57
LOC106661373	1.4176	5.62e-12	5.11e-11	227.307	232.932	181.267	602.538	491.282	624.041
LOC106661375	1.08438	1.42e-15	1.83e-14	872.142	723.617	735.654	1558.34	1736.55	1647.06
LOC106661376	-2.56715	1.45e-11	1.28e-10	1275.31	1145.57	1170.96	336.761	142.861	125.831
LOC106661385	-2.52769	0.00664916	0.0149484	21.5344	406.676	300.348	33.0158	77.7797	15.3453
LOC106661387	1.15562	0.018412	0.0354194	16.749	16.2289	23.8161	43.7459	38.0962	43.9897
LOC106661392	-2.22863	2.83e-08	1.7e-07	179.453	301.666	324.164	47.8729	42.8582	81.8414
LOC106661402	-1.117	0.00846992	0.0184565	77.763	105.01	111.142	44.5713	30.1595	61.381
LOC106661406	1.18003	7.16e-07	3.55e-06	159.115	172.79	136.281	293.84	358.739	411.253
LOC106661409	1.24824	4.83e-20	9.09e-19	661.584	572.784	611.281	1334.66	1481.78	1566.24
LOC106661412	-1.68905	9.77e-26	2.85e-24	1104.24	961.322	967.2	298.793	288.103	354.987
LOC106661413	-2.85576	0.00999441	0.0211967	3.58906	105.01	55.571	6.60316	11.9051	4.09207
LOC106661416	-2.25057	0.00484565	0.0113911	35.8906	343.67	387.674	39.6189	89.6848	31.7135
LOC106661419	-1.48014	2.04e-06	9.56e-06	117.243	139.377	134.958	39.6189	46.0329	55.2429
LOC106661424	-1.85006	0.0166113	0.0324171	93.3157	83.0536	140.251	55.3014	26.9848	5.11509
LOC106661425	-2.02627	5.8e-22	1.28e-20	412.742	468.728	542.479	119.682	106.352	123.785
LOC106661434	-1.66888	1.79e-13	1.89e-12	629.283	557.509	660.236	217.904	147.623	215.857
LOC106661441	-2.60652	1.78e-12	1.71e-11	370.87	309.303	572.911	86.6664	72.224	46.0358
LOC106661443	-2.61792	4.66e-08	2.7e-07	151.937	112.647	111.142	14.8571	14.2861	32.7366
LOC106661447	-2.70319	0.0186159	0.0357413	41.8724	30.5485	37.0473	14.8571	0.793671	1.02302
LOC106661455	2.40404	1.55e-18	2.6e-17	4203.99	2446.74	1991.29	15002.4	16470.3	14268
LOC106661459	-2.57963	0.00946558	0.0202739	13.1599	261.571	242.131	22.2857	54.7633	9.20716
LOC106661461	1.6728	2.92e-15	3.66e-14	150.741	184.245	132.312	543.11	463.504	489.002
LOC106661462	1.16779	3.63e-07	1.87e-06	154.33	131.74	144.22	293.015	292.071	381.585
LOC106661471	-2.29899	6.35e-05	0.000237391	34.6943	54.4144	55.571	7.42855	12.6987	9.20716
LOC106661485	-4.25401	0.00539621	0.0125259	1.19635	66.8248	26.4624	2.47618	2.38101	0
LOC106661488	-2.71049	0.0100825	0.021343	5.98177	134.604	136.281	13.2063	23.8101	5.11509
LOC106661500	-2.70767	0.00275313	0.00707185	16.749	247.252	187.883	21.4603	37.3025	10.2302
LOC106661503	1.56359	1.28e-29	4.79e-28	2594.89	2269.18	2165.95	6254.84	6767.63	7759.59
LOC106661508	-1.41798	1.47e-17	2.28e-16	1750.27	1434.82	1833.84	599.236	574.618	704.859
LOC106661509	1.00167	1.73e-07	9.29e-07	1538.51	1198.07	1100.84	2397.77	2292.12	2995.39
LOC106661510	-3.88773	1.65e-36	9.27e-35	7747.59	5573.19	11122.1	732.125	402.391	516.624
LOC106661511	1.54839	8.59e-15	1.03e-13	437.866	313.122	317.549	949.204	1032.57	1142.71
LOC106661520	-1.21363	2.78e-07	1.45e-06	303.874	337.942	321.518	118.031	127.781	170.844
LOC106661545	3.1746	9.09e-18	1.43e-16	40.6761	65.8701	54.2479	466.348	323.024	668.03
LOC106661549	1.06367	5.41e-05	0.000204543	248.842	202.384	205.083	370.602	408.74	593.35
LOC106661551	-2.13559	0.00242321	0.00632737	27.5162	133.65	148.189	15.6825	26.1911	28.6445
LOC106661552	-3.268	0.000414858	0.001333	19.1417	269.208	234.192	10.7301	34.1278	9.20716
LOC106661553	1.04966	1.26e-07	6.9e-07	1374.61	972.778	1078.34	2726.28	1992.91	2370.33
LOC106661554	-1.24214	9.88e-10	7.11e-09	358.906	348.443	359.888	174.158	132.543	144.245
LOC106661559	-2.99431	0.00349599	0.00863976	8.37448	253.934	247.423	28.0634	28.5722	7.16112
LOC106661562	2.30555	0.000400678	0.00129251	5.98177	18.1381	11.9081	37.1428	79.3671	63.4271
LOC106661565	-2.8653	0.0150149	0.0297622	2.39271	113.602	168.036	9.90474	23.8101	5.11509
LOC106661568	1.02192	8.92e-06	3.79e-05	659.191	803.806	743.593	1168.76	1373.05	1941.69
LOC106661572	-1.53219	5.26e-30	2.02e-28	2591.3	2118.34	2177.85	786.601	763.511	831.713
LOC106661575	-5.12783	7.44e-09	4.84e-08	100896	96962.7	137291	7053.82	1354.8	1176.47
LOC106661577	-4.33523	0.00541123	0.0125577	1.19635	38.1856	27.7855	1.65079	1.58734	0
LOC106661579	2.15601	2.39e-28	8.25e-27	1271.72	994.734	1087.6	4074.15	4777.1	6095.14
LOC106661583	1.8654	5.9e-26	1.75e-24	279.947	230.068	210.376	831.172	853.99	941.176
LOC106661591	1.25387	1.23e-06	5.91e-06	294.303	230.068	202.437	468.824	550.808	715.089
LOC106661594	-1.13415	1.74e-12	1.68e-11	15374.4	13382.1	15422.3	6216.05	5857.29	8056.26
LOC106661600	-2.67826	0.0077173	0.0170174	14.3563	417.177	305.641	28.8888	73.8114	12.2762
LOC106661601	-2.76638	0.00626546	0.014223	9.57084	244.388	207.73	19.8095	39.6835	8.18414
LOC106661603	2.26321	1.3e-19	2.35e-18	124.421	198.565	125.696	660.316	732.558	771.355
LOC106661609	6.6837	0.0031945	0.00801615	0	0	1.32312	117.206	9.52405	0
LOC106661610	-2.65323	0.00562639	0.0129893	8.37448	131.74	117.758	8.25395	21.4291	11.2532
LOC106661611	-1.80939	0.000391727	0.00126579	61.0141	124.103	187.883	38.7935	31.7468	35.8056
LOC106661614	-3.82742	1.04e-13	1.13e-12	202.184	164.198	293.732	23.111	16.6671	6.1381
LOC106661616	-1.59647	8.02e-15	9.62e-14	1911.77	1419.55	1458.08	462.221	490.489	632.225
LOC106661618	-2.54855	0.0242559	0.0447614	4.78542	123.148	136.281	10.7301	30.1595	4.09207
LOC106661619	1.8629	1.15e-20	2.31e-19	202.184	230.068	202.437	712.316	683.351	917.647
LOC106661622	1.83904	6.23e-22	1.37e-20	989.385	912.635	894.429	2707.29	3153.25	4146.29
LOC106661626	-3.93104	0.00223019	0.00591011	4.78542	43.9134	39.6936	2.47618	3.17468	0
LOC106661628	2.26709	4.57e-17	6.73e-16	106.476	148.924	133.635	468.824	659.54	747.826
LOC106661633	1.08039	1.32e-05	5.46e-05	311.052	332.215	285.794	533.205	573.824	860.358
LOC106661635	2.24863	3.23e-29	1.18e-27	111.261	93.5547	92.6183	439.935	503.981	468.542
LOC106661637	2.15974	4.17e-13	4.23e-12	96.9047	77.3258	86.0027	324.38	325.405	512.532
LOC106661640	-3.20138	0.00335536	0.00835553	9.57084	168.017	222.284	7.42855	31.7468	4.09207
LOC106661654	-3.39895	0.000148577	0.000519915	25.1234	421.951	377.089	26.4126	41.2709	10.2302
LOC106661655	1.39465	2.19e-10	1.69e-09	131.599	159.425	132.312	328.507	366.676	421.483
LOC106661656	1.0341	1.33e-10	1.06e-09	698.671	573.738	514.693	1228.19	1193.68	1238.87
LOC106661657	-4.15143	0.00608971	0.0138723	1.19635	54.4144	47.6323	4.12697	1.58734	0
LOC106661658	1.03052	0.000141307	0.000496784	65.7995	80.1897	78.064	136.19	163.496	158.568
LOC106661661	-2.11594	0.00104465	0.00304736	33.4979	84.9629	41.0167	9.90474	16.6671	10.2302
LOC106661671	-1.6433	0.000126397	0.000447745	211.755	527.916	513.37	153.523	157.147	90.0255
LOC106661679	2.34781	2.5e-16	3.47e-15	26569.8	15468	12377.8	80933.2	87152.2	108920
LOC106661682	-4.18267	0.00617039	0.0140333	1.19635	38.1856	35.7242	1.65079	2.38101	0
LOC106661683	2.03653	2.56e-10	1.96e-09	6084.66	3098.76	2505.99	14212.5	15123.4	18621
LOC106661693	5.56792	4.09e-60	7.41e-58	2429.8	1041.51	991.016	62096.1	68668.4	80895.1
LOC106661694	-3.52408	0.0112418	0.0233976	2.39271	55.3691	46.3092	4.95237	3.96835	0
LOC106661696	-2.57579	1.98e-07	1.05e-06	2463.29	2149.85	3069.64	779.998	359.533	148.338
LOC106661699	4.60243	0.0199962	0.0380111	0	1.90928	1.32312	69.3331	10.3177	0
LOC106661700	-2.45877	1.09e-06	5.31e-06	285.929	157.516	230.223	65.2062	37.3025	19.4373
LOC106661705	-1.87955	0.018392	0.0353878	14.3563	23.866	21.1699	5.77776	7.14304	3.06905
LOC106661712	1.56431	0.00131415	0.00372361	39.4797	18.1381	22.493	72.6347	67.462	96.1636
LOC106661719	1.01571	5.62e-07	2.82e-06	277.554	252.979	199.791	449.015	510.33	519.693
LOC106661722	2.15835	2.48e-68	6.56e-66	973.833	847.72	916.922	3754.72	4038.99	4425.57
LOC106661740	2.02151	1.53e-20	3.02e-19	770.452	645.336	542.479	2330.09	2323.07	3301.28
LOC106661743	1.77663	4.28e-15	5.28e-14	108.868	125.058	96.5877	380.507	420.646	334.527
LOC106661744	-1.27043	1.57e-06	7.48e-06	1914.17	1625.75	2232.1	796.506	551.601	1045.52
LOC106661745	-1.0046	0.0120742	0.0248076	169.882	158.47	144.22	96.5712	95.2405	42.9667
LOC106661750	-1.52342	4.35e-16	5.87e-15	982.207	726.481	780.64	293.015	303.976	268.031
LOC106661758	-2.34404	7.97e-10	5.78e-09	246.449	171.835	213.022	58.603	36.5089	28.6445
LOC106661759	-2.51923	0.0062403	0.0141744	23.9271	291.165	288.44	29.7142	65.081	10.2302
LOC106661761	-1.14169	0.000414617	0.00133266	1185.59	908.817	1025.42	583.554	565.094	263.938
LOC106661763	-1.54784	5.09e-18	8.2e-17	1055.18	948.912	910.306	311.174	294.452	392.839
LOC106661764	-3.41132	6.1e-25	1.7e-23	2648.73	2352.23	2644.92	303.745	292.865	120.716
LOC106661765	2.6107	0.0116562	0.0241262	21.5344	3.81856	1.32312	94.9204	34.9215	32.7366
LOC106661766	-1.20276	0.00713327	0.0158943	317.034	279.709	240.808	189.841	115.082	58.312
LOC106661772	1.93555	1.17e-11	1.03e-10	47.8542	71.598	76.7409	230.285	251.594	269.054
LOC106661775	2.27543	3.23e-28	1.09e-26	540.752	448.681	326.81	2025.52	2170.69	2182.1
LOC106661777	1.53716	6.7e-21	1.38e-19	290.714	277.8	292.409	765.141	787.321	946.291
LOC106661778	1.72199	1.53e-10	1.21e-09	75.3703	97.3732	84.6796	241.015	271.435	339.642
LOC106661783	-1.46281	8.74e-19	1.49e-17	3434.73	2644.35	2574.79	1116.76	957.961	1064.96
LOC106661784	-2.87303	3.07e-45	3e-43	15400.7	14607.9	12107.9	1427.93	2222.28	2099.23
LOC106661785	-1.67031	9.8e-10	7.05e-09	5324.97	4018.08	4046.1	1893.46	1380.99	930.946
LOC106661791	7.4604	4.12e-34	2.05e-32	9.57084	4.7732	17.2005	1578.15	3179.45	679.284
LOC106661792	6.55199	1.27e-18	2.15e-17	3.58906	4.7732	6.6156	494.411	778.591	122.762
LOC106661793	8.89111	1.61e-19	2.89e-18	28.7125	6.68248	3.96936	8354.64	8352.59	1960.1
LOC106661794	-1.57234	2.47e-08	1.49e-07	132.795	147.969	166.713	51.9999	49.2076	49.1048
LOC106661795	1.35099	7.5e-08	4.23e-07	318.23	189.973	238.161	703.236	639.699	557.544
LOC106661798	-1.38716	5.21e-06	2.3e-05	279.947	281.619	346.657	156.825	97.6215	92.0716
LOC106661803	-1.25011	9.48e-10	6.84e-09	385.226	311.212	381.058	146.095	162.703	143.222
LOC106661805	-1.26489	2.69e-13	2.8e-12	407.957	398.085	363.858	162.603	166.671	157.545
LOC106661812	1.26387	3.02e-10	2.3e-09	362.495	391.402	399.582	812.188	819.862	1139.64
LOC106661817	-3.34965	0.000467943	0.00148263	31.1052	755.12	418.106	34.6666	73.0177	10.2302
LOC106661821	-2.17924	0.0231277	0.0430356	8.37448	57.2784	47.6323	9.07934	12.6987	3.06905
LOC106661822	1.67221	2.25e-28	7.77e-27	2005.09	1663.94	1463.37	5784.37	5272.36	5302.3
LOC106661829	-2.3917	0.0150431	0.0298059	8.37448	141.287	112.465	14.8571	27.7785	7.16112
LOC106661833	-2.98965	0.00410132	0.00989576	8.37448	350.353	150.836	16.5079	37.3025	10.2302
LOC106661834	-1.54499	0.000151838	0.000529997	126.814	179.472	178.621	80.8887	46.0329	38.8747
LOC106661844	-2.30643	0.0028624	0.00730076	31.1052	57.2784	123.05	19.8095	17.4608	5.11509
LOC106661846	-2.26952	0.0200542	0.0380991	16.749	249.161	185.237	13.2063	65.8747	14.3222
LOC106661847	-2.75215	0.00508341	0.0118844	10.7672	118.375	95.2646	6.60316	21.4291	5.11509
LOC106661849	-1.15953	0.0133502	0.0270768	44.2651	50.5959	63.5097	20.6349	19.8418	30.6905
LOC106661851	-1.08151	3.77e-05	0.000146085	381.637	291.165	361.212	204.698	138.892	144.245
LOC106661857	-3.3374	0.000300338	0.000997458	21.5344	385.674	301.671	14.0317	43.6519	12.2762
LOC106661861	-2.65569	0.027536	0.0497529	1.19635	109.784	79.3872	10.7301	14.2861	5.11509
LOC106661863	1.51091	3.09e-06	1.41e-05	132.795	240.569	214.345	686.728	584.935	404.092
LOC106661864	-2.12531	0.0174161	0.0338027	9.57084	93.5547	70.1253	12.3809	19.0481	8.18414
LOC106661865	-2.13477	1.71e-24	4.61e-23	5265.16	4184.18	3399.09	904.632	878.594	1143.73
LOC106661866	-1.87171	1.35e-07	7.39e-07	149.544	164.198	127.019	37.1428	30.9532	53.1969
LOC106661872	-3.04036	0.00465685	0.0110321	11.9635	147.014	103.203	6.60316	23.0165	2.04603
LOC106661874	-3.04942	0.0144709	0.0288416	1.19635	104.056	88.649	4.95237	14.2861	4.09207
LOC106661878	-3.30222	0.00126302	0.00360064	9.57084	153.697	179.944	9.07934	21.4291	4.09207
LOC106661882	-2.15324	4.67e-25	1.32e-23	3642.9	3353.65	3560.51	746.982	610.333	1017.9
LOC106661883	-1.37146	1.68e-17	2.59e-16	750.114	669.202	619.22	247.618	266.673	274.169
LOC106661884	-2.67883	4.54e-39	3.02e-37	3836.71	3282.05	3444.08	705.712	449.218	494.117
LOC106661887	1.24511	0.00477761	0.0112501	57.425	35.3217	62.1866	101.524	92.8595	171.867
LOC106661891	-2.72049	0.0258953	0.0472951	4.78542	214.794	213.022	12.3809	50.0013	3.06905
LOC106661894	-2.84894	3.28e-12	3.06e-11	1117.4	751.301	1215.95	227.809	123.813	75.7033
LOC106661897	-2.68265	0.0041549	0.00999793	8.37448	94.5093	76.7409	8.25395	13.4924	6.1381
LOC106661903	-2.38503	1.03e-81	4.58e-79	7717.68	6563.15	6184.26	1282.66	1316.7	1318.67
LOC106661912	-2.40536	0.0183175	0.0352584	7.17813	184.245	178.621	18.9841	40.4772	10.2302
LOC106661914	1.61049	4.42e-16	5.94e-15	575.447	492.594	414.136	1277.71	1525.44	1725.83
LOC106661920	1.42433	6.39e-09	4.2e-08	117.243	115.511	103.203	260.825	281.753	361.125
LOC106661925	-2.09997	2.33e-17	3.54e-16	825.485	682.567	715.807	141.968	150.004	228.133
LOC106661928	1.29375	9.57e-05	0.000347275	422.313	348.443	197.145	851.807	930.182	592.327
LOC106661929	1.23775	0.0262809	0.0478653	34.6943	20.0474	11.9081	56.9522	52.3823	48.0818
LOC106661934	1.24298	9.08e-20	1.67e-18	960.673	828.627	781.963	1889.33	2055.61	2142.2
LOC106661940	-2.7532	0.00671516	0.0150725	14.3563	78.2804	62.1866	7.42855	14.2861	1.02302
LOC106661944	-1.197	8.68e-05	0.000317823	102.886	122.194	130.989	46.2221	53.9696	55.2429
LOC106661946	-2.92888	0.00580794	0.0133486	10.7672	159.425	203.76	14.8571	30.9532	3.06905
LOC106661947	-1.72758	0.0169139	0.0329259	19.1417	57.2784	31.7549	7.42855	15.0797	10.2302
LOC106661948	-1.75511	2.73e-06	1.25e-05	217.737	252.979	276.532	61.0792	50.7949	110.486
LOC106661949	-3.1857	0.0210079	0.0396492	1.19635	48.6866	33.078	1.65079	6.34937	1.02302
LOC106661964	-1.50132	0.00428553	0.0102668	41.8724	79.2351	72.7716	18.1587	31.7468	18.4143
LOC106661965	-2.94667	0.00726432	0.0161422	4.78542	87.8268	100.557	4.95237	15.8734	4.09207
LOC106661970	1.17836	4.41e-07	2.25e-06	14125.4	9705.82	7527.22	24816.3	24122.8	22031.7
LOC106661972	1.2149	6.43e-12	5.82e-11	11379.7	9291.51	9211.56	19307.6	22323.6	27735
LOC106661974	-2.49405	0.00424369	0.0101915	44.2651	558.464	731.685	61.9046	146.035	28.6445
LOC106661977	1.68997	0.0208605	0.0394165	102.886	94.5093	93.9415	618.221	272.229	49.1048
LOC106661983	1.30357	1.24e-08	7.84e-08	501.273	441.998	531.894	912.886	1217.49	1509.97
LOC106661999	-2.46752	4.99e-07	2.52e-06	1817.26	1383.27	1548.05	484.507	280.166	93.0946
LOC106662001	-2.0564	3.16e-07	1.64e-06	6004.5	4682.51	5774.09	1734.98	1701.63	519.693
LOC106662003	-2.96115	0.00794636	0.0174698	10.7672	103.101	89.9721	3.30158	20.6354	2.04603
LOC106662006	-3.60724	1.57e-08	9.74e-08	1427.25	995.689	1291.36	212.952	69.843	21.4834
LOC106662010	-2.99114	0.00320236	0.00802764	8.37448	317.895	236.838	23.9364	36.5089	10.2302
LOC106662011	-5.2888	2.01e-05	8.14e-05	2569.77	2247.22	2140.81	148.571	26.1911	3.06905
LOC106662012	1.67648	3.65e-27	1.15e-25	689.1	648.2	709.192	1899.23	2121.48	2519.69
LOC106662015	-1.50009	9.69e-05	0.000351548	252.431	209.066	273.886	123.809	84.1291	51.1509
LOC106662021	-2.47915	0.0161415	0.0316235	9.57084	226.25	227.576	29.7142	46.0329	7.16112
LOC106662023	2.78489	2.85e-53	3.99e-51	129.206	131.74	121.727	797.331	852.402	992.327
LOC106662028	-2.43477	0.00920414	0.0197702	7.17813	51.5505	52.9248	4.95237	9.52405	6.1381
LOC106662030	1.7459	0.0026777	0.00690164	10.7672	20.0474	11.9081	33.8412	50.7949	60.358
LOC106662031	1.88286	4.47e-13	4.52e-12	223.718	211.93	183.914	623.173	653.985	1010.74
LOC106662032	-3.06127	0.00427248	0.0102431	4.78542	93.5547	100.557	4.12697	13.4924	6.1381
LOC106662034	-3.20716	0.00813164	0.0178066	5.98177	145.105	216.992	14.0317	24.6038	1.02302
LOC106662035	1.00068	0.00640545	0.0144937	155.526	113.602	64.8328	231.936	217.466	219.949
LOC106662039	-3.225	0.0104418	0.0219703	1.19635	138.423	42.3398	6.60316	8.73038	4.09207
LOC106662045	-1.52839	0.00410104	0.00989576	80.1558	53.4598	38.3705	14.8571	21.4291	23.5294
LOC106662051	-3.93622	0.000538293	0.00168587	5.98177	45.8227	51.6016	1.65079	3.96835	1.02302
LOC106662071	-1.68269	2.56e-20	4.92e-19	587.41	539.371	578.203	151.047	188.1	192.327
LOC106662075	1.65231	5.08e-06	2.25e-05	39.4797	30.5485	52.9248	127.111	113.495	143.222
LOC106662076	-2.56004	0.0251543	0.0460707	2.39271	42.0041	50.2785	4.95237	7.93671	3.06905
LOC106662083	-3.63825	0.00441015	0.0105036	1.19635	68.734	38.3705	2.47618	3.17468	3.06905
LOC106662087	1.09038	3.51e-09	2.38e-08	178.257	179.472	149.512	362.348	353.977	366.24
LOC106662094	-3.09052	0.0208132	0.0393576	3.58906	39.1402	41.0167	4.12697	5.5557	0
LOC106662098	-3.27622	0.0124224	0.0254376	2.39271	51.5505	51.6016	0.825395	7.93671	2.04603
LOC106662104	1.59527	3.11e-08	1.86e-07	47.8542	50.5959	48.9554	131.238	157.147	157.545
LOC106662118	-4.92181	1.45e-05	5.97e-05	22568	20017.8	27573.8	1974.34	235.72	104.348
LOC106662122	-5.14745	1.18e-05	4.94e-05	74834.4	66328.4	84281.4	5552.43	623.825	184.143
LOC106662133	-3.31932	3.77e-12	3.49e-11	70.5849	91.6454	107.173	8.25395	9.52405	9.20716
LOC106662134	-1.37966	1.41e-13	1.5e-12	129223	104376	97635.6	38340.4	37062.8	51895.6
LOC106662140	-3.56898	2.7e-52	3.62e-50	1130.56	933.637	842.827	89.1426	63.4937	93.0946
LOC106662153	-3.34262	0.00768478	0.0169648	200.988	7442.37	4102.99	330.983	682.557	144.245
LOC106662162	-2.45787	0.0095626	0.0204414	15.5526	151.788	158.774	15.6825	37.3025	6.1381
LOC106662165	-1.11359	9.4e-17	1.35e-15	923.586	1031.01	1053.2	440.761	489.695	459.335
LOC106662170	2.31082	2.15e-29	7.94e-28	1604.31	1093.06	1095.54	5535.92	6050.95	7230.69
LOC106662171	1.71312	9.17e-15	1.09e-13	1219.09	973.732	726.392	2914.47	3010.39	3650.13
LOC106662181	-1.35574	2.04e-09	1.42e-08	233.289	209.066	226.253	89.968	79.3671	92.0716
LOC106662182	-4.5849	3.57e-27	1.13e-25	1341.11	963.231	1554.67	92.4442	38.0962	29.6675
LOC106662189	-2.1523	3.74e-09	2.53e-08	315.838	370.4	235.515	98.222	50.7949	58.312
LOC106662191	-1.0241	7.21e-09	4.71e-08	821.896	674.93	681.406	401.142	327.786	341.688
LOC106662194	-1.75614	3.23e-10	2.45e-09	745.329	666.338	660.236	277.333	143.654	192.327
LOC106662196	-2.26322	0.0144132	0.02875	17.9453	283.528	119.081	18.9841	53.1759	15.3453
LOC106662201	2.92207	0.0179622	0.0346769	9.57084	2.86392	5.29248	94.095	37.3025	2.04603
LOC106662205	1.5957	5.38e-15	6.55e-14	674.744	526.006	598.05	1545.14	1654.01	2236.32
LOC106662207	-1.85877	0.000186517	0.00064279	343.354	357.035	509.401	174.158	116.67	41.9437
LOC106662210	-2.59327	0.0105242	0.0221295	7.17813	132.695	63.5097	7.42855	19.0481	7.16112
LOC106662219	-2.52886	0.0123797	0.0253554	10.7672	126.967	137.604	14.0317	29.3658	4.09207
LOC106662220	-1.25978	5.86e-13	5.86e-12	2609.25	2073.48	2226.81	926.093	833.354	1127.37
LOC106662228	1.16571	0.000197305	0.000677238	204.577	117.421	116.434	293.015	315.881	374.424
LOC106662233	1.02441	0.0236253	0.0438282	772.845	239.615	369.15	1133.27	589.697	1086.44
LOC106662235	1.63019	2.15e-12	2.04e-11	1987.14	1552.24	1137.88	4689.07	4213.6	5579.54
LOC106662237	3.48333	2.61e-07	1.37e-06	6786.92	2150.8	1686.98	34938.1	37071.6	46813.3
LOC106662257	2.39824	1.62e-25	4.68e-24	5040.24	4032.4	2703.13	19134.3	21798.2	21150.9
LOC106662266	-1.79196	2.97e-48	3.19e-46	1591.15	1622.89	1795.47	496.888	454.773	495.14
LOC106662267	1.29497	1.42e-22	3.27e-21	1195.16	990.916	964.554	2566.98	2486.57	2677.24
LOC106662271	1.18417	9.02e-19	1.53e-17	1569.62	1353.68	1267.55	2949.13	3375.48	3198.98
LOC106662272	3.74352	0.000308533	0.00102224	0	1.90928	5.29248	26.4126	24.6038	42.9667
LOC106662277	3.21756	0.00444793	0.0105764	4.78542	8.59176	19.8468	238.539	62.7	6.1381
LOC106662290	1.4034	0.00858487	0.0186571	23.9271	21.9567	10.585	48.6983	43.6519	58.312
LOC106662292	1.58998	8.32e-15	9.97e-14	1087.49	985.188	881.197	2472.06	2669.12	3754.47
LOC106662295	1.42082	6.76e-09	4.43e-08	150.741	131.74	127.019	316.126	333.342	448.082
LOC106662297	-1.77728	0.0156482	0.0308239	19.1417	35.3217	17.2005	5.77776	7.14304	8.18414
LOC106662303	-2.53072	0.0061286	0.0139479	15.5526	271.118	164.067	16.5079	46.0329	15.3453
LOC106662306	-1.77555	0.0276335	0.0498831	23.9271	60.1423	31.7549	4.95237	20.6354	8.18414
LOC106662315	-2.85202	0.00115323	0.00332346	32.3016	562.283	583.496	34.6666	97.6215	30.6905
LOC106662316	-3.04887	0.00189084	0.00511756	9.57084	160.379	156.128	9.07934	23.0165	7.16112
LOC106662320	1.01244	6.81e-05	0.000252863	312.249	235.796	387.674	569.522	571.443	743.734
LOC106662321	1.17904	1.16e-08	7.38e-08	853.001	667.293	612.604	1568.25	1361.94	1900.77
LOC106662326	-2.64884	0.000712402	0.00216666	64.6031	28.6392	91.2952	15.6825	10.3177	3.06905
LOC106662332	1.0105	2.52e-07	1.33e-06	349.336	286.392	242.131	566.221	600.015	603.58
LOC106662334	-1.92029	1.61e-12	1.56e-11	345.746	420.996	395.613	133.714	84.1291	89.0025
LOC106662335	-3.04296	1.4e-13	1.49e-12	526.396	463.955	455.153	97.3966	35.7152	41.9437
LOC106662348	-2.58934	7.51e-31	3.09e-29	364.888	353.217	395.613	57.7776	56.3506	71.6112
LOC106662352	-2.59476	0.0228736	0.0426438	4.78542	126.012	206.407	13.2063	37.3025	5.11509
LOC106662359	1.41243	0.00902855	0.0194743	1442.8	492.594	469.707	2778.28	2778.64	843.989
LOC106662360	5.70108	0.00409398	0.00988292	0	0	1.32312	50.3491	12.6987	1.02302
LOC106662361	-2.39047	0.0223448	0.0418244	3.58906	77.3258	92.6183	11.5555	14.2861	7.16112
LOC106662364	1.24534	1.01e-07	5.61e-07	112.457	136.513	138.928	270.729	296.039	353.964
LOC106662371	-3.30629	0.014154	0.0283653	1.19635	168.971	88.649	10.7301	14.2861	1.02302
LOC106662372	-2.94525	0.00680306	0.0152349	4.78542	142.241	86.0027	5.77776	18.2544	6.1381
LOC106662380	1.09721	0.000319152	0.00105244	78.9594	65.8701	79.3872	133.714	149.21	196.419
LOC106662385	4.60226	1.2e-29	4.52e-28	57.425	26.7299	15.8774	732.125	792.877	907.416
LOC106662388	-2.74053	0.00655627	0.0147667	8.37448	153.697	132.312	11.5555	26.1911	6.1381
LOC106662391	1.18633	0.00894475	0.0193063	25.1234	35.3217	19.8468	51.9999	65.8747	66.4961
LOC106662414	-6.26156	2.6e-23	6.42e-22	204.577	160.379	370.473	4.12697	2.38101	3.06905
LOC106662420	1.48513	8.05e-16	1.06e-14	153.133	166.107	140.251	402.793	453.98	432.736
LOC106662421	-1.11509	1.07e-07	5.92e-07	873.339	663.474	684.053	330.983	295.246	400
LOC106662422	-3.37507	0.00369162	0.00905233	3.58906	134.604	76.7409	7.42855	11.1114	2.04603
LOC106662423	2.97828	6.48e-11	5.3e-10	22.7307	31.5031	30.4317	329.332	203.18	135.038
LOC106662424	1.11406	3.53e-05	0.000137625	172.275	150.833	149.512	274.031	311.119	438.874
LOC106662426	1.28641	4.89e-11	4.06e-10	551.519	524.097	381.058	1159.68	1092.88	1305.37
LOC106662433	1.26481	2.6e-13	2.71e-12	294.303	278.755	280.501	607.49	665.096	779.539
LOC106662434	-2.53464	0.00267376	0.00689568	78.9594	51.5505	70.1253	18.1587	15.0797	1.02302
LOC106662435	2.99648	0.00129518	0.00367733	7599.24	2023.84	467.061	24567	29206.3	26750.9
LOC106662437	-3.25816	0.00117299	0.00337345	11.9635	194.746	268.593	12.3809	30.9532	6.1381
LOC106662441	-3.63087	0.0176038	0.0340994	0	67.7794	35.7242	3.30158	3.96835	1.02302
LOC106662442	-3.96169	0.000302768	0.00100485	4.78542	146.06	177.298	4.95237	11.9051	4.09207
LOC106662452	-4.44208	3.23e-09	2.2e-08	189.024	171.835	189.206	19.8095	3.17468	2.04603
LOC106662455	-7.40402	3.08e-08	1.84e-07	55.0323	63.0062	41.0167	0.825395	0	0
LOC106662458	-1.28909	7.01e-11	5.7e-10	1274.12	1177.07	1178.9	451.491	415.884	619.949
LOC106662461	1.3454	0.00759945	0.0168067	93.3157	60.1423	67.4791	264.952	213.497	81.8414
LOC106662465	1.01864	3.02e-08	1.81e-07	206.969	204.293	207.73	366.475	450.805	436.828
LOC106662467	-1.45078	3.96e-17	5.86e-16	1049.2	868.722	952.646	321.904	326.199	403.069
LOC106662468	1.74792	6.83e-08	3.88e-07	89.7266	70.6433	54.2479	209.65	214.291	298.721
LOC106662481	4.36356	1.26e-29	4.71e-28	10.7672	8.59176	15.8774	230.285	257.943	221.995
LOC106662484	-2.82834	0.00319637	0.0080188	13.1599	126.967	149.512	8.25395	26.1911	6.1381
LOC106662488	1.21952	1.6e-13	1.7e-12	288.321	353.217	330.78	733.776	707.161	826.598
LOC106662492	1.43089	6.03e-05	0.00022632	86.1375	75.4165	83.3565	289.714	226.99	142.199
LOC106662496	1.35797	4.51e-11	3.77e-10	7474.82	5957.9	5424.79	13946.7	14150.4	20241.4
LOC106662501	1.35851	2.19e-07	1.16e-06	388.815	339.852	341.365	725.522	771.448	1248.08
LOC106662502	1.10075	6.49e-09	4.26e-08	153.133	146.06	175.975	334.285	351.596	330.435
LOC106662506	3.3822	2.73e-67	6.86e-65	108.868	89.7361	92.6183	995.426	902.404	1135.55
LOC106662507	1.65669	2e-40	1.44e-38	394.797	421.951	366.504	1224.06	1257.17	1256.27
LOC106662508	-1.49213	3.21e-05	0.000126192	228.504	545.099	387.674	133.714	148.416	130.946
LOC106662513	1.3465	4.85e-09	3.24e-08	221.326	210.021	157.451	428.38	565.094	506.394
LOC106662518	1.45141	4.23e-30	1.63e-28	823.092	753.211	681.406	2035.42	2172.28	1968.29
LOC106662524	-4.16797	0.00477329	0.0112426	2.39271	71.598	22.493	0	2.38101	3.06905
LOC106662525	-3.91702	0.00369506	0.00905851	2.39271	45.8227	18.5237	1.65079	0.793671	2.04603
LOC106662528	-1.13259	0.00247547	0.00643979	216.54	160.379	144.22	107.301	74.6051	55.2429
LOC106662529	-2.16768	2.68e-16	3.69e-15	853.001	670.157	797.841	158.476	130.162	229.156
LOC106662530	1.25488	3.56e-10	2.69e-09	233.289	181.381	199.791	439.11	484.933	541.176
LOC106662533	-2.65704	0.00765419	0.0169049	10.7672	223.386	162.744	15.6825	38.8899	8.18414
LOC106662534	1.94345	1.39e-81	5.92e-79	1773	1633.39	1696.24	6088.94	6928.75	6603.58
LOC106662535	-1.68298	0.000926621	0.00273734	283.536	268.254	246.1	149.396	58.7316	39.8977
LOC106662536	-1.36535	8.5e-10	6.14e-09	4558.11	3882.52	2618.45	1413.9	1338.92	1540.66
LOC106662544	-1.9741	0.00957775	0.0204694	20.338	107.874	93.9415	11.5555	28.5722	16.3683
LOC106662550	2.115	9.14e-35	4.78e-33	497.684	427.678	366.504	1659.87	1952.43	1987.72
LOC106662554	1.10156	0.000242889	0.000820588	50.2469	48.6866	46.3092	102.349	107.146	102.302
LOC106662561	-1.64782	4.32e-22	9.64e-21	1599.53	1384.23	1166.99	443.237	462.71	418.414
LOC106662562	-3.00699	2.9e-05	0.000114609	106.476	354.171	885.167	36.3174	37.3025	94.1176
LOC106662566	-3.0511	0.0135769	0.0274229	2.39271	63.9608	50.2785	5.77776	7.14304	1.02302
LOC106662576	-1.53156	1e-08	6.4e-08	177.06	173.744	223.607	64.3808	62.7	71.6112
LOC106662583	2.17441	4.76e-25	1.33e-23	467.775	425.769	325.487	1556.69	1790.52	2161.64
LOC106662584	-1.25683	7.82e-05	0.000288163	208.166	166.107	133.635	83.3649	62.7	66.4961
LOC106662587	-3.0742	0.00770113	0.0169932	4.78542	156.561	142.897	14.8571	19.0481	2.04603
LOC106662588	2.41593	4.05e-35	2.14e-33	704.653	670.157	629.805	2842.66	3435.01	4423.53
LOC106662589	-2.09505	8.39e-09	5.42e-08	197.399	151.788	133.635	48.6983	33.3342	30.6905
LOC106662590	1.50377	5e-05	0.000189972	46308.5	22261.2	15047.8	65439.8	82868	88818.4
LOC106662599	-2.15252	0.0234223	0.0435094	21.5344	274.936	431.337	41.2697	104.765	17.3913
LOC106662600	1.09004	2.22e-10	1.71e-09	440.258	480.184	501.462	961.585	891.292	1175.45
LOC106662602	3.20984	4.54e-22	1.01e-20	22.7307	26.7299	19.8468	198.92	198.418	249.616
LOC106662612	1.90174	2.13e-17	3.24e-16	238.075	195.701	185.237	620.697	796.052	897.186
LOC106662613	1.84902	2.21e-10	1.7e-09	83.7448	63.9608	48.9554	229.46	250.006	230.179
LOC106662617	-1.94102	2.97e-34	1.5e-32	61430.4	49111.4	57236.8	13401.9	13123.3	17171.3
LOC106662621	-1.2725	5.23e-12	4.78e-11	421.117	384.72	480.292	179.111	174.608	178.005
LOC106662622	-3.32662	1.8e-28	6.29e-27	421.117	387.584	522.632	58.603	39.6835	33.7596
LOC106662628	1.65231	2.15e-30	8.5e-29	524.003	457.272	410.167	1400.69	1484.96	1490.54
LOC106662630	-2.52566	0.00767293	0.0169424	11.9635	128.876	152.159	11.5555	30.9532	8.18414
LOC106662633	-2.28397	0.0247077	0.0454058	8.37448	103.101	109.819	11.5555	28.5722	5.11509
LOC106662635	1.01118	4.16e-07	2.13e-06	260.805	220.522	247.423	448.189	448.424	571.867
LOC106662636	-1.11369	4.09e-13	4.15e-12	2636.77	2389.46	2823.54	1174.54	1062.73	1391.3
LOC106662648	-2.21246	0.0188911	0.0361845	13.1599	36.2763	10.585	5.77776	3.17468	4.09207
LOC106662650	-2.65739	0.00871588	0.0188999	8.37448	82.099	119.081	9.07934	19.8418	4.09207
LOC106662651	-2.1539	0.0148716	0.0295079	16.749	164.198	87.3259	13.2063	35.7152	11.2532
LOC106662652	-1.88842	0.0101827	0.0215086	41.8724	228.159	164.067	42.9205	58.7316	15.3453
LOC106662660	-2.88655	0.0023064	0.00607588	23.9271	415.268	541.156	40.4443	78.5734	13.2992
LOC106662661	-2.74829	0.0102963	0.021711	9.57084	237.705	216.992	10.7301	50.0013	8.18414
LOC106662664	1.76599	9.81e-08	5.46e-07	1101.84	637.699	455.153	2130.34	2289.74	3045.52
LOC106662666	-2.97409	0.00437173	0.0104332	7.17813	89.7361	79.3872	9.90474	10.3177	2.04603
LOC106662667	1.59735	5.31e-10	3.92e-09	55.0323	57.2784	55.571	171.682	169.846	166.752
LOC106662692	2.93556	0.0132348	0.026865	4.78542	0.954639	1.32312	32.1904	11.9051	9.20716
LOC106662693	2.31824	0.0057739	0.0132766	15.5526	15.2742	7.93872	136.19	30.1595	27.6215
LOC106662695	-2.14556	0.00675467	0.0151473	27.5162	20.0474	37.0473	10.7301	3.17468	5.11509
LOC106662722	-1.02017	0.00502262	0.0117732	173.471	133.65	105.85	81.7141	51.5886	70.5882
LOC106662725	1.20091	0.000117559	0.000419627	92.1193	86.8722	100.557	184.888	174.608	283.376
LOC106662728	-1.29663	1.47e-10	1.16e-09	3099.75	2609.98	2163.3	974.791	950.024	1281.84
LOC106662733	1.2261	3.31e-05	0.000129931	120.832	221.476	190.529	363.174	400.804	484.91
LOC106662741	-1.45578	8.98e-11	7.22e-10	1953.65	1568.47	1282.1	608.316	476.203	668.03
LOC106662749	1.13567	2.38e-08	1.45e-07	277.554	243.433	235.515	586.856	616.682	457.289
LOC106662750	1.10669	4.53e-09	3.03e-08	130.403	145.105	142.897	293.84	307.944	299.744
LOC106662751	-1.17706	2.56e-06	1.18e-05	19002.9	14532.5	10735.8	6362.14	5229.5	7988.74
LOC106662758	-1.23698	4.39e-09	2.94e-08	1481.09	1199.03	1806.06	721.395	631.762	548.337
LOC106662763	1.02257	2.5e-09	1.72e-08	503.665	492.594	396.936	841.902	983.358	1008.7
LOC106662764	-2.97422	0.00647761	0.0146304	3.58906	67.7794	115.111	6.60316	11.9051	5.11509
LOC106662773	-1.21359	2.37e-20	4.57e-19	2995.67	2543.16	2421.31	1183.62	1096.06	1152.94
LOC106662781	-1.17742	0.000126765	0.000448721	107.672	105.965	123.05	56.1268	44.4456	48.0818
LOC106662782	2.3298	0.027099	0.0490903	4.78542	6.68248	2.64624	50.3491	11.1114	10.2302
LOC106662789	1.26623	1.78e-09	1.25e-08	202.184	157.516	168.036	378.031	419.058	471.611
LOC106662794	1.06536	3.07e-08	1.83e-07	271.572	246.297	291.086	477.078	595.253	618.926
LOC106662798	-1.20424	8.5e-12	7.57e-11	1315.99	1182.8	1112.74	547.237	433.344	588.235
LOC106662802	-1.7326	1.42e-05	5.86e-05	238.075	156.561	382.381	86.6664	76.9861	69.5652
LOC106662806	2.0442	2.07e-18	3.44e-17	652.013	417.177	419.429	1827.42	1935.76	2375.45
LOC106662807	-1.49471	1.24e-08	7.82e-08	336.176	301.666	284.471	85.841	106.352	136.061
LOC106662811	1.02933	6.22e-06	2.71e-05	406.761	315.986	295.056	591.808	653.985	832.736
LOC106662814	3.00404	2.39e-34	1.21e-32	1368.63	840.083	718.454	7622.52	7846.23	8014.32
LOC106662818	1.18537	3.77e-10	2.84e-09	4332	3307.83	2801.04	7148.74	8170.05	8427.62
LOC106662821	1.13427	3.4e-05	0.000133061	1558.85	1011.92	740.947	2572.75	2419.11	2278.26
LOC106662830	-2.39951	7.64e-51	9.46e-49	1409.31	1360.36	1190.81	221.206	256.356	274.169
LOC106662833	-2.78103	2.24e-13	2.36e-12	501.273	373.264	404.874	85.841	66.6684	32.7366
LOC106662835	1.22014	4.14e-05	0.000159403	94.512	89.7361	59.5404	170.031	205.561	194.373
LOC106662839	1.09752	1.16e-12	1.14e-11	3580.69	3035.75	2712.39	6355.54	6158.09	7451.66
LOC106662840	-2.48446	0.000442609	0.00140928	26.3198	126.967	63.5097	14.0317	13.4924	11.2532
LOC106662841	-1.30245	1.49e-10	1.18e-09	422.313	446.771	383.705	184.888	180.163	142.199
LOC106662844	-1.01507	9.75e-08	5.43e-07	1227.46	1084.47	858.704	541.459	473.028	555.498
LOC106662853	-2.01768	7.66e-24	1.96e-22	2876.04	2225.26	2262.53	480.38	652.397	686.445
LOC106662861	-1.00415	6.83e-06	2.96e-05	466.578	368.491	509.401	191.492	238.895	239.386
LOC106662864	-5.33546	2.56e-64	5.21e-62	1026.47	752.256	1200.07	28.8888	16.6671	28.6445
[truncated: 2,854 more rows]

## Sheet: Midgut control vs. Midgut Gr+
ID	log2FoldChange	pvalue	padj	midgut-control1	midgut-control2	midgut-control3	midgut-positive1	midgut-positive2	midgut-positive3
[truncated: 3,403 more rows]
[truncated: 1 more columns]

[truncated: 4 more sheets: Midgut Gr- vs. RoB Gr-, RoB Gr+ vs. RoB Gr-, Midgut Gr+ vs. RoB Gr+, Midgut Gr+ vs. Midgut Gr+]
