# Supplementary material for: Activation of immune pathways in common bed bugs, Cimex lectularius, in response to bacterial immune challenges - a transcriptomics analysis
Source: Front Immunol. 2024 Apr 17;15:1384193. doi: 10.3389/fimmu.2024.1384193 (PMC11061471; doi:10.3389/fimmu.2024.1384193)
Supplement: Supplementary file 4 [file Table_3.xlsx]

## Sheet: Highly upregulated genes
Supplementary Table 3. List of immunity-related, differentially expressed (DE) genes in Cimex lectularius following ingestion of bacteria-laced blood.
Midgut/Gr– versus midgut/control				Midgut/Gr+ versus midgut/control				RoB/Gr– versus RoB/control				RoB/Gr+ versus RoB/control				Midgut/control vs. RoB/control
Up-regulated		Down-regulated		Up-regulated		Down-regulated		Up-regulated		down-regulated		Up-regulated		Down-regulated		Up-regulated		down-regulated
Classification	Gene Names	Classification	Gene Names	Classification	Gene Names	Classification	Gene Names	Classification	Gene Names	Classification	Gene Names	Classification	Gene Names	Classification	Gene Names	Classification	Gene Names	Classification	Gene Names
Enzymes	arylsulfatase B-like(LOC106666275), sphingomyelin phosphodiesterase(LOC106674436), fatty acid synthase-like(LOC106667274), glutamate decarboxylase(LOC106661609)	Enzymes	endothelin-converting enzyme homolog(LOC106670195), esterase E4-like(LOC106663701), kynurenine 3-monooxygenase(LOC106670119), histidine decarboxylase-like(LOC106664514), glucose dehydrogenase [FAD, quinone]-like(LOC106666239), tryptophan 2,3-dioxygenase(LOC106665374)	Defense and Immunity	cathepsin B-like (LOC106663944), ectonucleotide pyrophosphatase/phosphodiesterase family member 5-like (LOC106668023), sphingomyelin phosphodiesterase (LOC106674436)	Enzymatic and Metabolic Processes	kynurenine 3-monooxygenase (LOC106670119), glucose dehydrogenase [FAD, quinone]-like (LOC112127974), alkylglycerol monooxygenase-like (LOC106669438), endothelin-converting enzyme homolog (LOC106670195)	Metabolism and Energy Production	Carbonic Anhydrase 1 (LOC106661111), ATP-Citrate Synthase (LOC106665077), Fatty Acid Synthase-like (LOC106667274), Acetyl-CoA Carboxylase (LOC106672618), Pancreatic Triacylglycerol Lipase-like (LOC106671948), Branched-Chain-Amino-Acid Aminotransferase, Cytosolic (LOC106673166)	Metabolism and Energy Production	Pyruvate carboxylase, mitochondrial-like (LOC106669041), L-threonine dehydratase catabolic TdcB (LOC106670494)	Signal Transduction	Tyrosine 3-Monooxygenase (LOC106664402), 72 kDa Inositol Polyphosphate 5-Phosphatase (LOC106662977), Inositol Polyphosphate 5-Phosphatase K (LOC106662978), Acetylcholinesterase-Like (LOC106669436), Acetylcholinesterase 1-Like (LOC112127332), Arrestin Homolog (LOC106667527)	Metabolism	Mitochondrial Uncoupling Protein 2-Like (LOC106661265), L-Threonine Dehydratase Catabolic TdcB (LOC106670494), 4-Coumarate--CoA Ligase-Like 4 (LOC106664646), Esterase E4-Like (LOC106670759)	Transport and Channels	zinc transporter ZIP3-like(LOC106667094), facilitated trehalose transporter Tret1-like(LOC106672708), bumetanide-sensitive sodium-(potassium)-chloride cotransporter(LOC106670273)	RNA Binding	RNA-binding motif protein, X-linked-like-3(LOC106666697)
Transporters	sialin(LOC106660916)	Transporters	facilitated trehalose transporter Tret1-like(LOC106672708), sodium-coupled monocarboxylate transporter 1-like(LOC106671164), solute carrier organic anion transporter family member 4C1-like(LOC106672320), solute carrier family 2, facilitated glucose transporter member 1-like(LOC106662414), sodium-coupled monocarboxylate transporter 1-like(LOC106670989)	Enzymatic and Metabolic Processes	FAD-dependent oxidoreductase domain-containing protein 1-like (LOC106672430), dnaJ homolog shv (LOC106666782), acetyl-CoA acetyltransferase, cytosolic (LOC106667774)	Transporters and Channels	ATP-binding cassette sub-family G member 1-like (LOC106672532), TWiK family of potassium channels protein 18-like (LOC106662525)	Protein Processing and Regulation	Polypeptide N-Acetylgalactosaminyltransferase 5 (LOC106662256), dnaJ Homolog Shv (LOC106666782), Protein Disulfide-Isomerase A5 (LOC106669450), 5'-3' Exoribonuclease 2-like (LOC106669969), NAD-Dependent Protein Deacetylase Sirtuin-1-Like (LOC106668020)	Detoxification and Defense	Cytochrome P450 4V2-like (LOC106672025), UDP-glucuronosyltransferase 2A3-like (LOC106669680)	Defense Mechanisms	Lysozyme (LOC106666694), Major Heat Shock 70 kDa Protein Ba-Like (LOC106665590)	Immunity and Defense	NACHT and WD Repeat Domain-Containing Protein 2 (LOC106670114)	Enzymes	probable cytochrome P450 6a13(LOC106670220), probable cytochrome P450 6a14(LOC106670277), aspartic proteinase A2-like(LOC106668057), aspartic proteinase A3-like(LOC106672746), glutathione S-transferase-like(LOC106663963), lysosomal acid phosphatase-like(LOC106673774)	Skin & Cuticle Formation	hornerin-like(LOC112127793), larval cuticle protein A2B-like(LOC106664863)
Receptors & Signal Transduction	arrestin homolog(LOC106667527), opsin-1(LOC106661304)	Receptors & Signal Transduction	odorant receptor 85b-like(LOC106662455), metabotropic glutamate receptor 2-like(LOC106669560), PDF receptor(LOC106663127)	Transporters and Channels	acetyl-coenzyme A transporter 1 (LOC106662506), mitochondrial dicarboxylate carrier (LOC106669137), mitochondrial ornithine transporter 1 (LOC106661722)	Structural Proteins	tubulin alpha-8 chain-like (LOC106668608)	Cuticle and Exoskeleton Formation	Laccase-5-like (LOC106661580), Fibroin Heavy Chain-like (LOC106661923), Cuticle Protein 16.5-like (LOC106663240), Cuticle Protein 2-like (LOC106665132), Larval Cuticle Protein 16/17-like (LOC106665305), Protein Obstructor-E (LOC106668142)	Signal Transduction	Glutamate receptor ionotropic, delta-2-like (LOC106662398)	Cuticle Formation	Cuticle Protein 2-Like (LOC106665132), Cuticle Protein 16.5-Like (LOC106663240), Larval Cuticle Protein 16/17-Like (LOC106665305), Larval Cuticle Protein A3A-Like (LOC106664300), Larval Cuticle Protein A2B-Like (LOC106664954), Pupal Cuticle Protein Edg-78E (LOC106664983), Larval Cuticle Protein A2B-Like (LOC106663020), Larval Cuticle Protein A2B-Like (LOC106663472)	Detoxification	Cytochrome P450 4V2-Like (LOC106672025), Esterase E4-Like (LOC106670759)	Protein and Vesicle Transport	synaptic vesicle glycoprotein 2C-like(LOC106663781)	Peptidase & Proteinase Activity	inactive dipeptidyl peptidase 10(LOC106662360), 72 kDa type IV collagenase(LOC106669616)
Structural Proteins	trichohyalin-like(LOC106667438)	Others	NACHT and WD repeat domain-containing protein 2(LOC106670114), venom carboxylesterase-6-like(LOC106663757), otopetrin-2-like(LOC106666077), annexin A13-like(LOC106666298), MFS-type transporter SLC18B1-like(LOC106661302)	Protein Synthesis and Folding	eukaryotic translation initiation factor 2 subunit 2 (LOC106673781), heat shock 70 kDa protein cognate 3 (LOC106669548)	Signal Transduction	NACHT and WD repeat domain-containing protein 2 (LOC106670114), metabotropic glutamate receptor 2-like (LOC106669560), dual specificity protein phosphatase 14-like (LOC106662864)	Detoxification and Defense	Senecionine N-Oxygenase-like (LOC106662423), UDP-Glucuronosyltransferase 2A3-like (LOC106669680), Cytochrome P450 4V2-like (LOC106672025)	Transcription Regulation	Transcription factor Adf-1-like (LOC106664989)	Unknown Function	Uncharacterized LOC106665193 (LOC106665193), Uncharacterized LOC106663604 (LOC106663604), Uncharacterized LOC106666781 (LOC106666781), Uncharacterized LOC106666674 (LOC106666674), Uncharacterized LOC106670746 (LOC106670746)	Unknown Function	Uncharacterized LOC106672867 (LOC106672867), Uncharacterized LOC106669234 (LOC106669234), Uncharacterized LOC106666944 (LOC106666944), Uncharacterized LOC106674113 (LOC106674113), Uncharacterized LOC106669564 (LOC106669564), Uncharacterized LOC106669235 (LOC106669235), Uncharacterized LOC106667963 (LOC106667963), Uncharacterized LOC106665849 (LOC106665849), Uncharacterized LOC112127385 (LOC112127…	Uncharacterized Proteins	uncharacterized LOC106663293(LOC106663293), uncharacterized LOC112126941(LOC112126941), uncharacterized LOC112127720(LOC112127720), uncharacterized LOC106671001(LOC106671001), uncharacterized LOC106665600(LOC106665600), uncharacterized LOC106669113(LOC106669113), uncharacterized LOC106667431(LOC106667431), uncharacterized LOC106661677(LOC106661677), uncharacterized LOC106666809(LOC106666809), unc…	Odorant Binding	general odorant-binding protein 68-like(LOC106667663)
Protein Binding & stres-response Regulation	major heat shock 70 kDa protein Ba-like(LOC106665590)	Structural Proteins	tubulin alpha-8 chain-like(LOC106668608)	Uncharacterized Proteins	uncharacterized LOC112128253 (LOC112128253), uncharacterized LOC112127029 (LOC112127029)	Uncharacterized Proteins	uncharacterized LOC106670582 (LOC106670582), uncharacterized LOC106669234 (LOC106669234), uncharacterized LOC106667066 (LOC106667066), uncharacterized LOC106665292 (LOC106665292), uncharacterized LOC106671603 (LOC106671603), uncharacterized LOC106665866 (LOC106665866), uncharacterized LOC106668609 (LOC106668609), uncharacterized LOC106670413 (LOC106670413), uncharacterized LOC112126338 (LOC112126…	Transport	Aquaporin AQPcic-like (LOC106670896)	Cuticle and Exoskeleton Formation	Adult-specific cuticular protein ACP-20-like (LOC106669244)							Metabolic Enzymes	glucose dehydrogenase [FAD, quinone]-like(LOC106670982), glutamate decarboxylase(LOC106661609)
Defense and Immunity	defensin-like(LOC106661791), defensin-like(LOC106661792), defensin-like(LOC106661793), lysozyme-like(LOC106663700)	Protein Binding & Regulation	protein singed wings 2(LOC106674268)					Unknown Function	Uncharacterized LOC106666264 (LOC106666264), Uncharacterized LOC106666781 (LOC106666781), Uncharacterized LOC106667963 (LOC106667963)	Lipid Droplet Assembly	Oleosin GRP-17-like (LOC106661272)							Transmembrane & Transport Proteins	transmembrane protein 145-like(LOC106670515), putative thiamine transporter SLC35F3(LOC106668513)
Others	immunoglobulin domain-containing protein oig-4-like(LOC106674353), hexamerin-like(LOC106673360), U8-agatoxin-Ao1a-like(LOC106669797), flocculation protein FLO11-like(LOC106664589), protein takeout-like(LOC106669742), thrombospondin type-1 domain-containing protein 7A-like(LOC106667995), pupal cuticle protein 36-like(LOC106665279)	Channels	ATP-sensitive inward rectifier potassium channel 12-like(LOC106666000)							Unknown Function	Uncharacterized LOC106661700 (LOC106661700), Uncharacterized LOC106665849 (LOC106665849), NACHT and WD repeat domain-containing protein 2 (LOC106670114), Uncharacterized LOC106672867 (LOC106672867), Uncharacterized LOC106669564 (LOC106669564), Uncharacterized LOC106666944 (LOC106666944), Uncharacterized LOC106662625 (LOC106662625), Uncharacterized LOC112126448 (LOC112126448), Uncharacterized LOC1…							Cytochrome & Detoxification	cytochrome P450 307a1-like(LOC106668669)
Unknown/Uncharacterized	uncharacterized LOC106663458(LOC106663458), uncharacterized LOC106674296(LOC106674296), uncharacterized LOC106663604(LOC106663604), uncharacterized LOC112127029(LOC112127029)	Unknown/Uncharacterized	uncharacterized LOC112127641(LOC112127641), uncharacterized LOC106668609(LOC106668609), uncharacterized LOC106667066(LOC106667066), uncharacterized LOC106668294(LOC106668294), uncharacterized LOC106661324(LOC106661324), uncharacterized LOC106674342(LOC106674342)															Transcription & Regulation	transcription factor Sp9(LOC106669425), zinc finger protein 91(LOC106671960), forkhead box protein E4-like(LOC106662964)
																		Structural Proteins	titin-like(LOC106662246), glycine-rich cell wall structural protein(LOC106671999)
																		Lipid & Fatty Acid Metabolism	fatty acyl-CoA reductase wat-like(LOC106666544)
																		Other/Uncharacterized	[List of uncharacterized genes]
