# Supplementary material for: Activation of immune pathways in common bed bugs, Cimex lectularius, in response to bacterial immune challenges - a transcriptomics analysis
Source: Front Immunol. 2024 Apr 17;15:1384193. doi: 10.3389/fimmu.2024.1384193 (PMC11061471; doi:10.3389/fimmu.2024.1384193)
Supplement: Supplementary file 5 [file Table_4.xlsx]

## Sheet: Supplimentary 
Supplementary Table 4. Mined immune genes.
midgut/Gr– versus midgut/control								midgut/Gr+ versus midgut/control								RoB/Gr– versus RoB/control								RoB/Gr+ versus RoB/control								midgut/control vs. RoB control
Process	Family	Immune.Protein	ID	log2FoldChange	pvalue	padj		Process	Family	Immune.Protein	ID	log2FoldChange	pvalue	padj		Process	Family	Immune.Protein	ID	log2FoldChange	pvalue	padj		Process	Family	Immune.Protein	ID	log2FoldChange	pvalue	padj		Process	Family	Immune.Protein	ID	log2FoldChange	pvalue	padj
Apoptosis	IAP	IAP1A	LOC106662687	-0.139761	0.446789	0.52758		Apoptosis	IAP	IAP1A	LOC106662687	0.180473	0.0556682	0.0853798		Apoptosis	IAP	IAP1A	LOC106662687	-0.362717	0.207625	0.349432		Apoptosis	IAP	IAP1A	LOC106662687	0.0137552	0.957219	0.977869		Apoptosis	IAP	IAP1A	LOC106662687	0.07337	0.612921	0.653572
Apoptosis	IAP	IAP5	LOC106664242	0.21756	0.393947	0.474619		Apoptosis	IAP	IAP5	LOC106664242	0.0338169	0.879393	0.904661		Apoptosis	IAP	IAP5	LOC106664242	-0.0994857	0.723063	0.812815		Apoptosis	IAP	IAP5	LOC106664242	-0.207685	0.479272	0.657263		Apoptosis	IAP	IAP5	LOC106664242	0.550922	0.0635173	0.0825394
Apoptosis	IAP	IAP1A	LOC106669703	0.265457	0.357226	0.437106		Apoptosis	IAP	IAP1A	LOC106669703	1.64338	2.79e-14	2.62e-13		Apoptosis	IAP	IAP1A	LOC106669703	-0.266542	0.138231	0.267855		Apoptosis	IAP	IAP1A	LOC106669703	-0.0841273	0.728973	0.844444		Apoptosis	IAP	IAP1A	LOC106669703	0.52475	0.00219125	0.00362099
Apoptosis	IAP	IAP6-CTRM	LOC106669755	1.21032	4.86e-07	2.47e-06		Apoptosis	IAP	IAP6-CTRM	LOC106669755	1.36074	4.41e-12	3.36e-11		Apoptosis	IAP	IAP6-CTRM	LOC106669755	0.837907	5.39e-05	0.000637287		Apoptosis	IAP	IAP6-CTRM	LOC106669755	0.576955	0.000476135	0.00550956		Apoptosis	IAP	IAP6-CTRM	LOC106669755	-0.47107	0.0261881	0.0361972
Apoptosis	IAP	IAP6-CTRM	LOC106673859	-0.195962	0.204184	0.27325		Apoptosis	IAP	IAP6-CTRM	LOC106673859	-0.0310458	0.819656	0.856244		Apoptosis	IAP	IAP6-CTRM	LOC106673859	-0.504467	0.313809	0.459728		Apoptosis	IAP	IAP6-CTRM	LOC106673859	-0.0263009	0.935596	0.965326		Apoptosis	IAP	IAP6-CTRM	LOC106673859	1.79811	5.91e-10	3.01e-09
CASP	CASP	CASPS7	LOC106665510	0.738486	0.000311939	0.00103178		CASP	CASP	CASPS7	LOC106665510	0.536939	0.00049073	0.00134415		CASP	CASP	CASPS7	LOC106665510	0.390038	0.0104662	0.0455433		CASP	CASP	CASPS7	LOC106665510	0.341637	0.0720807	0.204939		CASP	CASP	CASPS7	LOC106665510	0.0222756	0.874688	0.892597
CASP	CASP	CASPL1	LOC106672844	0.367055	0.143128	0.202102		CASP	CASP	CASPL1	LOC106672844	0.528926	0.0275373	0.0461707		CASP	CASP	CASPL1	LOC106672844	0.701546	0.0347783	0.109738		CASP	CASP	CASPL1	LOC106672844	0.37087	0.287241	0.479901		CASP	CASP	CASPL1	LOC106672844	-1.41301	1.73e-05	4.52e-05
CASP	CASP	CASPS8	LOC106674222	-0.0827721	0.687829	0.751207		CASP	CASP	CASPS8	LOC106674222	0.516039	0.0168803	0.0302289		CASP	CASP	CASPS8	LOC106674222	-0.32756	0.163773	0.29899		CASP	CASP	CASPS8	LOC106674222	-0.0467911	0.805962	0.893171		CASP	CASP	CASPS8	LOC106674222	0.159768	0.416652	0.463487
Celllular	APHAG	APG7	LOC106661442	0.0614489	0.837826	0.875312		Celllular	APHAG	APG7	LOC106661442	-0.000595708	0.998267	0.998996		Celllular	APHAG	APG7	LOC106661442	0.219686	0.444224	0.583562		Celllular	APHAG	APG7	LOC106661442	0.245797	0.459429	0.640821		Celllular	APHAG	APG7	LOC106661442	-0.688711	0.00458195	0.00716911
Celllular	APHAG	APG18	LOC106663706	-0.302277	0.0771768	0.119044		Celllular	APHAG	APG18	LOC106663706	-0.189072	0.230994	0.295795		Celllular	APHAG	APG18	LOC106663706	-0.0783151	0.760617	0.840274		Celllular	APHAG	APG18	LOC106663706	-0.0404852	0.866553	0.928308		Celllular	APHAG	APG18	LOC106663706	-0.879888	3.47e-07	1.22e-06
Celllular	APHAG	TOR	LOC106664980	-0.189083	0.517255	0.594202		Celllular	APHAG	TOR	LOC106664980	-0.285779	0.311499	0.382204		Celllular	APHAG	TOR	LOC106664980	0.361285	0.0672047	0.169342		Celllular	APHAG	TOR	LOC106664980	0.149353	0.406239	0.594303		Celllular	APHAG	TOR	LOC106664980	0.398681	0.129666	0.160039
Celllular	APHAG	APG6	LOC106665362	-0.101165	0.481131	0.560003		Celllular	APHAG	APG6	LOC106665362	0.256284	0.0316687	0.0521918		Celllular	APHAG	APG6	LOC106665362	0.0182566	0.949295	0.969431		Celllular	APHAG	APG6	LOC106665362	0.134181	0.634807	0.780869		Celllular	APHAG	APG6	LOC106665362	-1.14355	1.23e-07	4.62e-07
Celllular	APHAG	APG3	LOC106665807	0.778019	2.25e-05	9.03e-05		Celllular	APHAG	APG3	LOC106665807	0.669043	1.92e-05	6.71e-05		Celllular	APHAG	APG3	LOC106665807	0.482798	0.0246626	0.0865076		Celllular	APHAG	APG3	LOC106665807	0.377968	0.00716337	0.0445347		Celllular	APHAG	APG3	LOC106665807	-0.707684	1.18e-07	4.45e-07
Celllular	APHAG	BUFFY	LOC106665808	-1.59634	1.01e-09	7.27e-09		Celllular	APHAG	BUFFY	LOC106665808	-0.604436	0.00592503	0.0121919		Celllular	APHAG	BUFFY	LOC106665808	-2.17518	1.04e-12	8.63e-11		Celllular	APHAG	BUFFY	LOC106665808	-1.11478	0.0235843	0.101484		Celllular	APHAG	BUFFY	LOC106665808	-1.27491	1.77e-06	5.58e-06
Celllular	APHAG	TOR	LOC106665938	0.447431	0.0377297	0.0649518		Celllular	APHAG	TOR	LOC106665938	0.606052	0.000100043	0.00031166		Celllular	APHAG	TOR	LOC106665938	0.271299	0.1406	0.270607		Celllular	APHAG	TOR	LOC106665938	0.280572	0.175707	0.355992		Celllular	APHAG	TOR	LOC106665938	0.0515606	0.799979	0.826667
Celllular	APHAG	TOR	LOC106666619	-1.09816	3.21e-08	1.91e-07		Celllular	APHAG	TOR	LOC106666619	-1.01925	8.27e-07	3.49e-06		Celllular	APHAG	TOR	LOC106666619	-0.00274553	0.99234	0.995261		Celllular	APHAG	TOR	LOC106666619	0.0536516	0.86883	0.929157		Celllular	APHAG	TOR	LOC106666619	-0.650574	0.000825945	0.00147909
Celllular	APHAG	APG4B	LOC106666730	0.615549	0.00222065	0.00589206		Celllular	APHAG	APG4B	LOC106666730	0.877228	5.68e-06	2.15e-05		Celllular	APHAG	APG4B	LOC106666730	0.353363	0.0201614	0.0748395		Celllular	APHAG	APG4B	LOC106666730	0.344185	0.0230489	0.100135		Celllular	APHAG	APG4B	LOC106666730	-0.500245	0.00071984	0.00130214
Celllular	APHAG	TOR	LOC106669228	0.0602241	0.735935	0.791774		Celllular	APHAG	TOR	LOC106669228	-0.0446488	0.785852	0.827962		Celllular	APHAG	TOR	LOC106669228	0.631821	0.00953588	0.0425133		Celllular	APHAG	TOR	LOC106669228	0.410701	0.0486515	0.161013		Celllular	APHAG	TOR	LOC106669228	-0.824619	0.00031025	0.000608458
Celllular	APHAG	TOR	LOC106669228	0.0602241	0.735935	0.791774		Celllular	APHAG	TOR	LOC106669228	-0.0446488	0.785852	0.827962		Celllular	APHAG	TOR	LOC106669228	0.631821	0.00953588	0.0425133		Celllular	APHAG	TOR	LOC106669228	0.410701	0.0486515	0.161013		Celllular	APHAG	TOR	LOC106669228	-0.824619	0.00031025	0.000608458
Celllular	APHAG	APG16L	LOC106670358	-1.23259	1.29e-08	8.11e-08		Celllular	APHAG	APG16L	LOC106670358	-1.23923	1.5e-14	1.44e-13		Celllular	APHAG	APG16L	LOC106670358	-0.597757	0.0299331	0.0991197		Celllular	APHAG	APG16L	LOC106670358	-0.560443	0.0493328	0.161794		Celllular	APHAG	APG16L	LOC106670358	-0.654569	0.0014665	0.00249886
Celllular	APHAG	APG2	LOC106670475	-1.07742	6.5e-09	4.26e-08		Celllular	APHAG	APG2	LOC106670475	-1.04036	1.22e-09	7.24e-09		Celllular	APHAG	APG2	LOC106670475	0.0516599	0.823949	0.886084		Celllular	APHAG	APG2	LOC106670475	-0.0358956	0.827635	0.905858		Celllular	APHAG	APG2	LOC106670475	-1.57664	5.09e-19	5.86e-18
Celllular	APHAG	APG9	LOC106670862	-0.12943	0.511257	0.588486		Celllular	APHAG	APG9	LOC106670862	0.418135	0.00559003	0.011597		Celllular	APHAG	APG9	LOC106670862	-0.178062	0.496648	0.630947		Celllular	APHAG	APG9	LOC106670862	0.107234	0.670752	0.807151		Celllular	APHAG	APG9	LOC106670862	-0.489809	0.0139793	0.020153
Celllular	APHAG	APG9	LOC106670862	-0.12943	0.511257	0.588486		Celllular	APHAG	APG9	LOC106670862	0.418135	0.00559003	0.011597		Celllular	APHAG	APG9	LOC106670862	-0.178062	0.496648	0.630947		Celllular	APHAG	APG9	LOC106670862	0.107234	0.670752	0.807151		Celllular	APHAG	APG9	LOC106670862	-0.489809	0.0139793	0.020153
Celllular	APHAG	APG1	LOC106672450	-1.11584	3.21e-09	2.19e-08		Celllular	APHAG	APG1	LOC106672450	-1.56764	3.22e-19	4.39e-18		Celllular	APHAG	APG1	LOC106672450	-0.10095	0.764831	0.843028		Celllular	APHAG	APG1	LOC106672450	-0.145563	0.522494	0.694705		Celllular	APHAG	APG1	LOC106672450	0.351013	0.12925	0.159598
Cellular	FREP	FREP1	LOC106664802	-2.66572	0.000281985	0.00094355		Cellular	FREP	FREP1	LOC106664802	-4.0807	3.48e-13	2.94e-12		Cellular	FREP	FREP1	LOC106664802	0.264685	0.524549	0.654134		Cellular	FREP	FREP1	LOC106664802	0.557611	0.226212	0.413931		Cellular	IGG	DSCAM-like	LOC106661270	NA	NA	NA
Cellular	FREP	FREP11	LOC106665608	-0.310323	0.531802	0.607703		Cellular	FREP	FREP11	LOC106665608	-0.225131	0.55366	0.622861		Cellular	FREP	FREP11	LOC106665608	0.573893	0.0538823	0.148711		Cellular	FREP	FREP11	LOC106665608	0.257202	0.417782	0.604369		Cellular	IGG	DSCAM-like	LOC106661359	-0.996567	1.04e-11	6.58e-11
Cellular	IGG	DSCAM-like	LOC106661270	NA	NA	NA		Cellular	IGG	DSCAM-like	LOC106661270	NA	NA	NA		Cellular	IGG	DSCAM-like	LOC106661270	-0.232179	0.68457	0.784454		Cellular	IGG	DSCAM-like	LOC106661270	0.367389	0.518992	0.69239		Cellular	IGG	DSCAM-like	LOC106663540	2.06141	9.87e-05	0.000217207
Cellular	IGG	DSCAM-like	LOC106661359	-0.308415	0.0686416	0.107609		Cellular	IGG	DSCAM-like	LOC106661359	0.157961	0.246554	0.312921		Cellular	IGG	DSCAM-like	LOC106661359	0.143698	0.561316	0.685351		Cellular	IGG	DSCAM-like	LOC106661359	0.13125	0.6349	0.780898		Cellular	IGG	DSCAM	LOC106663839	1.31238	3.92e-05	9.5e-05
Cellular	IGG	DSCAM-like	LOC106663540	NA	NA	NA		Cellular	IGG	DSCAM-like	LOC106663540	NA	NA	NA		Cellular	IGG	DSCAM-like	LOC106663540	-0.430157	0.304037	0.450814		Cellular	IGG	DSCAM-like	LOC106663540	-0.624465	0.128572	0.292367		Cellular	IGG	DSCAM-like	LOC106663876	-0.590522	0.049689	0.0657543
Cellular	IGG	DSCAM	LOC106663839	0.129506	0.815313	0.857652		Cellular	IGG	DSCAM	LOC106663839	-0.337954	0.307357	0.377846		Cellular	IGG	DSCAM	LOC106663839	0.397576	0.0939775	0.209778		Cellular	IGG	DSCAM	LOC106663839	0.430853	0.112781	0.269184		Cellular	NIMROD	NIMC1	LOC106664227	1.7081	0.0133973	0.0193724
Cellular	IGG	DSCAM-like	LOC106663876	-0.396622	0.271805	0.348674		Cellular	IGG	DSCAM-like	LOC106663876	-0.0882402	0.804511	0.84271		Cellular	IGG	DSCAM-like	LOC106663876	1.17465	3.84e-05	0.000474123		Cellular	IGG	DSCAM-like	LOC106663876	0.858992	0.00686822	0.0433257		Cellular	IGG	DSCAM-like	LOC106664283	-1.42004	6.32e-07	2.13e-06
Cellular	IGG	DSCAM-like	LOC106664283	-0.2123	0.46839	0.548698		Cellular	IGG	DSCAM-like	LOC106664283	5.75e-05	0.999822	0.999924		Cellular	IGG	DSCAM-like	LOC106664283	0.632165	0.00702527	0.0335937		Cellular	IGG	DSCAM-like	LOC106664283	0.434115	0.0535123	0.170196		Cellular	NIMROD	DRAPER	LOC106664598	-2.58874	9.86e-105	3e-102
Cellular	IGG	DSCAM-like	LOC106665320	NA	NA	NA		Cellular	IGG	DSCAM-like	LOC106665320	NA	NA	NA		Cellular	IGG	DSCAM-like	LOC106665320	NA	NA	NA		Cellular	IGG	DSCAM-like	LOC106665320	NA	NA	NA		Cellular	FREP	FREP1	LOC106664802	-3.33548	1.67e-24	2.68e-23
Cellular	IGG	DSCAM-like	LOC106665320	NA	NA	NA		Cellular	IGG	DSCAM-like	LOC106665320	NA	NA	NA		Cellular	IGG	DSCAM-like	LOC106665320	NA	NA	NA		Cellular	IGG	DSCAM-like	LOC106665320	NA	NA	NA		Cellular	IGG	DSCAM-like	LOC106665320	NA	NA	NA
Cellular	IGG	DSCAM-like	LOC106666912	NA	NA	NA		Cellular	IGG	DSCAM-like	LOC106666912	NA	NA	NA		Cellular	IGG	DSCAM-like	LOC106666912	0.718525	0.0379057	0.116584		Cellular	IGG	DSCAM-like	LOC106666912	0.297411	0.447041	0.629863		Cellular	IGG	DSCAM-like	LOC106665320	NA	NA	NA
Cellular	IGG	DSCAM-like	LOC106666988	NA	NA	NA		Cellular	IGG	DSCAM-like	LOC106666988	NA	NA	NA		Cellular	IGG	DSCAM-like	LOC106666988	1.56635	6.41e-11	3.66e-09		Cellular	IGG	DSCAM-like	LOC106666988	1.26686	0.001052	0.0105018		Cellular	FREP	FREP11	LOC106665608	0.858248	0.0169992	0.0241853
Cellular	IGG	DSCAM-like	LOC106667566	-0.516267	0.21638	0.28741		Cellular	IGG	DSCAM-like	LOC106667566	-1.12155	0.0317681	0.0523108		Cellular	IGG	DSCAM-like	LOC106667566	-0.384955	0.0628426	0.163281		Cellular	IGG	DSCAM-like	LOC106667566	-0.422438	0.179342	0.359758		Cellular	IGG	DSCAM-like	LOC106666912	1.24283	0.0643323	0.0834995
Cellular	IGG	DSCAM-like	LOC106669973	-1.00456	0.000124927	0.000443501		Cellular	IGG	DSCAM-like	LOC106669973	-0.450124	0.023443	0.0401026		Cellular	IGG	DSCAM-like	LOC106669973	0.552854	0.00498782	0.025519		Cellular	IGG	DSCAM-like	LOC106669973	0.349033	0.0366685	0.135051		Cellular	IGG	DSCAM-like	LOC106666988	1.85512	0.000273635	0.000543454
Cellular	IGG	DSCAM-like	LOC106670444	0.101603	0.78379	0.831645		Cellular	IGG	DSCAM-like	LOC106670444	-0.13999	0.517936	0.589303		Cellular	IGG	DSCAM-like	LOC106670444	-0.531946	0.059159	0.157338		Cellular	IGG	DSCAM-like	LOC106670444	-0.608292	0.0141137	0.0713864		Cellular	IGG	DSCAM-like	LOC106667566	2.61521	1.19e-36	3.58e-35
Cellular	IGG	DSCAM	LOC106670715	NA	NA	NA		Cellular	IGG	DSCAM	LOC106670715	NA	NA	NA		Cellular	IGG	DSCAM	LOC106670715	0.154051	0.744952	0.828983		Cellular	IGG	DSCAM	LOC106670715	-0.225006	0.676902	0.810555		Cellular	IGG	DSCAM-like	LOC106669973	0.29586	0.131954	0.162625
Cellular	IGG	DSCAM-like	LOC106671524	-0.217875	0.546016	0.620611		Cellular	IGG	DSCAM-like	LOC106671524	-0.601859	0.00100825	0.00257155		Cellular	IGG	DSCAM-like	LOC106671524	-0.841228	0.00345052	0.0191496		Cellular	IGG	DSCAM-like	LOC106671524	-0.843613	0.00660268	0.0421665		Cellular	IGG	DSCAM-like	LOC106670444	2.37048	7.52e-13	5.34e-12
Cellular	IGG	DSCAM-like	LOC106671712	-0.217029	0.339397	0.418799		Cellular	IGG	DSCAM-like	LOC106671712	-0.148244	0.424184	0.496165		Cellular	IGG	DSCAM-like	LOC106671712	0.920914	5.87e-05	0.000685067		Cellular	IGG	DSCAM-like	LOC106671712	0.800835	0.00186473	0.0162124		Cellular	IGG	DSCAM	LOC106670715	0.778233	0.297622	0.342905
Cellular	IGG	DSCAM-like	LOC106673577	-0.624629	0.0633945	0.100494		Cellular	IGG	DSCAM-like	LOC106673577	-0.993409	2.34e-07	1.06e-06		Cellular	IGG	DSCAM-like	LOC106673577	-1.1959	8.14e-05	0.000902081		Cellular	IGG	DSCAM-like	LOC106673577	-1.20445	4.84e-05	0.000814612		Cellular	IGG	DSCAM-like	LOC106671524	2.44323	1.74e-14	1.44e-13
Cellular	IGG	DSCAM	LOC106673888	NA	NA	NA		Cellular	IGG	DSCAM	LOC106673888	NA	NA	NA		Cellular	IGG	DSCAM	LOC106673888	-0.312136	0.504212	0.63698		Cellular	IGG	DSCAM	LOC106673888	0.376005	0.322574	0.515098		Cellular	IGG	DSCAM-like	LOC106671712	-0.265035	0.260452	0.303911
Cellular	IGG	DSCAM-like	LOC106674034	-0.224693	0.255967	0.331531		Cellular	IGG	DSCAM-like	LOC106674034	-1.23376	2.14e-23	3.83e-22		Cellular	IGG	DSCAM-like	LOC106674034	-0.409331	0.130786	0.258762		Cellular	IGG	DSCAM-like	LOC106674034	-0.354859	0.262874	0.455167		Cellular	IGG	DSCAM-like	LOC106673577	1.90449	1.99e-07	7.28e-07
Cellular	NIMROD	NIMC1	LOC106664227	1.25455	0.0725667	0.112841		Cellular	NIMROD	NIMC1	LOC106664227	0.936189	0.1492	0.203176		Cellular	NIMROD	NIMC1	LOC106664227	1.71965	0.00208403	0.012781		Cellular	NIMROD	NIMC1	LOC106664227	1.64515	0.0068067	0.0431756		Cellular	IGG	DSCAM	LOC106673888	3.19506	0.000193935	0.000398593
Cellular	NIMROD	DRAPER	LOC106664598	-0.536097	0.000367269	0.0011946		Cellular	NIMROD	DRAPER	LOC106664598	0.11479	0.393535	0.466054		Cellular	NIMROD	DRAPER	LOC106664598	0.767483	8.47e-07	1.76e-05		Cellular	NIMROD	DRAPER	LOC106664598	0.67184	0.0123418	0.0653297		Cellular	IGG	DSCAM-like	LOC106674034	-3.70413	4.67e-44	1.94e-42
Effector	AMP	Defensin1	LOC106661791	7.4604	4.12e-34	2.05e-32		Effector	AMP	Defensin1	LOC106661791	5.71171	1.5e-16	1.68e-15		Effector	AMP	Defensin1	LOC106661791	-1.52492	0.111432	0.233301		Effector	AMP	Defensin1	LOC106661791	1.86735	0.0368998	0.135504		Effector	AMP	Defensin1	LOC106661791	4.85316	2.96e-06	9.02e-06
Effector	AMP	Defensin2	LOC106661792	6.55199	1.27e-18	2.15e-17		Effector	AMP	Defensin2	LOC106661792	4.60527	3.35e-10	2.11e-09		Effector	AMP	Defensin2	LOC106661792	-1.95482	0.022017	0.07945		Effector	AMP	Defensin2	LOC106661792	0.400871	0.60101	0.757353		Effector	AMP	Defensin2	LOC106661792	4.73616	1.46e-07	5.42e-07
Effector	AMP	Defensin3	LOC106661793	8.89111	1.61e-19	2.89e-18		Effector	AMP	Defensin3	LOC106661793	6.53068	3.91e-10	2.44e-09		Effector	AMP	Defensin3	LOC106661793	-0.567335	0.639322	0.748867		Effector	AMP	Defensin3	LOC106661793	0.148241	0.883988	0.936913		Effector	AMP	Defensin3	LOC106661793	1.97483	0.128533	0.158802
Effector	AMP	Dipericin-like	LOC106664366	1.86069	0.00118062	0.00339342		Effector	AMP	Dipericin-like	LOC106664366	1.83393	2.64e-12	2.05e-11		Effector	AMP	Dipericin-like	LOC106664366	1.43702	0.0388976	0.118534		Effector	AMP	Dipericin-like	LOC106664366	3.93323	2.62e-08	1.21e-06		Effector	PPO	PPO6	LOC106662258	3.42038	NA	NA
Effector	AMP	Dipericin-like	LOC112127760	NA	NA	NA		Effector	AMP	Dipericin-like	LOC112127760	NA	NA	NA		Effector	AMP	Dipericin-like	LOC112127760	0.0462898	0.953046	0.971499		Effector	AMP	Dipericin-like	LOC112127760	3.76167	1.9e-05	0.000371189		Effector	LYS	LYSC4A	LOC106663584	-4.53705	NA	NA
Effector	LYS	LYSC4A	LOC106663584	1.69741	0.306651	0.386086		Effector	LYS	LYSC4A	LOC106663584	0.401138	0.803118	0.841502		Effector	LYS	LYSC4A	LOC106663584	2.61349	0.0285153	0.0959252		Effector	LYS	LYSC4A	LOC106663584	3.85765	3.27e-10	2.44e-08		Effector	LYS	LYSC4A	LOC106663588	-4.69621	NA	NA
Effector	LYS	LYSC4A	LOC106663588	-0.00393458	NA	NA		Effector	LYS	LYSC4A	LOC106663588	-1.11605	0.275086	0.343544		Effector	LYS	LYSC4A	LOC106663588	1.60255	0.0651084	0.166319		Effector	LYS	LYSC4A	LOC106663588	2.37066	6.2e-06	0.000141908		Effector	LYS	Lysozyme-like	LOC106663700	-0.321202	0.508739	0.554285
Effector	LYS	Lysozyme-like	LOC106663700	5.28976	3.65e-102	2.98e-99		Effector	LYS	Lysozyme-like	LOC106663700	3.95616	1.73e-12	1.37e-11		Effector	LYS	Lysozyme-like	LOC106663700	-0.124736	0.813577	0.878089		Effector	LYS	Lysozyme-like	LOC106663700	0.580059	0.268295	0.460407		Effector	AMP	Dipericin-like	LOC106664366	4.2052	5.82e-10	2.96e-09
Effector	LYS	Lysozyme-like	LOC106666694	1.52661	0.31343	0.393053		Effector	LYS	Lysozyme-like	LOC106666694	-0.227021	NA	NA		Effector	LYS	Lysozyme-like	LOC106666694	2.92719	0.0493667	0.140057		Effector	LYS	Lysozyme-like	LOC106666694	4.36158	1.57e-06	4.5e-05		Effector	LYS	Lysozyme-like	LOC106666694	-5.11512	NA	NA
Effector	LYS	Lysozyme-like	LOC106667626	1.14521	0.0911658	0.137598		Effector	LYS	Lysozyme-like	LOC106667626	-0.163381	0.807107	0.844974		Effector	LYS	Lysozyme-like	LOC106667626	1.35226	0.124848	0.250721		Effector	LYS	Lysozyme-like	LOC106667626	2.57462	0.000307527	0.00387298		Effector	LYS	Lysozyme-like	LOC106667626	-3.56071	1.07e-05	2.92e-05
Effector	LYS	LYSC4A	LOC106669094	2.59164	0.0362095	0.0626851		Effector	LYS	LYSC4A	LOC106669094	1.71219	0.198192	0.25901		Effector	LYS	LYSC4A	LOC106669094	2.50458	0.18328	0.322026		Effector	LYS	LYSC4A	LOC106669094	3.58556	0.00630581	0.040778		Effector	LYS	LYSC4A	LOC106669094	-3.17295	0.162663	0.197039
Effector	LYS	LYSC4A	LOC106673043	-0.0184127	0.991085	0.993499		Effector	LYS	LYSC4A	LOC106673043	-1.63511	0.367042	0.439561		Effector	LYS	LYSC4A	LOC106673043	NA	NA	NA		Effector	LYS	LYSC4A	LOC106673043	NA	NA	NA		Effector	LYS	LYSC4A	LOC106673043	NA	NA	NA
Effector	PPO	PPO6	LOC106662258	-0.0123331	0.986236	0.990386		Effector	PPO	PPO6	LOC106662258	0.410569	0.601701	0.6679		Effector	PPO	PPO6	LOC106662258	0.372928	0.698776	0.794311		Effector	PPO	PPO6	LOC106662258	0.879837	0.351229	0.544546		Effector	PPO	PPO6	LOC106673360	6.717	3.37e-34	8.69e-33
Effector	PPO	PPO6	LOC106673360	6.12745	0.000443817	0.00141259		Effector	PPO	PPO6	LOC106673360	NA	NA	NA		Effector	PPO	PPO6	LOC106673360	0.0547139	0.896803	0.936279		Effector	PPO	PPO6	LOC106673360	0.646814	0.0307523	0.121176		Effector	PPO	PPO6	LOC106673564	2.32216	0.00147576	0.00251386
Effector	PPO	PPO6	LOC106673564	1.30048	0.140499	0.198935		Effector	PPO	PPO6	LOC106673564	2.28247	0.000198871	0.000587127		Effector	PPO	PPO6	LOC106673564	0.790385	0.20199	0.343438		Effector	PPO	PPO6	LOC106673564	0.986064	0.0816876	0.220662		Effector	PPO	PPO6	LOC106673564	2.32216	0.00147576	0.00251386
Effector	PPO	PPO6	LOC106673564	1.30048	0.140499	0.198935		Effector	PPO	PPO6	LOC106673564	2.28247	0.000198871	0.000587127		Effector	PPO	PPO6	LOC106673564	0.790385	0.20199	0.343438		Effector	PPO	PPO6	LOC106673564	0.986064	0.0816876	0.220662		Effector	PPO	PPO6	LOC106673939	2.35811	0.00481964	0.00750992
Effector	PPO	PPO6	LOC106673939	1.20742	0.262415	0.338582		Effector	PPO	PPO6	LOC106673939	1.84506	0.00933237	0.018097		Effector	PPO	PPO6	LOC106673939	0.763109	0.300119	0.446767		Effector	PPO	PPO6	LOC106673939	0.974436	0.156934	0.331754		Effector	AMP	Dipericin-like	LOC112127760	4.06589	2.15e-05	5.52e-05
PRDX	PRDX	GPXH2A	LOC106661009	-0.699667	9.02e-08	5.04e-07		PRDX	PRDX	GPXH2A	LOC106661009	-0.681781	2.15e-08	1.09e-07		PRDX	PRDX	GPXH2A	LOC106661009	-0.239428	0.0587684	0.156781		PRDX	PRDX	GPXH2A	LOC106661009	-0.203117	0.122733	0.284028		Effector	AMP	Dipericin-like	LOC112127760	4.06589	2.15e-05	5.52e-05
PRDX	PRDX	HPX4	LOC106661121	0.341	0.208354	0.278146		PRDX	PRDX	HPX4	LOC106661121	0.923491	0.000206099	0.000605857		PRDX	PRDX	HPX4	LOC106661121	0.427928	0.05704	0.1544		PRDX	PRDX	HPX4	LOC106661121	0.533639	0.0416067	0.145428		PRDX	PRDX	GPXH2A	LOC106661009	-0.942389	1.36e-25	2.31e-24
PRDX	PRDX	DUOX	LOC106661409	1.24824	4.83e-20	9.09e-19		PRDX	PRDX	DUOX	LOC106661409	1.32121	3.68e-37	1.54e-35		PRDX	PRDX	DUOX	LOC106661409	0.176285	0.16022	0.295015		PRDX	PRDX	DUOX	LOC106661409	0.0915836	0.3964	0.585936		PRDX	PRDX	HPX4	LOC106661121	-1.35741	7.56e-09	3.33e-08
PRDX	PRDX	DBLOX	LOC106661888	-0.0562158	0.954507	0.966359		PRDX	PRDX	DBLOX	LOC106661888	-1.00936	0.295018	0.36478		PRDX	PRDX	DBLOX	LOC106661888	1.36236	0.00333007	0.0186743		PRDX	PRDX	DBLOX	LOC106661888	1.33584	0.00976885	0.0557421		PRDX	PRDX	DUOX	LOC106661409	0.282058	0.0211649	0.0296427
PRDX	PRDX	HPX3	LOC106661969	-0.371507	0.686155	0.749759		PRDX	PRDX	HPX3	LOC106661969	-0.77071	0.017193	0.0307004		PRDX	PRDX	HPX3	LOC106661969	2.52417	7.32e-20	2.11e-17		PRDX	PRDX	HPX3	LOC106661969	2.35873	2.49e-34	4e-31		PRDX	PRDX	DBLOX	LOC106661888	2.20201	0.00102185	0.00179907
PRDX	PRDX	DUOX	LOC106662103	0.451372	0.032841	0.0577077		PRDX	PRDX	DUOX	LOC106662103	0.284755	0.131251	0.181646		PRDX	PRDX	DUOX	LOC106662103	0.161788	0.466062	0.603038		PRDX	PRDX	DUOX	LOC106662103	0.150821	0.461998	0.643368		PRDX	PRDX	HPX3	LOC106661969	-0.471345	0.0728596	0.0938453
PRDX	PRDX	DUOX	LOC106662113	-0.00344678	0.991446	0.99368		PRDX	PRDX	DUOX	LOC106662113	0.0746011	0.739178	0.78996		PRDX	PRDX	DUOX	LOC106662113	-0.0835646	0.733014	0.81991		PRDX	PRDX	DUOX	LOC106662113	0.199238	0.403068	0.59186		PRDX	PRDX	DUOX	LOC106662103	-0.872463	2.28e-06	7.09e-06
PRDX	PRDX	DBLOX	LOC106662344	1.55641	0.122513	0.176978		PRDX	PRDX	DBLOX	LOC106662344	0.846462	0.306666	0.37719		PRDX	PRDX	DBLOX	LOC106662344	0.856511	0.0289577	0.0969791		PRDX	PRDX	DBLOX	LOC106662344	1.10856	0.0064443	0.0414095		PRDX	PRDX	DUOX	LOC106662113	-0.438867	0.0224857	0.0313405
PRDX	PRDX	DUOX	LOC106662559	0.985634	0.131517	0.188014		PRDX	PRDX	DUOX	LOC106662559	-0.460231	0.355228	0.427495		PRDX	PRDX	DUOX	LOC106662559	-0.350509	0.115204	0.238189		PRDX	PRDX	DUOX	LOC106662559	-0.0820942	0.762395	0.866496		PRDX	PRDX	DBLOX	LOC106662344	2.57558	9.66e-05	0.000213083
PRDX	PRDX	TPX2	LOC106662655	0.835146	9.91e-06	4.18e-05		PRDX	PRDX	TPX2	LOC106662655	0.476471	0.00761711	0.0151757		PRDX	PRDX	TPX2	LOC106662655	0.127644	0.427875	0.568515		PRDX	PRDX	TPX2	LOC106662655	0.175611	0.219231	0.405773		PRDX	PRDX	DUOX	LOC106662559	3.01996	2.63e-11	1.58e-10
PRDX	PRDX	TPX2	LOC106663060	0.507618	0.019629	0.0374148		PRDX	PRDX	TPX2	LOC106663060	0.405258	0.0397998	0.0636997		PRDX	PRDX	TPX2	LOC106663060	0.496509	0.00433081	0.0228636		PRDX	PRDX	TPX2	LOC106663060	0.254154	0.149185	0.321917		PRDX	PRDX	TPX2	LOC106662655	0.379409	0.0484947	0.0642824
PRDX	PRDX	HPX1	LOC106663779	NA	NA	NA		PRDX	PRDX	HPX1	LOC106663779	NA	NA	NA		PRDX	PRDX	HPX1	LOC106663779	NA	NA	NA		PRDX	PRDX	HPX1	LOC106663779	NA	NA	NA		PRDX	PRDX	TPX2	LOC106663060	-0.606577	0.00388087	0.0061352
PRDX	PRDX	DBLOX-like	LOC106664307	-0.877826	0.0477149	0.0791661		PRDX	PRDX	DBLOX-like	LOC106664307	-0.966759	0.00133716	0.00329992		PRDX	PRDX	DBLOX-like	LOC106664307	-0.90634	0.000308899	0.00272731		PRDX	PRDX	DBLOX-like	LOC106664307	-0.991311	0.0013813	0.0129926		PRDX	PRDX	HPX1	LOC106663779	NA	NA	NA
PRDX	PRDX	DUOX	LOC106664686	NA	NA	NA		PRDX	PRDX	DUOX	LOC106664686	NA	NA	NA		PRDX	PRDX	DUOX	LOC106664686	0.762341	0.0283137	0.0953608		PRDX	PRDX	DUOX	LOC106664686	0.42404	0.228276	0.416355		PRDX	PRDX	DBLOX-like	LOC106664307	2.05105	2.46e-12	1.65e-11
PRDX	PRDX	DUOX	LOC106664686	NA	NA	NA		PRDX	PRDX	DUOX	LOC106664686	NA	NA	NA		PRDX	PRDX	DUOX	LOC106664686	0.762341	0.0283137	0.0953608		PRDX	PRDX	DUOX	LOC106664686	0.42404	0.228276	0.416355		PRDX	PRDX	DUOX	LOC106664686	4.11232	3.11e-07	1.11e-06
PRDX	PRDX	DUOX	LOC106665241	2.00572	1.45e-49	1.68e-47		PRDX	PRDX	DUOX	LOC106665241	1.36285	4.44e-31	1.34e-29		PRDX	PRDX	DUOX	LOC106665241	0.410293	0.000394815	0.00335615		PRDX	PRDX	DUOX	LOC106665241	0.311489	0.0385162	0.139394		PRDX	PRDX	DUOX	LOC106664686	4.11232	3.11e-07	1.11e-06
PRDX	PRDX	HPX4	LOC106666012	-1.05071	0.0822752	0.125896		PRDX	PRDX	HPX4	LOC106666012	-0.514496	0.511998	0.583736		PRDX	PRDX	HPX4	LOC106666012	0.486882	0.100207	0.217646		PRDX	PRDX	HPX4	LOC106666012	0.572083	0.0383363	0.13899		PRDX	PRDX	DUOX	LOC106665241	-0.453933	1.76e-05	4.61e-05
PRDX	PRDX	HPX4	LOC106668242	1.39519	5.38e-12	4.9e-11		PRDX	PRDX	HPX4	LOC106668242	0.605185	0.003118	0.00693813		PRDX	PRDX	HPX4	LOC106668242	0.757324	0.0058093	0.0289463		PRDX	PRDX	HPX4	LOC106668242	0.340008	0.237613	0.428217		PRDX	PRDX	HPX4	LOC106666012	0.500737	0.12404	0.153648
PRDX	PRDX	TPX4	LOC106668697	-1.99364	0.00151279	0.00421767		PRDX	PRDX	TPX4	LOC106668697	-1.54819	0.0261065	0.0440851		PRDX	PRDX	TPX4	LOC106668697	-0.159065	0.597922	0.71654		PRDX	PRDX	TPX4	LOC106668697	-0.71777	0.0657784	0.194026		PRDX	PRDX	HPX4	LOC106668242	-1.2609	2.96e-05	7.36e-05
PRDX	PRDX	DUOX	LOC106669322	1.65613	0.016235	0.0317814		PRDX	PRDX	DUOX	LOC106669322	1.40455	0.0675287	0.100737		PRDX	PRDX	DUOX	LOC106669322	1.69318	4.2e-07	9.39e-06		PRDX	PRDX	DUOX	LOC106669322	1.13574	0.00176382	0.0155353		PRDX	PRDX	TPX4	LOC106668697	2.59666	3.46e-07	1.22e-06
PRDX	PRDX	TPX2	LOC106669365	0.934818	4.41e-08	2.56e-07		PRDX	PRDX	TPX2	LOC106669365	0.701223	2.67e-09	1.52e-08		PRDX	PRDX	TPX2	LOC106669365	0.332762	0.0729253	0.17854		PRDX	PRDX	TPX2	LOC106669365	0.290083	0.166198	0.344608		PRDX	PRDX	DUOX	LOC106669322	1.84548	0.000224195	0.000454568
PRDX	PRDX	DBLOX	LOC106670552	0.845646	0.374642	0.45472		PRDX	PRDX	DBLOX	LOC106670552	0.212694	0.742994	0.792832		PRDX	PRDX	DBLOX	LOC106670552	2.1081	2.33e-16	3.86e-14		PRDX	PRDX	DBLOX	LOC106670552	1.84689	1.32e-17	3.64e-15		PRDX	PRDX	TPX2	LOC106669365	-1.32577	1.53e-15	1.39e-14
PRDX	PRDX	HPX6	LOC106670587	0.351951	0.0395368	0.0675682		PRDX	PRDX	HPX6	LOC106670587	0.0045631	0.981241	0.985039		PRDX	PRDX	HPX6	LOC106670587	0.572676	0.232246	0.375124		PRDX	PRDX	HPX6	LOC106670587	0.944803	0.0461856	0.155457		PRDX	PRDX	DBLOX	LOC106670552	2.25026	2.65e-09	1.23e-08
PRDX	PRDX	DUOX	LOC106673033	0.278402	0.140753	0.199237		PRDX	PRDX	DUOX	LOC106673033	-0.100541	0.475224	0.54753		PRDX	PRDX	DUOX	LOC106673033	-0.0602952	0.574128	0.696546		PRDX	PRDX	DUOX	LOC106673033	-0.149488	0.369529	0.56316		PRDX	PRDX	HPX6	LOC106670587	-5.25852	2.6e-27	4.82e-26
PRDX	PRDX	TPX2	LOC106673485	-0.888135	5.96e-05	0.000223841		PRDX	PRDX	TPX2	LOC106673485	-0.718544	0.000557303	0.00150714		PRDX	PRDX	TPX2	LOC106673485	-0.260383	0.0911891	0.205653		PRDX	PRDX	TPX2	LOC106673485	-0.176739	0.248946	0.440497		PRDX	PRDX	DUOX	LOC106673033	-0.713961	8.47e-09	3.71e-08
PRDX	PRDX	TPX2	LOC106673489	-0.244717	0.191879	0.258587		PRDX	PRDX	TPX2	LOC106673489	0.121654	0.47369	0.546149		PRDX	PRDX	TPX2	LOC106673489	0.107991	0.619241	0.733197		PRDX	PRDX	TPX2	LOC106673489	-0.0324383	0.849026	0.918181		PRDX	PRDX	TPX2	LOC106673485	-0.440638	0.00411223	0.00647389
PRDX	PRDX	TPX2	LOC106674075	1.29276	9.99e-14	1.08e-12		PRDX	PRDX	TPX2	LOC106674075	1.15683	2.59e-13	2.23e-12		PRDX	PRDX	TPX2	LOC106674075	0.282117	0.0436223	0.128416		PRDX	PRDX	TPX2	LOC106674075	0.338731	0.00316336	0.0241958		PRDX	PRDX	TPX2	LOC106673489	0.0961837	0.575104	0.617813
PRDX	PRDX	HPX5	LOC106674332	NA	NA	NA		PRDX	PRDX	HPX5	LOC106674332	NA	NA	NA		PRDX	PRDX	HPX5	LOC106674332	-0.315265	0.739728	0.824733		PRDX	PRDX	HPX5	LOC106674332	0.192038	0.829532	0.906768		PRDX	PRDX	TPX2	LOC106674075	-0.838478	2.65e-09	1.24e-08
Recognition	CTL	CTLGA2	LOC106661352	NA	NA	NA		Recognition	CTL	CTLGA2	LOC106661352	NA	NA	NA		Recognition	CTL	CTLGA2	LOC106661352	-1.23478	0.0363091	0.113		Recognition	CTL	CTLGA2	LOC106661352	-1.27977	0.057262	0.177753		PRDX	PRDX	HPX5	LOC106674332	NA	NA	NA
Recognition	CTL	CTLMA6	LOC106663212	NA	NA	NA		Recognition	CTL	CTLMA6	LOC106663212	NA	NA	NA		Recognition	CTL	CTLMA6	LOC106663212	2.22179	4.35e-07	9.64e-06		Recognition	CTL	CTLMA6	LOC106663212	1.79503	2.59e-05	0.000477209		Recognition	CTL	CTLGA2	LOC106661352	0.72106	0.178897	0.215183
Recognition	CTL	CTLSE1	LOC106664312	0.271596	0.730844	0.787248		Recognition	CTL	CTLSE1	LOC106664312	0.0614004	0.903256	0.922877		Recognition	CTL	CTLSE1	LOC106664312	0.904622	0.00799613	0.037395		Recognition	CTL	CTLSE1	LOC106664312	0.454507	0.163181	0.340368		Recognition	GNBP	GNBP1	LOC106662269	1.67356	2.53e-31	5.68e-30
Recognition	CTL	CTLSE2	LOC106665505	0.00679583	0.989416	0.992561		Recognition	CTL	CTLSE2	LOC106665505	0.221119	0.622542	0.686586		Recognition	CTL	CTLSE2	LOC106665505	-0.442558	0.0583062	0.156373		Recognition	CTL	CTLSE2	LOC106665505	-0.511805	0.0131754	0.0683605		Recognition	CTL	CTLMA6	LOC106663212	NA	NA	NA
Recognition	CTL	CTLGA3	LOC106666810	2.60037	0.021224	0.0400184		Recognition	CTL	CTLGA3	LOC106666810	1.30514	0.0371382	0.0599599		Recognition	CTL	CTLGA3	LOC106666810	3.9606	8.1e-18	1.66e-15		Recognition	CTL	CTLGA3	LOC106666810	3.46808	1.97e-22	9.64e-20		Recognition	CTL	CTLSE1	LOC106664312	2.40384	9.29e-09	4.06e-08
Recognition	CTL	CTL10	LOC106668713	NA	NA	NA		Recognition	CTL	CTL10	LOC106668713	NA	NA	NA		Recognition	CTL	CTL10	LOC106668713	NA	NA	NA		Recognition	CTL	CTL10	LOC106668713	NA	NA	NA		Recognition	GALE	GALE3	LOC106664502	-0.695534	7.44e-07	2.48e-06
Recognition	CTL	CTL9	LOC106669692	1.66397	6.37e-15	7.7e-14		Recognition	CTL	CTL9	LOC106669692	1.71094	3.87e-20	5.66e-19		Recognition	CTL	CTL9	LOC106669692	1.2476	6.43e-11	3.66e-09		Recognition	CTL	CTL9	LOC106669692	0.589937	0.00112989	0.0111007		Recognition	GALE	GALE3	LOC106664502	-0.695534	7.44e-07	2.48e-06
Recognition	CTL	CTLSE1	LOC106672054	3.36159	NA	NA		Recognition	CTL	CTLSE1	LOC106672054	NA	NA	NA		Recognition	CTL	CTLSE1	LOC106672054	-0.129087	0.650235	0.756461		Recognition	CTL	CTLSE1	LOC106672054	0.0757418	0.820691	0.901743		Recognition	GALE	GALE5	LOC106665322	-1.04574	2.77e-16	2.65e-15
Recognition	CTL	CTLGA1	LOC106672612	-3.13491	0.00476606	0.011231		Recognition	CTL	CTLGA1	LOC106672612	-1.90966	0.0451384	0.071117		Recognition	CTL	CTLGA1	LOC106672612	1.16063	0.00053406	0.00429459		Recognition	CTL	CTLGA1	LOC106672612	0.990759	0.00164806	0.014797		Recognition	CTL	CTLSE2	LOC106665505	1.01915	0.000557417	0.00103245
Recognition	CTL	CTL8	LOC106673215	NA	NA	NA		Recognition	CTL	CTL8	LOC106673215	NA	NA	NA		Recognition	CTL	CTL8	LOC106673215	1.23067	0.00758775	0.0357522		Recognition	CTL	CTL8	LOC106673215	0.952561	0.0680687	0.198237		Recognition	PGRP	PGRPLF	LOC106665718	-0.501516	0.367417	0.414392
Recognition	CTL	CTL6	niot found	NA	NA	NA		Recognition	CTL	CTL6	niot found	NA	NA	NA		Recognition	CTL	CTL6	niot found	NA	NA	NA		Recognition	CTL	CTL6	niot found	NA	NA	NA		Recognition	CTL	CTLGA3	LOC106666810	1.89707	0.00108135	0.00189409
Recognition	GALE	GALE3	LOC106664502	0.838963	1.64e-06	7.78e-06		Recognition	GALE	GALE3	LOC106664502	0.678334	6.52e-06	2.45e-05		Recognition	GALE	GALE3	LOC106664502	0.07035	0.605241	0.722127		Recognition	GALE	GALE3	LOC106664502	0.0762985	0.691351	0.819725		Recognition	CTL	CTL10	LOC106668713	NA	NA	NA
Recognition	GALE	GALE3	LOC106664502	0.838963	1.64e-06	7.78e-06		Recognition	GALE	GALE3	LOC106664502	0.678334	6.52e-06	2.45e-05		Recognition	GALE	GALE3	LOC106664502	0.07035	0.605241	0.722127		Recognition	GALE	GALE3	LOC106664502	0.0762985	0.691351	0.819725		Recognition	CTL	CTL9	LOC106669692	-0.463444	0.0103771	0.0152486
Recognition	GALE	GALE5	LOC106665322	-1.2038	1.07e-11	9.5e-11		Recognition	GALE	GALE5	LOC106665322	-0.0395368	0.75649	0.803734		Recognition	GALE	GALE5	LOC106665322	-0.400067	0.0606581	0.160083		Recognition	GALE	GALE5	LOC106665322	-0.367958	0.00663307	0.0423126		Recognition	CTL	CTLSE1	LOC106672054	4.24739	3.07e-14	2.49e-13
Recognition	GALE	GALE1	LOC106672438	1.75585	1.77e-22	4.06e-21		Recognition	GALE	GALE1	LOC106672438	1.73228	1.96e-23	3.54e-22		Recognition	GALE	GALE1	LOC106672438	-0.0297047	0.859874	0.910604		Recognition	GALE	GALE1	LOC106672438	0.00402386	0.983099	0.990578		Recognition	GALE	GALE1	LOC106672438	-0.840763	9e-07	2.97e-06
Recognition	GNBP	GNBP1	LOC106662269	-0.352037	0.523267	0.600023		Recognition	GNBP	GNBP1	LOC106662269	-0.573707	0.0697668	0.103624		Recognition	GNBP	GNBP1	LOC106662269	0.201423	0.247526	0.392029		Recognition	GNBP	GNBP1	LOC106662269	0.603942	0.037693	0.137475		Recognition	CTL	CTLGA1	LOC106672612	-2.76058	4.99e-11	2.88e-10
Recognition	PGRP	PGRPLF	LOC106665718	0.714477	0.0459516	0.0767481		Recognition	PGRP	PGRPLF	LOC106665718	0.167713	0.671279	0.731341		Recognition	PGRP	PGRPLF	LOC106665718	-0.160661	0.73234	0.819701		Recognition	PGRP	PGRPLF	LOC106665718	-0.170555	0.759427	0.865074		Recognition	CTL	CTL8	LOC106673215	NA	NA	NA
RNAi	SRRP	FMR1	LOC106660801	0.870285	1.8e-08	1.11e-07		RNAi	SRRP	FMR1	LOC106660801	0.950486	1.32e-12	1.05e-11		RNAi	SRRP	FMR1	LOC106660801	0.0851384	0.699305	0.794671		RNAi	SRRP	FMR1	LOC106660801	0.135789	0.488374	0.66569		Recognition	CTL	CTL6	niot found	NA	NA	NA
RNAi	SRRP	RM62E	LOC106660862	0.520661	0.2056	0.274921		RNAi	SRRP	RM62E	LOC106660862	-0.0768824	0.85338	0.883775		RNAi	SRRP	RM62E	LOC106660862	0.100353	0.410396	0.553583		RNAi	SRRP	RM62E	LOC106660862	0.000186104	0.998907	0.999492		RNAi	SRRP	FMR1	LOC106660801	1.30455	5.2e-08	2.04e-07
RNAi	SRRP	RM62C	LOC106660897	-0.157578	0.351495	0.431389		RNAi	SRRP	RM62C	LOC106660897	-0.211506	0.107141	0.151514		RNAi	SRRP	RM62C	LOC106660897	-0.136514	0.350372	0.495331		RNAi	SRRP	RM62C	LOC106660897	-0.0418366	0.759783	0.865141		RNAi	SRRP	RM62E	LOC106660862	2.59093	7.03e-09	3.11e-08
RNAi	SRRP	RM62G	LOC106660903	1.46594	7.61e-14	8.39e-13		RNAi	SRRP	RM62G	LOC106660903	1.21527	8.79e-18	1.07e-16		RNAi	SRRP	RM62G	LOC106660903	0.350614	0.0832034	0.194438		RNAi	SRRP	RM62G	LOC106660903	0.262006	0.160495	0.336376		RNAi	SRRP	RM62C	LOC106660897	-0.568935	4.26e-06	1.26e-05
RNAi	SRRP	PIWI	LOC106661071	-0.459958	0.00911117	0.0196136		RNAi	SRRP	PIWI	LOC106661071	0.508766	0.00182929	0.00435535		RNAi	SRRP	PIWI	LOC106661071	0.236151	0.114171	0.236879		RNAi	SRRP	PIWI	LOC106661071	0.278501	0.177039	0.35714		RNAi	SRRP	RM62G	LOC106660903	0.277102	0.0788742	0.101058
RNAi	SRRP	RM62G	LOC106661591	1.25387	1.23e-06	5.91e-06		RNAi	SRRP	RM62G	LOC106661591	1.17877	1.08e-08	5.72e-08		RNAi	SRRP	RM62A	LOC106661591	0.856458	9.98e-06	0.000148127		RNAi	SRRP	RM62A	LOC106661591	0.566461	0.000761991	0.00813971		RNAi	SRRP	PIWI	LOC106661071	-0.692726	1.4e-10	7.63e-10
RNAi	SRRP	RM62A	LOC106661591	1.25387	1.23e-06	5.91e-06		RNAi	SRRP	RM62A	LOC106661591	1.17877	1.08e-08	5.72e-08		RNAi	SRRP	RM62G	LOC106661591	0.856458	9.98e-06	0.000148127		RNAi	SRRP	RM62G	LOC106661591	0.566461	0.000761991	0.00813971		RNAi	SRRP	RM62A	LOC106661591	-0.418082	0.0300241	0.0411724
RNAi	SRRP	RBP21	LOC106661914	1.61049	4.42e-16	5.94e-15		RNAi	SRRP	RBP21	LOC106661914	1.40778	5.25e-18	6.46e-17		RNAi	SRRP	RBP21	LOC106661914	1.0271	7.75e-08	2.16e-06		RNAi	SRRP	RBP21	LOC106661914	0.837267	2.11e-07	7.85e-06		RNAi	SRRP	RM62G	LOC106661591	-0.418082	0.0300241	0.0411724
RNAi	SRRP	SPNE	LOC106662298	0.299418	0.194239	0.2613		RNAi	SRRP	SPNE	LOC106662298	0.0586703	0.763282	0.809516		RNAi	SRRP	SPNE	LOC106662298	0.164012	0.540002	0.666265		RNAi	SRRP	SPNE	LOC106662298	0.102684	0.664272	0.802984		RNAi	SRRP	RBP21	LOC106661914	-0.14004	0.515279	0.560742
RNAi	SRRP	TSN	LOC106662496	1.35797	4.51e-11	3.77e-10		RNAi	SRRP	TSN	LOC106662496	0.920033	9.27e-09	4.94e-08		RNAi	SRRP	TSN	LOC106662496	0.907697	1.81e-06	3.46e-05		RNAi	SRRP	TSN	LOC106662496	0.739712	0.000288866	0.00369584		RNAi	SRRP	SPNE	LOC106662298	-0.243191	0.350681	0.397439
RNAi	SRRP	SPNE	LOC106662517	0.298772	0.14842	0.208431		RNAi	SRRP	SPNE	LOC106662517	0.0922676	0.599746	0.665884		RNAi	SRRP	SPNE	LOC106662517	0.441372	0.026023	0.0897658		RNAi	SRRP	SPNE	LOC106662517	0.32869	0.0647515	0.191852		RNAi	SRRP	TSN	LOC106662496	-1.51168	1.84e-23	2.79e-22
RNAi	SRRP	SPNE	LOC106662563	0.749533	7.42e-07	3.67e-06		RNAi	SRRP	SPNE	LOC106662563	0.940528	3.54e-11	2.48e-10		RNAi	SRRP	SPNE	LOC106662563	0.83455	9.18e-05	0.000997826		RNAi	SRRP	SPNE	LOC106662563	0.596415	0.00516202	0.0350703		RNAi	SRRP	SPNE	LOC106662517	-0.454061	0.0258313	0.0357266
RNAi	SRRP	RM62A	LOC106662631	0.799162	0.00017473	0.000604383		RNAi	SRRP	RM62A	LOC106662631	0.575825	0.00212628	0.00498018		RNAi	SRRP	RM62A	LOC106662631	0.267837	0.163919	0.29916		RNAi	SRRP	RM62A	LOC106662631	0.133091	0.507526	0.681483		RNAi	SRRP	SPNE	LOC106662563	0.213889	0.383044	0.430203
RNAi	SRRP	VIG	LOC106662800	-0.841145	3.42e-08	2.03e-07		RNAi	SRRP	VIG	LOC106662800	-0.722978	8.71e-22	1.41e-20		RNAi	SRRP	VIG	LOC106662800	-0.541978	0.042322	0.125971		RNAi	SRRP	VIG	LOC106662800	-0.409818	0.0893406	0.232776		RNAi	SRRP	RM62A	LOC106662631	0.632054	0.00343229	0.00547658
RNAi	SRRP	PASHA	LOC106662882	0.985121	0.000602347	0.00186913		RNAi	SRRP	PASHA	LOC106662882	0.146042	0.529992	0.600387		RNAi	SRRP	PASHA	LOC106662882	0.981428	0.0033527	0.0187699		RNAi	SRRP	PASHA	LOC106662882	0.675741	0.0712775	0.204003		RNAi	SRRP	VIG	LOC106662800	0.389796	0.0192606	0.0271596
RNAi	SRRP	RM62H	LOC106663000	-1.78815	5.78e-23	1.38e-21		RNAi	SRRP	RM62H	LOC106663000	-1.63208	2.19e-21	3.48e-20		RNAi	SRRP	RM62H	LOC106663000	-0.615622	7.65e-05	0.000852207		RNAi	SRRP	RM62H	LOC106663000	-0.569314	7.76e-05	0.0012162		RNAi	SRRP	PASHA	LOC106662882	-1.02324	0.000341182	0.000662369
RNAi	SRRP	RM62B2	LOC106663007	-0.0806561	0.480688	0.55962		RNAi	SRRP	RM62B2	LOC106663007	-0.0337038	0.716533	0.770841		RNAi	SRRP	RM62B2	LOC106663007	-0.0359749	0.826179	0.887731		RNAi	SRRP	RM62B2	LOC106663007	-0.0985679	0.574953	0.735864		RNAi	SRRP	RM62H	LOC106663000	-0.876106	2.66e-09	1.24e-08
RNAi	SRRP	SPNE	LOC106665879	0.492834	0.0059814	0.0136726		RNAi	SRRP	SPNE	LOC106665879	0.686361	1.68e-05	5.92e-05		RNAi	SRRP	SPNE	LOC106665879	0.352767	0.118917	0.243451		RNAi	SRRP	SPNE	LOC106665879	0.251077	0.172463	0.352471		RNAi	SRRP	RM62B2	LOC106663007	-0.440669	0.00843121	0.0125797
RNAi	SRRP	RM62B2	LOC106665935	-0.742031	2.68e-06	1.23e-05		RNAi	SRRP	RM62B2	LOC106665935	-0.264374	0.00289836	0.00651283		RNAi	SRRP	RM62B2	LOC106665935	0.0263765	0.830078	0.890465		RNAi	SRRP	RM62B2	LOC106665935	0.0373153	0.754243	0.861872		RNAi	SRRP	SPNE	LOC106665879	0.00413851	0.977405	0.980714
RNAi	SRRP	RM62J2	LOC106665985	1.94348	8.06e-11	6.53e-10		RNAi	SRRP	RM62J2	LOC106665985	1.47735	2.95e-10	1.87e-09		RNAi	SRRP	RM62J2	LOC106665985	0.990352	0.00187462	0.011707		RNAi	SRRP	RM62J2	LOC106665985	0.800906	0.00599744	0.0391905		RNAi	SRRP	RM62B2	LOC106665935	-0.713385	3.54e-09	1.62e-08
RNAi	SRRP	SPNE	LOC106666011	0.444099	0.027086	0.0490759		RNAi	SRRP	SPNE	LOC106666011	0.263611	0.0722654	0.107053		RNAi	SRRP	SPNE	LOC106666011	0.312929	0.171616	0.308853		RNAi	SRRP	SPNE	LOC106666011	0.300577	0.147697	0.319916		RNAi	SRRP	RM62J2	LOC106665985	-0.263094	0.430396	0.477129
RNAi	SRRP	RM62H	LOC106667097	1.09081	7.82e-14	8.61e-13		RNAi	SRRP	RM62H	LOC106667097	0.885654	8.11e-14	7.23e-13		RNAi	SRRP	RM62H	LOC106667097	0.909384	0.0095453	0.0425385		RNAi	SRRP	RM62H	LOC106667097	0.893311	0.0336428	0.127968		RNAi	SRRP	SPNE	LOC106666011	-0.0514064	0.840631	0.863468
RNAi	SRRP	ARM1	LOC106667317	1.94508	2.38e-16	3.3e-15		RNAi	SRRP	ARM1	LOC106667317	1.72778	2.05e-18	2.62e-17		RNAi	SRRP	ARM1	LOC106667317	1.20816	1.86e-08	6.15e-07		RNAi	SRRP	ARM1	LOC106667317	0.91096	2.99e-06	7.52e-05		RNAi	SRRP	RM62H	LOC106667097	-0.654637	0.0363304	0.0491321
RNAi	SRRP	PIWI	LOC106667442	-2.42482	0.000250592	0.000843991		RNAi	SRRP	PIWI	LOC106667442	-2.46624	0.00179964	0.00429862		RNAi	SRRP	PIWI	LOC106667442	-0.247265	0.34066	0.485745		RNAi	SRRP	PIWI	LOC106667442	-0.453613	0.241397	0.432441		RNAi	SRRP	ARM1	LOC106667317	0.303001	0.189815	0.227467
RNAi	SRRP	DCR1	LOC106667522	0.704126	0.000284117	0.000950034		RNAi	SRRP	DCR1	LOC106667522	0.587331	0.0029764	0.006657		RNAi	SRRP	DCR1	LOC106667522	0.452591	0.0108416	0.0468512		RNAi	SRRP	DCR1	LOC106667522	0.344859	0.00786937	0.0476095		RNAi	SRRP	PIWI	LOC106667442	2.99273	3.97e-07	1.38e-06
RNAi	SRRP	RM62G	LOC106667532	-0.0282522	0.883833	0.912465		RNAi	SRRP	RM62G	LOC106667532	0.132695	0.359057	0.431345		RNAi	SRRP	RM62G	LOC106667532	0.295709	0.0649041	0.166075		RNAi	SRRP	RM62G	LOC106667532	0.100676	0.539271	0.708663		RNAi	SRRP	DCR1	LOC106667522	-0.215481	0.247152	0.289347
RNAi	SRRP	DCR2	LOC106667539	1.05428	2.32e-08	1.41e-07		RNAi	SRRP	DCR2	LOC106667539	1.95746	1.78e-55	1.76e-53		RNAi	SRRP	DCR2	LOC106667539	0.936656	0.000164872	0.00161517		RNAi	SRRP	DCR2	LOC106667539	0.904621	7.07e-05	0.0011242		RNAi	SRRP	RM62G	LOC106667532	-0.442682	0.0108269	0.0158798
RNAi	SRRP	RM62G	LOC106667750	2.07578	3.84e-20	7.31e-19		RNAi	SRRP	RM62G	LOC106667750	1.63509	1.04e-25	2.16e-24		RNAi	SRRP	RM62G	LOC106667750	0.775543	9.43e-05	0.00102187		RNAi	SRRP	RM62G	LOC106667750	0.572398	0.000989484	0.010045		RNAi	SRRP	DCR2	LOC106667539	-0.384174	0.0122778	0.0178809
RNAi	SRRP	SPNE	LOC106667973	0.985503	5.25e-05	0.000198821		RNAi	SRRP	SPNE	LOC106667973	0.959543	7.25e-06	2.71e-05		RNAi	SRRP	SPNE	LOC106667973	0.521503	0.00807077	0.0376191		RNAi	SRRP	SPNE	LOC106667973	0.292252	0.0850214	0.226409		RNAi	SRRP	RM62G	LOC106667750	0.13352	0.351371	0.398014
RNAi	SRRP	RM62I	LOC106667980	0.685861	0.0124596	0.0255083		RNAi	SRRP	RM62I	LOC106667980	0.548025	0.018616	0.0328757		RNAi	SRRP	RM62I	LOC106667980	0.209304	0.185805	0.324883		RNAi	SRRP	RM62I	LOC106667980	0.294567	0.135095	0.30207		RNAi	SRRP	SPNE	LOC106667973	0.530878	0.0191589	0.0270405
RNAi	SRRP	RM62A	LOC106668357	0.527332	0.000161307	0.000561721		RNAi	SRRP	RM62A	LOC106668357	0.317336	0.00565443	0.0117116		RNAi	SRRP	RM62J2	LOC106668357	0.0288161	0.832243	0.892003		RNAi	SRRP	RM62A	LOC106668357	-0.140007	0.223947	0.411458		RNAi	SRRP	RM62I	LOC106667980	-0.517895	0.013565	0.0195995
RNAi	SRRP	RM62B2	LOC106668357	0.527332	0.000161307	0.000561721		RNAi	SRRP	RM62B2	LOC106668357	0.317336	0.00565443	0.0117116		RNAi	SRRP	RM62A	LOC106668357	0.0288161	0.832243	0.892003		RNAi	SRRP	RM62J2	LOC106668357	-0.140007	0.223947	0.411458		RNAi	SRRP	RM62A	LOC106668357	-0.171415	0.11281	0.140804
RNAi	SRRP	RM62J2	LOC106668357	0.527332	0.000161307	0.000561721		RNAi	SRRP	RM62J2	LOC106668357	0.317336	0.00565443	0.0117116		RNAi	SRRP	RM62B2	LOC106668357	0.0288161	0.832243	0.892003		RNAi	SRRP	RM62B2	LOC106668357	-0.140007	0.223947	0.411458		RNAi	SRRP	RM62J2	LOC106668357	-0.171415	0.11281	0.140804
RNAi	SRRP	r2d2	LOC106668550	-0.8901	0.000909067	0.0026928		RNAi	SRRP	r2d2	LOC106668550	-0.920287	6.76e-05	0.000216463		RNAi	SRRP	r2d2	LOC106668550	-0.227162	0.414308	0.556992		RNAi	SRRP	r2d2	LOC106668550	-0.382216	0.152223	0.325778		RNAi	SRRP	RM62B2	LOC106668357	-0.171415	0.11281	0.140804
RNAi	SRRP	AGO1	LOC106668600	-0.708158	1.21e-05	5.02e-05		RNAi	SRRP	AGO1	LOC106668600	-0.486586	0.000176183	0.000527449		RNAi	SRRP	AGO1	LOC106668600	-0.266226	0.190992	0.330982		RNAi	SRRP	AGO1	LOC106668600	-0.235677	0.165146	0.343059		RNAi	SRRP	r2d2	LOC106668550	0.666662	0.00585181	0.00899805
RNAi	SRRP	AGO1	LOC106668600	-0.708158	1.21e-05	5.02e-05		RNAi	SRRP	AGO1	LOC106668600	-0.486586	0.000176183	0.000527449		RNAi	SRRP	AGO1	LOC106668600	-0.266226	0.190992	0.330982		RNAi	SRRP	AGO1	LOC106668600	-0.235677	0.165146	0.343059		RNAi	SRRP	AGO1	LOC106668600	-0.921906	2.18e-11	1.32e-10
RNAi	SRRP	SPNE	LOC106669010	1.18105	1.62e-07	8.74e-07		RNAi	SRRP	SPNE	LOC106669010	1.27426	4.78e-12	3.62e-11		RNAi	SRRP	SPNE	LOC106669010	0.614481	0.00634944	0.0310742		RNAi	SRRP	SPNE	LOC106669010	0.604917	0.00286718	0.0223866		RNAi	SRRP	AGO1	LOC106668600	-0.921906	2.18e-11	1.32e-10
RNAi	SRRP	RM62G	LOC106669698	0.251255	0.171582	0.235549		RNAi	SRRP	RM62G	LOC106669698	0.197701	0.179496	0.237915		RNAi	SRRP	RM62G	LOC106669698	0.0265527	0.903258	0.940751		RNAi	SRRP	RM62G	LOC106669698	0.0589893	0.784798	0.878518		RNAi	SRRP	SPNE	LOC106669010	0.453003	0.0362729	0.0490665
RNAi	SRRP	AGO3	LOC106670061	-0.954304	0.00800682	0.0175844		RNAi	SRRP	AGO3	LOC106670061	-0.621437	0.0684317	0.101862		RNAi	SRRP	AGO3	LOC106670061	0.655284	0.000179075	0.00172139		RNAi	SRRP	AGO3	LOC106670061	0.384828	0.0190729	0.0876498		RNAi	SRRP	RM62G	LOC106669698	0.306283	0.190319	0.228021
RNAi	SRRP	VIG	LOC106670696	1.02736	8.64e-08	4.83e-07		RNAi	SRRP	VIG	LOC106670696	0.682758	2.34e-06	9.31e-06		RNAi	SRRP	VIG	LOC106670696	0.889431	0.000102562	0.00109315		RNAi	SRRP	VIG	LOC106670696	0.621989	0.000638977	0.00699829		RNAi	SRRP	AGO3	LOC106670061	0.400541	0.225397	0.266093
RNAi	SRRP	RM62C	LOC106672007	1.08859	3.25e-14	3.69e-13		RNAi	SRRP	RM62C	LOC106672007	0.857831	3.84e-12	2.94e-11		RNAi	SRRP	RM62C	LOC106672007	0.406923	0.105191	0.224574		RNAi	SRRP	RM62C	LOC106672007	0.259248	0.226636	0.414304		RNAi	SRRP	VIG	LOC106670696	-1.15395	3.84e-17	3.89e-16
RNAi	SRRP	RAN	LOC106672259	1.47345	2.74e-47	2.85e-45		RNAi	SRRP	RAN	LOC106672259	1.25747	3.62e-55	3.51e-53		RNAi	SRRP	RAN	LOC106672259	0.105383	0.336783	0.482047		RNAi	SRRP	RAN	LOC106672259	-0.0261781	0.794971	0.885757		RNAi	SRRP	RM62C	LOC106672007	-0.587838	0.00253463	0.00413206
RNAi	SRRP	DROSHA	LOC106672312	0.326813	0.12483	0.179583		RNAi	SRRP	DROSHA	LOC106672312	-0.0714968	0.674382	0.733888		RNAi	SRRP	DROSHA	LOC106672312	0.703029	0.000279677	0.00250265		RNAi	SRRP	DROSHA	LOC106672312	0.408158	0.0208782	0.0933922		RNAi	SRRP	RAN	LOC106672259	0.382297	0.00674198	0.0102475
RNAi	SRRP	RM62F	LOC106672365	0.611621	0.00134282	0.00379935		RNAi	SRRP	RM62F	LOC106672365	0.316976	0.0514191	0.0797682		RNAi	SRRP	RM62F	LOC106672365	0.050888	0.787951	0.86043		RNAi	SRRP	RM62F	LOC106672365	0.0916011	0.629834	0.777469		RNAi	SRRP	DROSHA	LOC106672312	-0.653432	0.000139382	0.000297513
RNAi	SRRP	AGO2	LOC106672373	-0.571918	0.00210304	0.0056173		RNAi	SRRP	AGO2	LOC106672373	-0.908891	1.03e-16	1.17e-15		RNAi	SRRP	AGO2	LOC106672373	0.0376156	0.896795	0.936279		RNAi	SRRP	AGO2	LOC106672373	0.25384	0.191335	0.373675		RNAi	SRRP	RM62F	LOC106672365	-0.285389	0.103727	0.130193
RNAi	SRRP	SPNE	LOC106672470	-0.122361	0.603049	0.674081		RNAi	SRRP	SPNE	LOC106672470	-0.280974	0.194901	0.25537		RNAi	SRRP	SPNE	LOC106672470	0.261478	0.120692	0.244949		RNAi	SRRP	SPNE	LOC106672470	0.221966	0.240751	0.432004		RNAi	SRRP	AGO2	LOC106672373	0.0355822	0.832304	0.856037
RNAi	SRRP	PIWI	LOC106672698	-2.13499	0.0928166	0.139646		RNAi	SRRP	PIWI	LOC106672698	-1.48818	0.217457	0.280595		RNAi	SRRP	PIWI	LOC106672698	0.206782	0.717275	0.808082		RNAi	SRRP	PIWI	LOC106672698	0.743207	0.0480904	0.159579		RNAi	SRRP	SPNE	LOC106672470	-0.25518	0.12944	0.159796
RNAi	SRRP	PIWI	LOC106672820	0.283928	0.117905	0.171282		RNAi	SRRP	PIWI	LOC106672820	0.901228	2.83e-05	9.62e-05		RNAi	SRRP	PIWI	LOC106672820	0.450529	0.0061954	0.030553		RNAi	SRRP	PIWI	LOC106672820	0.398966	0.0152824	0.07517		RNAi	SRRP	PIWI	LOC106672698	3.05663	0.00781407	0.0117484
RNAi	SRRP	LOQS	LOC106672908	0.239447	0.169171	0.233057		RNAi	SRRP	LOQS	LOC106672908	0.320085	0.0556923	0.0854032		RNAi	SRRP	LOQS	LOC106672908	0.286681	0.16248	0.29754		RNAi	SRRP	LOQS	LOC106672908	0.257014	0.107601	0.261319		RNAi	SRRP	PIWI	LOC106672820	0.759827	3.65e-05	8.89e-05
RNAi	SRRP	RM62B2	LOC106673389	-1.51037	1.69e-14	1.96e-13		RNAi	SRRP	RM62B2	LOC106673389	-1.24308	1.48e-33	5.2e-32		RNAi	SRRP	RM62B2	LOC106673389	-0.450985	0.0674234	0.169596		RNAi	SRRP	RM62B2	LOC106673389	-0.370149	0.0427752	0.148323		RNAi	SRRP	LOQS	LOC106672908	-0.581153	5.07e-06	1.48e-05
RNAi	SRRP	SPNE	LOC106673452	2.0486	1e-25	2.91e-24		RNAi	SRRP	SPNE	LOC106673452	2.10143	1.96e-54	1.74e-52		RNAi	SRRP	SPNE	LOC106673452	1.13853	1.39e-07	3.67e-06		RNAi	SRRP	SPNE	LOC106673452	0.793175	5.73e-08	2.43e-06		RNAi	SRRP	RM62B2	LOC106673389	-1.27072	5.12e-43	2.02e-41
RNAi	SRRP	RM62I	LOC106674329	0.935691	2.98e-10	2.28e-09		RNAi	SRRP	RM62I	LOC106674329	0.819953	3.01e-10	1.9e-09		RNAi	SRRP	RM62I	LOC106674329	0.532466	0.0122784	0.0513852		RNAi	SRRP	RM62I	LOC106674329	0.428838	0.0200922	0.0908872		RNAi	SRRP	SPNE	LOC106673452	-0.377468	0.043961	0.0586342
SCR	SCR	SCRB1	LOC106660872	2.2696	1.24e-21	2.67e-20		SCR	SCR	SCRB1	LOC106660872	2.39875	3.24e-36	1.3e-34		SCR	SCR	SCRB1	LOC106660872	0.518368	0.41329	0.556021		SCR	SCR	SCRB1	LOC106660872	0.179106	0.783121	0.877465		RNAi	SRRP	RM62I	LOC106674329	-0.292888	0.0130894	0.0189522
SCR	SCR	SCRASP2	LOC106660968	NA	NA	NA		SCR	SCR	SCRASP2	LOC106660968	NA	NA	NA		SCR	SCR	SCRASP2	LOC106660968	-0.137288	0.785739	0.859014		SCR	SCR	SCRASP2	LOC106660968	0.726852	0.0414927	0.145263		SCR	SCR	SCRB1	LOC106660872	-3.39557	2.12e-07	7.73e-07
SCR	SCR	SCRASP3	LOC106661300	-0.23776	0.725639	0.783194		SCR	SCR	SCRASP3	LOC106661300	-0.625661	0.0106509	0.0202244		SCR	SCR	SCRASP3	LOC106661300	1.48589	1.2e-08	4.16e-07		SCR	SCR	SCRASP3	LOC106661300	1.22756	5.51e-07	1.79e-05		SCR	SCR	SCRASP2	LOC106660968	1.52786	0.00287745	0.00464467
SCR	SCR	SCRASP3	LOC106662156	-0.470033	0.023989	0.0443515		SCR	SCR	SCRASP3	LOC106662156	-0.594387	9.32e-05	0.000291662		SCR	SCR	SCRASP3	LOC106662156	1.01745	2.84e-06	5.15e-05		SCR	SCR	SCRASP3	LOC106662156	0.850127	0.000384052	0.00463456		SCR	SCR	SCRASP3	LOC106661300	1.53902	4.74e-17	4.77e-16
SCR	SCR	SCRBQ	LOC106663861	-0.258552	0.299158	0.377965		SCR	SCR	SCRBQ	LOC106663861	0.216987	0.410378	0.482664		SCR	SCR	SCRBQ	LOC106663861	0.0690699	0.868904	0.916751		SCR	SCR	SCRBQ	LOC106663861	0.278104	0.560849	0.725565		SCR	SCR	SCRASP3	LOC106662156	-0.702216	0.000275586	0.000546734
SCR	SCR	SCRB9	LOC106663998	-0.160875	0.311227	0.390841		SCR	SCR	SCRB9	LOC106663998	-0.692763	9.25e-07	3.89e-06		SCR	SCR	SCRB9	LOC106663998	0.78023	6.59e-05	0.000754391		SCR	SCR	SCRB9	LOC106663998	0.292375	0.222549	0.409759		SCR	SCR	SCRBQ	LOC106663861	-0.599235	0.151911	0.18514
SCR	SCR	SCRC	LOC106665499	0.382861	0.646204	0.712952		SCR	SCR	SCRC	LOC106665499	0.654423	0.378889	0.450936		SCR	SCR	SCRC	LOC106665499	0.381692	0.418455	0.560378		SCR	SCR	SCRC	LOC106665499	0.243478	0.567591	0.731061		SCR	SCR	SCRB9	LOC106663998	-1.76068	4.16e-20	5.09e-19
SCR	SCR	SCRBQ	LOC106665524	1.89593	1.26e-11	1.11e-10		SCR	SCR	SCRBQ	LOC106665524	1.44329	5.47e-07	2.35e-06		SCR	SCR	SCRBQ	LOC106665524	1.67114	5.64e-09	2.13e-07		SCR	SCR	SCRBQ	LOC106665524	1.59401	0.000931912	0.00957335		SCR	SCR	SCRC	LOC106665499	2.14961	0.000129827	0.000278581
SCR	SCR	SCRBQ	LOC106665524	1.89593	1.26e-11	1.11e-10		SCR	SCR	SCRBQ	LOC106665524	1.44329	5.47e-07	2.35e-06		SCR	SCR	SCRBQ	LOC106665524	1.67114	5.64e-09	2.13e-07		SCR	SCR	SCRBQ	LOC106665524	1.59401	0.000931912	0.00957335		SCR	SCR	SCRBQ	LOC106665524	-1.9757	1.05e-09	5.17e-09
SCR	SCR	SCRB6	LOC106666473	-2.45835	0.00151308	0.00421767		SCR	SCR	SCRB6	LOC106666473	-2.26137	0.0870345	0.12609		SCR	SCR	SCRB6	LOC106666473	0.268502	0.61193	0.727599		SCR	SCR	SCRB6	LOC106666473	3.21429	1.45e-07	5.6e-06		SCR	SCR	SCRBQ	LOC106665524	-1.9757	1.05e-09	5.17e-09
SCR	SCR	SCRB6	LOC106666491	0.65111	0.438966	0.519957		SCR	SCR	SCRB6	LOC106666491	-0.165658	0.841571	0.87381		SCR	SCR	SCRB6	LOC106666491	0.707574	0.179209	0.317648		SCR	SCR	SCRB6	LOC106666491	-0.306018	0.561928	0.726128		SCR	SCR	SCRB6	LOC106666473	-2.41539	2.11e-06	6.59e-06
SCR	SCR	SCRB9	LOC106667038	0.591718	0.305276	0.384553		SCR	SCR	SCRB9	LOC106667038	0.431673	0.159129	0.214836		SCR	SCR	SCRB9	LOC106667038	1.04386	0.00230811	0.0137875		SCR	SCR	SCRB9	LOC106667038	0.880557	0.00398712	0.0289454		SCR	SCR	SCRB6	LOC106666491	3.04094	4.6e-06	1.35e-05
SCR	SCR	SCRASP3	LOC106667186	-1.54189	6.98e-11	5.67e-10		SCR	SCR	SCRASP3	LOC106667186	-1.08338	5.31e-07	2.29e-06		SCR	SCR	SCRASP3	LOC106667186	-1.35806	0.323819	0.470242		SCR	SCR	SCRASP3	LOC106667186	-0.0945194	NA	NA		SCR	SCR	SCRB9	LOC106667038	2.84761	2.7e-12	1.8e-11
SCR	SCR	SCRB1	LOC106667476	NA	NA	NA		SCR	SCR	SCRB1	LOC106667476	NA	NA	NA		SCR	SCR	SCRB1	LOC106667476	NA	NA	NA		SCR	SCR	SCRB1	LOC106667476	NA	NA	NA		SCR	SCR	SCRASP3	LOC106667186	2.292	0.0455636	0.0606611
SCR	SCR	SCRB1	LOC106667476	NA	NA	NA		SCR	SCR	SCRB1	LOC106667476	NA	NA	NA		SCR	SCR	SCRB1	LOC106667476	NA	NA	NA		SCR	SCR	SCRB1	LOC106667476	NA	NA	NA		SCR	SCR	SCRB1	LOC106667476	NA	NA	NA
SCR	SCR	SCRB1	LOC106667607	NA	NA	NA		SCR	SCR	SCRB1	LOC106667607	NA	NA	NA		SCR	SCR	SCRB1	LOC106667607	NA	NA	NA		SCR	SCR	SCRB1	LOC106667607	NA	NA	NA		SCR	SCR	SCRB1	LOC106667476	NA	NA	NA
SCR	SCR	SCRBQ	LOC106668616	-0.608274	2.23e-05	8.95e-05		SCR	SCR	SCRBQ	LOC106668616	-0.618054	0.000543234	0.00147241		SCR	SCR	SCRBQ	LOC106668616	0.582174	0.00137546	0.00920712		SCR	SCR	SCRBQ	LOC106668616	0.610066	0.0143828	0.0724871		SCR	SCR	SCRB1	LOC106667607	NA	NA	NA
SCR	SCR	SCRAL1	LOC106668734	-0.0592218	0.861751	0.894294		SCR	SCR	SCRAL1	LOC106668734	-0.418355	0.190198	0.250232		SCR	SCR	SCRAL1	LOC106668734	-0.917791	0.000845377	0.00626993		SCR	SCR	SCRAL1	LOC106668734	-0.495242	0.076748	0.212781		SCR	SCR	SCRBQ	LOC106668616	-2.40651	1.3e-46	6.03e-45
SCR	SCR	SCRB5	LOC106669455	2.73761	0.0334718	0.0586372		SCR	SCR	SCRB5	LOC106669455	2.03125	0.0281149	0.0469805		SCR	SCR	SCRB5	LOC106669455	0.159932	0.71253	0.804748		SCR	SCR	SCRB5	LOC106669455	0.460743	0.26361	0.455754		SCR	SCR	SCRAL1	LOC106668734	-0.857281	0.0246441	0.0341665
SCR	SCR	SCRB3	LOC106669863	-1.18632	0.0663151	0.104498		SCR	SCR	SCRB3	LOC106669863	-1.21872	0.00595063	0.0122343		SCR	SCR	SCRB3	LOC106669863	0.288826	0.388247	0.532246		SCR	SCR	SCRB3	LOC106669863	0.501947	0.0473571	0.158124		SCR	SCR	SCRB5	LOC106669455	5.62852	2.51e-11	1.51e-10
SCR	SCR	SCRAC1	LOC106670060	0.2019	0.334405	0.41405		SCR	SCR	SCRAC1	LOC106670060	0.664097	0.000536245	0.00145511		SCR	SCR	SCRAC1	LOC106670060	1.24398	4.41e-06	7.44e-05		SCR	SCR	SCRAC1	LOC106670060	0.939017	0.000694442	0.0074995		SCR	SCR	SCRB3	LOC106669863	0.143014	0.48627	0.532184
SCR	SCR	SCRASP2	LOC106672083	NA	NA	NA		SCR	SCR	SCRASP2	LOC106672083	NA	NA	NA		SCR	SCR	SCRASP2	LOC106672083	NA	NA	NA		SCR	SCR	SCRASP2	LOC106672083	NA	NA	NA		SCR	SCR	SCRAC1	LOC106670060	-3.6183	5.96e-36	1.71e-34
SCR	SCR	SCRASP1	LOC106674111	0.721247	0.123784	0.178344		SCR	SCR	SCRASP1	LOC106674111	-0.214989	0.524678	0.595703		SCR	SCR	SCRASP1	LOC106674111	0.946718	0.00209413	0.012829		SCR	SCR	SCRASP1	LOC106674111	0.706444	0.0273848	0.112227		SCR	SCR	SCRASP2	LOC106672083	NA	NA	NA
SCR	SCR	SCRASP1	LOC106674111	0.721247	0.123784	0.178344		SCR	SCR	SCRASP1	LOC106674111	-0.214989	0.524678	0.595703		SCR	SCR	SCRASP1	LOC106674111	0.946718	0.00209413	0.012829		SCR	SCR	SCRASP1	LOC106674111	0.706444	0.0273848	0.112227		SCR	SCR	SCRASP1	LOC106674111	2.85429	2.34e-20	2.94e-19
SCR	SCR	SCRC	nothing found	NA	NA	NA		SCR	SCR	SCRC	nothing found	NA	NA	NA		SCR	SCR	SCRC	nothing found	NA	NA	NA		SCR	SCR	SCRC	nothing found	NA	NA	NA		SCR	SCR	SCRASP1	LOC106674111	2.85429	2.34e-20	2.94e-19
SerineProt	CLIP	CLIPD9	LOC106660931	NA	NA	NA		SerineProt	CLIP	CLIPD9	LOC106660931	NA	NA	NA		SerineProt	CLIP	CLIPD9	LOC106660931	NA	NA	NA		SerineProt	CLIP	CLIPD9	LOC106660931	NA	NA	NA		SCR	SCR	SCRC	nothing found	NA	NA	NA
SerineProt	CLIP	CLIPA15	LOC106661810	NA	NA	NA		SerineProt	CLIP	CLIPA15	LOC106661810	NA	NA	NA		SerineProt	CLIP	CLIPA15	LOC106661810	1.36178	0.082953	0.194212		SerineProt	CLIP	CLIPA15	LOC106661810	NA	NA	NA		SerineProt	CLIP	CLIPD9	LOC106660931	NA	NA	NA
SerineProt	CLIP	CLIPD3	LOC106662029	NA	NA	NA		SerineProt	CLIP	CLIPD3	LOC106662029	NA	NA	NA		SerineProt	CLIP	CLIPD3	LOC106662029	2.13334	7.93e-05	0.000881459		SerineProt	CLIP	CLIPD3	LOC106662029	1.83229	0.00123082	0.0119298		SerineProt	CLIP	CLIPA15	LOC106661810	NA	NA	NA
SerineProt	CLIP	CLIPD9	LOC106663615	-1.54482	0.0212562	0.0400559		SerineProt	CLIP	CLIPD9	LOC106663615	-2.42491	0.00113355	0.00285545		SerineProt	CLIP	CLIPD9	LOC106663615	-0.368201	0.481121	0.616084		SerineProt	CLIP	CLIPD9	LOC106663615	0.00635339	0.989367	0.993781		SerineProt	CLIP	CLIPD3	LOC106662029	NA	NA	NA
SerineProt	CLIP	CLIPE13	LOC106664562	3.30578	0.00621711	0.0141297		SerineProt	CLIP	CLIPE13	LOC106664562	2.17323	7.73e-08	3.68e-07		SerineProt	CLIP	CLIPE13	LOC106664562	0.0428069	0.878493	0.923582		SerineProt	CLIP	CLIPE13	LOC106664562	0.00121671	0.996284	0.998104		SerineProt	CLIP	CLIPD9	LOC106663615	-0.876247	0.0383945	0.0517003
SerineProt	CLIP	CLIPD8	LOC106664623	-3.02734	0.000617354	0.00190843		SerineProt	CLIP	CLIPD8	LOC106664623	-2.55567	0.000793747	0.00207804		SerineProt	CLIP	CLIPD8	LOC106664623	-1.38528	NA	NA		SerineProt	CLIP	CLIPD8	LOC106664623	0.0670752	NA	NA		SerineProt	CLIP	CLIPE13	LOC106664562	5.19023	8.79e-41	3.18e-39
SerineProt	CLIP	CLIPB5	LOC106665191	NA	NA	NA		SerineProt	CLIP	CLIPB5	LOC106665191	NA	NA	NA		SerineProt	CLIP	CLIPB5	LOC106665191	NA	NA	NA		SerineProt	CLIP	CLIPB5	LOC106665191	NA	NA	NA		SerineProt	CLIP	CLIPD8	LOC106664623	0.883807	NA	NA
SerineProt	CLIP	CLIPA10	LOC106666034	NA	NA	NA		SerineProt	CLIP	CLIPA10	LOC106666034	NA	NA	NA		SerineProt	CLIP	CLIPA10	LOC106666034	NA	NA	NA		SerineProt	CLIP	CLIPA10	LOC106666034	NA	NA	NA		SerineProt	CLIP	CLIPB5	LOC106665191	NA	NA	NA
SerineProt	CLIP	CLIPD1	LOC106666156	0.735881	0.356791	0.436682		SerineProt	CLIP	CLIPD1	LOC106666156	0.491401	0.362869	0.435433		SerineProt	CLIP	CLIPD1	LOC106666156	-0.708621	0.0317903	0.103059		SerineProt	CLIP	CLIPD1	LOC106666156	-0.51661	0.181462	0.361976		SerineProt	CLIP	CLIPA10	LOC106666034	NA	NA	NA
SerineProt	CLIP	CLIPD1	LOC106666157	0.0709604	0.929401	0.947748		SerineProt	CLIP	CLIPD1	LOC106666157	-0.443585	0.34164	0.413267		SerineProt	CLIP	CLIPD1	LOC106666157	0.195351	0.338343	0.483421		SerineProt	CLIP	CLIPD1	LOC106666157	-0.0689981	0.702417	0.827164		SerineProt	CLIP	CLIPD1	LOC106666156	4.39518	3.25e-35	8.87e-34
SerineProt	CLIP	CLIPD2	LOC106667640	NA	NA	NA		SerineProt	CLIP	CLIPD2	LOC106667640	NA	NA	NA		SerineProt	CLIP	CLIPD2	LOC106667640	NA	NA	NA		SerineProt	CLIP	CLIPD2	LOC106667640	NA	NA	NA		SerineProt	CLIP	CLIPD1	LOC106666157	3.25125	8.59e-27	1.55e-25
SerineProt	CLIP	CLIPC1A	LOC106667899	NA	NA	NA		SerineProt	CLIP	CLIPC1A	LOC106667899	NA	NA	NA		SerineProt	CLIP	CLIPC1A	LOC106667899	-1.03586	0.0988139	0.21566		SerineProt	CLIP	CLIPC1A	LOC106667899	0.141823	0.881157	0.935677		SerineProt	CLIP	CLIPD2	LOC106667640	NA	NA	NA
SerineProt	CLIP	CLIPD10	LOC106668379	NA	NA	NA		SerineProt	CLIP	CLIPD10	LOC106668379	NA	NA	NA		SerineProt	CLIP	CLIPD10	LOC106668379	NA	NA	NA		SerineProt	CLIP	CLIPD10	LOC106668379	NA	NA	NA		SerineProt	CLIP	CLIPC1A	LOC106667899	3.32752	0.00312789	0.00502378
SerineProt	CLIP	CLIPD3	LOC106668458	NA	NA	NA		SerineProt	CLIP	CLIPD3	LOC106668458	NA	NA	NA		SerineProt	CLIP	CLIPD3	LOC106668458	-0.147989	0.703856	0.79759		SerineProt	CLIP	CLIPD3	LOC106668458	2.28144	NA	NA		SerineProt	CLIP	CLIPD10	LOC106668379	NA	NA	NA
SerineProt	CLIP	CLIPD2	LOC106668507	NA	NA	NA		SerineProt	CLIP	CLIPD2	LOC106668507	NA	NA	NA		SerineProt	CLIP	CLIPD2	LOC106668507	0.701196	0.225437	0.368136		SerineProt	CLIP	CLIPD2	LOC106668507	0.157229	0.782632	0.877222		SerineProt	CLIP	CLIPD3	LOC106668458	2.50239	0.00137583	0.00235682
SerineProt	CLIP	CLIPD1	LOC106668574	1.60224	0.264554	0.340803		SerineProt	CLIP	CLIPD1	LOC106668574	0.165483	0.914702	0.931695		SerineProt	CLIP	CLIPD1	LOC106668574	NA	NA	NA		SerineProt	CLIP	CLIPD9	LOC106668574	3.91611	3.5e-05	0.000618014		SerineProt	CLIP	CLIPD2	LOC106668507	0.0602742	0.933112	0.943785
SerineProt	CLIP	CLIPD9	LOC106668574	1.60224	0.264554	0.340803		SerineProt	CLIP	CLIPD9	LOC106668574	0.165483	0.914702	0.931695		SerineProt	CLIP	CLIPD9	LOC106668574	NA	NA	NA		SerineProt	CLIP	CLIPD1	LOC106668574	3.91611	3.5e-05	0.000618014		SerineProt	CLIP	CLIPD1	LOC106668574	NA	NA	NA
SerineProt	CLIP	CLIPD1	LOC106668622	NA	NA	NA		SerineProt	CLIP	CLIPD1	LOC106668622	NA	NA	NA		SerineProt	CLIP	CLIPD1	LOC106668622	NA	NA	NA		SerineProt	CLIP	CLIPD1	LOC106668622	NA	NA	NA		SerineProt	CLIP	CLIPD9	LOC106668574	NA	NA	NA
SerineProt	CLIP	CLIPD2	LOC106668642	NA	NA	NA		SerineProt	CLIP	CLIPD2	LOC106668642	NA	NA	NA		SerineProt	CLIP	CLIPD2	LOC106668642	NA	NA	NA		SerineProt	CLIP	CLIPD2	LOC106668642	NA	NA	NA		SerineProt	CLIP	CLIPD1	LOC106668622	NA	NA	NA
SerineProt	CLIP	CLIPD2	LOC106668643	NA	NA	NA		SerineProt	CLIP	CLIPD2	LOC106668643	NA	NA	NA		SerineProt	CLIP	CLIPD2	LOC106668643	-0.120177	0.88468	0.928613		SerineProt	CLIP	CLIPD2	LOC106668643	-0.723258	0.342749	0.536158		SerineProt	CLIP	CLIPD2	LOC106668642	NA	NA	NA
SerineProt	CLIP	CLIPD2	LOC106668644	-2.2588	0.00588483	0.0135031		SerineProt	CLIP	CLIPD2	LOC106668644	-1.3945	0.0614267	0.0929489		SerineProt	CLIP	CLIPD2	LOC106668644	-0.174169	0.773089	0.849615		SerineProt	CLIP	CLIPD2	LOC106668644	0.185075	0.785219	0.878893		SerineProt	CLIP	CLIPD2	LOC106668643	NA	NA	NA
SerineProt	CLIP	CLIPD2	LOC106668962	-1.19822	0.322842	0.402431		SerineProt	CLIP	CLIPD2	LOC106668962	-1.60539	0.170617	0.227656		SerineProt	CLIP	CLIPD2	LOC106668962	-1.60339	0.000636317	0.00495076		SerineProt	CLIP	CLIPD2	LOC106668962	-1.78336	5.78e-05	0.000945226		SerineProt	CLIP	CLIPD2	LOC106668644	-0.178311	0.779225	0.808192
SerineProt	CLIP	CLIPD9	LOC106669148	NA	NA	NA		SerineProt	CLIP	CLIPD9	LOC106669148	NA	NA	NA		SerineProt	CLIP	CLIPD9	LOC106669148	2.12549	0.000107495	0.00113606		SerineProt	CLIP	CLIPD9	LOC106669148	NA	NA	NA		SerineProt	CLIP	CLIPD2	LOC106668962	5.3964	1.09e-06	3.55e-06
SerineProt	CLIP	CLIPA30	LOC106669744	NA	NA	NA		SerineProt	CLIP	CLIPA30	LOC106669744	NA	NA	NA		SerineProt	CLIP	CLIPA30	LOC106669744	2.00642	0.0478318	0.137013		SerineProt	CLIP	CLIPA30	LOC106669744	NA	NA	NA		SerineProt	CLIP	CLIPD9	LOC106669148	NA	NA	NA
SerineProt	CLIP	CLIPD-lik	LOC106670544	0.287644	0.228822	0.301602		SerineProt	CLIP	CLIPD-lik	LOC106670544	0.221185	0.32064	0.391915		SerineProt	CLIP	CLIPD-lik	LOC106670544	0.00938092	0.967604	0.980518		SerineProt	CLIP	CLIPD-lik	LOC106670544	0.730714	0.00906896	0.0529054		SerineProt	CLIP	CLIPA30	LOC106669744	NA	NA	NA
SerineProt	CLIP	CLIPD2	LOC106670560	-1.58946	0.0152682	0.0301847		SerineProt	CLIP	CLIPD2	LOC106670560	-1.26509	0.0788481	0.115592		SerineProt	CLIP	CLIPD2	LOC106670560	-0.718647	0.0766406	0.184536		SerineProt	CLIP	CLIPD2	LOC106670560	-0.391585	0.34463	0.537795		SerineProt	CLIP	CLIPD-lik	LOC106670544	2.25109	2.22e-32	5.21e-31
SerineProt	CLIP	CLIPD9	LOC106670631	NA	NA	NA		SerineProt	CLIP	CLIPD9	LOC106670631	NA	NA	NA		SerineProt	CLIP	CLIPD9	LOC106670631	NA	NA	NA		SerineProt	CLIP	CLIPD9	LOC106670631	NA	NA	NA		SerineProt	CLIP	CLIPD2	LOC106670560	2.01739	3.82e-08	1.53e-07
SerineProt	CLIP	CLIPD2	LOC106671113	NA	NA	NA		SerineProt	CLIP	CLIPD2	LOC106671113	NA	NA	NA		SerineProt	CLIP	CLIPD2	LOC106671113	-0.813386	0.00848121	0.0390316		SerineProt	CLIP	CLIPD2	LOC106671113	-0.985521	0.000712236	0.0076811		SerineProt	CLIP	CLIPD9	LOC106670631	NA	NA	NA
SerineProt	CLIP	CLIPD10	LOC106672192	NA	NA	NA		SerineProt	CLIP	CLIPD10	LOC106672192	NA	NA	NA		SerineProt	CLIP	CLIPD10	LOC106672192	-0.804739	0.0803138	0.190326		SerineProt	CLIP	CLIPD10	LOC106672192	-0.573795	0.24831	0.439855		SerineProt	CLIP	CLIPD2	LOC106671113	3.21137	3.41e-07	1.2e-06
SerineProt	CLIP	CLIPC1B	LOC106672338	-0.730836	0.181892	0.247515		SerineProt	CLIP	CLIPC1B	LOC106672338	-1.33408	0.00178055	0.00425725		SerineProt	CLIP	CLIPC1B	LOC106672338	-0.726113	0.00153789	0.0100034		SerineProt	CLIP	CLIPC1B	LOC106672338	-0.781241	0.000228395	0.0030468		SerineProt	CLIP	CLIPD10	LOC106672192	-0.154158	0.819263	0.844129
SerineProt	CLIP	CLIPA5	LOC106673061	0.649596	0.288208	0.366545		SerineProt	CLIP	CLIPA5	LOC106673061	-0.0616951	0.833132	0.867018		SerineProt	CLIP	CLIPA5	LOC106673061	0.327885	0.204483	0.346057		SerineProt	CLIP	CLIPA5	LOC106673061	0.40151	0.113346	0.27003		SerineProt	CLIP	CLIPC1B	LOC106672338	2.40013	1.77e-18	1.96e-17
SerineProt	CLIP	CLIPA3	LOC106673062	1.22758	0.0757535	0.117144		SerineProt	CLIP	CLIPA3	LOC106673062	0.493614	0.190713	0.250773		SerineProt	CLIP	CLIPA3	LOC106673062	0.291386	0.173709	0.311252		SerineProt	CLIP	CLIPA3	LOC106673062	0.578512	0.0283739	0.114667		SerineProt	CLIP	CLIPA5	LOC106673061	3.31384	8.67e-38	2.75e-36
SerineProt	CLIP	CLIPD2	LOC106673734	-4.63881	2.17e-22	4.93e-21		SerineProt	CLIP	CLIPD2	LOC106673734	-3.05106	0.00616516	0.0126237		SerineProt	CLIP	CLIPD2	LOC106673734	1.02311	0.00164618	0.0105505		SerineProt	CLIP	CLIPD2	LOC106673734	0.843114	0.00509158	0.0347431		SerineProt	CLIP	CLIPA3	LOC106673062	3.70124	1.9e-55	1.27e-53
SerineProt	CLIP	CLIPD-lik	LOC106674149	2.10575	0.010769	0.0225763		SerineProt	CLIP	CLIPD-lik	LOC106674149	1.3876	0.0121591	0.022623		SerineProt	CLIP	CLIPD-lik	LOC106674149	1.02523	6.63e-07	1.41e-05		SerineProt	CLIP	CLIPD-lik	LOC106674149	1.76155	6.17e-09	3.32e-07		SerineProt	CLIP	CLIPD2	LOC106673734	-4.80128	1.06e-44	4.47e-43
SerineProt	CLIP	CLIPC1B	LOC106674271	0.811332	0.387298	0.467702		SerineProt	CLIP	CLIPC1B	LOC106674271	-0.217246	0.621615	0.685799		SerineProt	CLIP	CLIPC1B	LOC106674271	0.776312	1.45e-05	0.000204348		SerineProt	CLIP	CLIPC1B	LOC106674271	0.89355	3.08e-08	1.38e-06		SerineProt	CLIP	CLIPD-lik	LOC106674149	4.16737	5.98e-64	5.37e-62
Serpin	SRPN	SRPN4	LOC106664007	1.53822	0.00161726	0.00446104		Serpin	SRPN	SRPN4	LOC106664007	1.14044	0.00140393	0.00344784		Serpin	SRPN	SRPN4	LOC106664007	0.187438	0.551882	0.677311		Serpin	SRPN	SRPN4	LOC106664007	0.0917528	0.733372	0.846876		SerineProt	CLIP	CLIPC1B	LOC106674271	2.38681	8.16e-13	5.77e-12
Serpin	SRPN	SRPN9	LOC106664930	-0.115596	0.687495	0.750971		Serpin	SRPN	SRPN9	LOC106664930	-0.815004	6.29e-08	3.03e-07		Serpin	SRPN	SRPN9	LOC106664930	0.697549	0.00405522	0.0216728		Serpin	SRPN	SRPN9	LOC106664930	1.30566	4.06e-06	9.84e-05		Serpin	SRPN	SRPN4	LOC106664007	3.89528	6.57e-38	2.1e-36
Serpin	SRPN	SRPN9	LOC106664949	0.635727	0.672421	0.737883		Serpin	SRPN	SRPN9	LOC106664949	-0.58058	0.691669	0.74964		Serpin	SRPN	SRPN9	LOC106664949	2.38526	0.0294093	0.0979964		Serpin	SRPN	SRPN9	LOC106664949	3.89377	5.97e-10	4.12e-08		Serpin	SRPN	SRPN9	LOC106664930	-2.69624	6.65e-26	1.15e-24
Serpin	SRPN	SRPN	LOC106666279	NA	NA	NA		Serpin	SRPN	SRPN	LOC106666279	NA	NA	NA		Serpin	SRPN	SRPN	LOC106666279	NA	NA	NA		Serpin	SRPN	SRPN	LOC106666279	NA	NA	NA		Serpin	SRPN	SRPN9	LOC106664949	-5.03475	NA	NA
Serpin	SRPN	SRPN10B	LOC106667870	0.19418	0.410225	0.490965		Serpin	SRPN	SRPN10B	LOC106667870	0.444438	0.0283979	0.0474123		Serpin	SRPN	SRPN10B	LOC106667870	0.315176	0.309227	0.455571		Serpin	SRPN	SRPN10B	LOC106667870	0.814952	0.0905794	0.234705		Serpin	SRPN	SRPN	LOC106666279	NA	NA	NA
Serpin	SRPN	SRPN27A	LOC106669534	0.941878	0.180902	0.246441		Serpin	SRPN	SRPN27A	LOC106669534	0.118344	0.769346	0.814031		Serpin	SRPN	SRPN27A	LOC106669534	-0.1248	0.752292	0.834219		Serpin	SRPN	SRPN27A	LOC106669534	0.310468	0.470428	0.650218		Serpin	SRPN	SRPN10B	LOC106667870	1.04506	0.00178458	0.00299984
Serpin	SRPN	SRPN19	LOC106672289	NA	NA	NA		Serpin	SRPN	SRPN19	LOC106672289	NA	NA	NA		Serpin	SRPN	SRPN19	LOC106672289	1.24903	0.054244	0.149368		Serpin	SRPN	SRPN19	LOC106672289	0.753094	0.139348	0.308297		Serpin	SRPN	SRPN27A	LOC106669534	4.05458	9.95e-32	2.27e-30
Signalling	IMDPATH	IKK1	LOC106666374	0.116425	0.769133	0.819649		Signalling	IMDPATH	IKK1	LOC106666374	-0.0450986	0.906296	0.925173		Signalling	IMDPATH	IKK1	LOC106666374	0.191775	0.286424	0.432728		Signalling	IMDPATH	IKK1	LOC106666374	0.147022	0.525991	0.697377		Serpin	SRPN	SRPN19	LOC106672289	2.43575	0.00551784	0.00851797
Signalling	IMDPATH	TAK1	LOC106666550	-1.0407	2.08e-08	1.27e-07		Signalling	IMDPATH	TAK1	LOC106666550	-1.20695	3.13e-14	2.91e-13		Signalling	IMDPATH	TAK1	LOC106666550	-0.315338	0.0307468	0.100754		Signalling	IMDPATH	TAK1	LOC106666550	-0.29416	0.0305052	0.120596		Signalling	JAKSTAT	STAT	LOC106661660	-0.940284	3.17e-05	7.82e-05
Signalling	IMDPATH	POSH	LOC106672599	-1.26448	3.69e-12	3.42e-11		Signalling	IMDPATH	POSH	LOC106672599	-0.687551	0.00100147	0.00255494		Signalling	IMDPATH	POSH	LOC106672599	-0.077416	0.759343	0.839443		Signalling	IMDPATH	POSH	LOC106672599	0.00495242	0.979495	0.988777		Signalling	TOLLPATH	MYD88	LOC106662592	-0.460013	0.371488	0.418468
Signalling	IMDPATH	CASPAR	LOC106673865	-2.31991	0.112492	0.164566		Signalling	IMDPATH	CASPAR	LOC106673865	-2.94201	0.0387457	0.0622097		Signalling	IMDPATH	CASPAR	LOC106673865	-0.912672	0.161457	0.296346		Signalling	IMDPATH	CASPAR	LOC106673865	-0.630819	0.184751	0.365715		Signalling	TOLL	TOLL7	LOC106662834	1.26794	0.000242803	0.000487865
Signalling	JAKSTAT	STAT	LOC106661660	0.0989331	0.658826	0.724696		Signalling	JAKSTAT	STAT	LOC106661660	0.077412	0.724418	0.777407		Signalling	JAKSTAT	STAT	LOC106661660	0.3229	0.121765	0.246445		Signalling	JAKSTAT	STAT	LOC106661660	0.219452	0.19675	0.379967		Signalling	TOLLPATH	PELLE	LOC106663343	-0.468677	0.0399185	0.0536338
Signalling	JAKSTAT	HOP	LOC106664605	0.137654	0.497961	0.576642		Signalling	JAKSTAT	HOP	LOC106664605	0.28126	0.124041	0.172889		Signalling	JAKSTAT	HOP	LOC106664605	0.491521	0.0306528	0.100543		Signalling	JAKSTAT	HOP	LOC106664605	0.513895	0.0142776	0.072105		Signalling	JAKSTAT	HOP	LOC106664605	-0.434107	0.0398574	0.0535584
Signalling	JAKSTAT	DOME	LOC106671087	-0.228386	0.224003	0.296288		Signalling	JAKSTAT	DOME	LOC106671087	-0.216981	0.0955072	0.136775		Signalling	JAKSTAT	DOME	LOC106671087	0.63034	0.0113835	0.0484555		Signalling	JAKSTAT	DOME	LOC106671087	0.452507	0.0600501	0.182677		Signalling	IMDPATH	IKK1	LOC106666374	0.20342	0.392844	0.439634
Signalling	REL	REL2	LOC106667016	0.119315	0.673252	0.738547		Signalling	REL	REL2	LOC106667016	0.0797843	0.765112	0.811098		Signalling	REL	REL2	LOC106667016	0.69422	0.00125962	0.00860054		Signalling	REL	REL2	LOC106667016	0.898267	0.00116275	0.0113938		Signalling	IMDPATH	TAK1	LOC106666550	-0.6907	7.63e-10	3.82e-09
Signalling	REL	REL1A	LOC106667063	-0.170293	0.431431	0.512521		Signalling	REL	REL1A	LOC106667063	-0.0742232	0.538815	0.608585		Signalling	REL	REL1A	LOC106667063	0.0342344	0.875616	0.921245		Signalling	REL	REL1A	LOC106667063	0.175292	0.387351	0.578565		Signalling	REL	REL2	LOC106667016	-0.488827	0.0351226	0.0476102
Signalling	SPZ	SPZ6	LOC106671955	NA	NA	NA		Signalling	SPZ	SPZ6	LOC106671955	NA	NA	NA		Signalling	SPZ	SPZ6	LOC106671955	NA	NA	NA		Signalling	SPZ	SPZ6	LOC106671955	NA	NA	NA		Signalling	REL	REL1A	LOC106667063	-0.261708	0.0827771	0.105627
Signalling	TOLL	TOLL7	LOC106662834	0.224286	0.711974	0.771851		Signalling	TOLL	TOLL7	LOC106662834	-0.772563	0.100978	0.143687		Signalling	TOLL	TOLL7	LOC106662834	0.962918	0.000499608	0.00406689		Signalling	TOLL	TOLL7	LOC106662834	0.898528	0.00339307	0.0255878		Signalling	TOLLPATH	CACT1	LOC106667081	0.373501	0.406252	0.453333
Signalling	TOLL	TOLL1	LOC106670370	0.865412	0.000217595	0.000742052		Signalling	TOLL	TOLL1	LOC106670370	0.844863	0.000209697	0.000615679		Signalling	TOLL	TOLL1	LOC106670370	0.114241	0.791068	0.862245		Signalling	TOLL	TOLL1	LOC106670370	0.818868	0.0473848	0.15817		Signalling	TOLLPATH	CACT3	LOC106667707	-0.267841	0.216235	0.256216
Signalling	TOLL	TOLL10	LOC106672311	1.12239	0.00300184	0.00760092		Signalling	TOLL	TOLL10	LOC106672311	0.951012	0.00438658	0.00937399		Signalling	TOLL	TOLL10	LOC106672311	1.37382	1.95e-05	0.000260423		Signalling	TOLL	TOLL10	LOC106672311	1.19922	0.00016693	0.00239608		Signalling	TOLLPATH	CACT3	LOC106668016	-0.376232	0.0429089	0.0573496
Signalling	TOLL	TOLL8	LOC106672317	-2.11204	1.07e-07	5.92e-07		Signalling	TOLL	TOLL8	LOC106672317	-1.80647	0.000123724	0.000381591		Signalling	TOLL	TOLL8	LOC106672317	0.393764	0.26073	0.405817		Signalling	TOLL	TOLL8	LOC106672317	0.275984	0.1822	0.362822		Signalling	TOLLPATH	CACT3	LOC106668052	-2.25833	7.27e-14	5.66e-13
Signalling	TOLL	TOLL6	LOC106672979	-0.0534259	0.91906	0.939808		Signalling	TOLL	TOLL6	LOC106672979	0.071282	0.89135	0.914609		Signalling	TOLL	TOLL6	LOC106672979	0.530771	0.171831	0.30913		Signalling	TOLL	TOLL6	LOC106672979	0.660047	0.0124454	0.0656929		Signalling	TOLLPATH	PELLINO	LOC106670316	0.782224	3.73e-05	9.07e-05
Signalling	TOLLPATH	MYD88	LOC106662592	0.193078	0.480011	0.559032		Signalling	TOLLPATH	MYD88	LOC106662592	0.0789246	0.735356	0.786768		Signalling	TOLLPATH	MYD88	LOC106662592	-0.110229	0.85084	0.90464		Signalling	TOLLPATH	MYD88	LOC106662592	-0.144029	0.813132	0.897115		Signalling	TOLL	TOLL1	LOC106670370	-0.325235	0.257588	0.30073
Signalling	TOLLPATH	PELLE	LOC106663343	-0.667466	0.00168528	0.00462908		Signalling	TOLLPATH	PELLE	LOC106663343	-0.452469	0.0177786	0.0316075		Signalling	TOLLPATH	PELLE	LOC106663343	-0.836247	0.02964	0.0984492		Signalling	TOLLPATH	PELLE	LOC106663343	-0.614376	0.134153	0.300823		Signalling	JAKSTAT	DOME	LOC106671087	-0.969433	4.61e-08	1.82e-07
Signalling	TOLLPATH	CACT1	LOC106667081	1.52123	1.99e-12	1.9e-11		Signalling	TOLLPATH	CACT1	LOC106667081	1.67366	6.67e-11	4.53e-10		Signalling	TOLLPATH	CACT1	LOC106667081	-0.066874	0.915308	0.948479		Signalling	TOLLPATH	CACT1	LOC106667081	1.00807	0.0558805	0.174815		Signalling	SPZ	SPZ6	LOC106671955	NA	NA	NA
Signalling	TOLLPATH	CACT3	LOC106667707	-0.565896	0.00145459	0.0040767		Signalling	TOLLPATH	CACT3	LOC106667707	-0.392213	0.0210054	0.0364922		Signalling	TOLLPATH	CACT3	LOC106667707	0.0416827	0.842335	0.897969		Signalling	TOLLPATH	CACT3	LOC106667707	0.130677	0.507422	0.681483		Signalling	TOLL	TOLL10	LOC106672311	0.327729	0.370878	0.417867
Signalling	TOLLPATH	CACT3	LOC106668016	-1.27661	4.02e-09	2.71e-08		Signalling	TOLLPATH	CACT3	LOC106668016	-1.41483	1.33e-37	5.75e-36		Signalling	TOLLPATH	CACT3	LOC106668016	-0.154753	0.370395	0.515574		Signalling	TOLLPATH	CACT3	LOC106668016	-0.1648	0.422742	0.608608		Signalling	TOLL	TOLL8	LOC106672317	-0.760301	0.000521264	0.000973541
Signalling	TOLLPATH	CACT3	LOC106668052	-0.140701	0.738238	0.793989		Signalling	TOLLPATH	CACT3	LOC106668052	0.0601931	0.853918	0.884172		Signalling	TOLLPATH	CACT3	LOC106668052	-0.612956	0.0973071	0.213655		Signalling	TOLLPATH	CACT3	LOC106668052	-0.511298	0.165834	0.344171		Signalling	TOLLPATH	TUBE	LOC106672583	-0.314004	0.106562	0.133416
Signalling	TOLLPATH	PELLINO	LOC106670316	-1.17805	9.02e-09	5.81e-08		Signalling	TOLLPATH	PELLINO	LOC106670316	-0.929601	7.69e-09	4.15e-08		Signalling	TOLLPATH	PELLINO	LOC106670316	-0.783698	0.0718421	0.176603		Signalling	TOLLPATH	PELLINO	LOC106670316	-0.657005	0.00633431	0.0408933		Signalling	IMDPATH	POSH	LOC106672599	-1.19582	6.17e-20	7.47e-19
Signalling	TOLLPATH	TUBE	LOC106672583	0.974859	1.73e-06	8.18e-06		Signalling	TOLLPATH	TUBE	LOC106672583	0.936304	7.61e-07	3.22e-06		Signalling	TOLLPATH	TUBE	LOC106672583	0.450329	0.0406093	0.122229		Signalling	TOLLPATH	TUBE	LOC106672583	0.303044	0.199752	0.38294		Signalling	TOLL	TOLL6	LOC106672979	-0.659493	0.0537753	0.0707603
Stess	ML	ML1	LOC106661234	0.722687	0.165105	0.228098		Stess	ML	ML1	LOC106661234	-0.357287	0.455754	0.528966		Stess	ML	ML1	LOC106661234	-0.00294406	0.991195	0.994638		Stess	ML	ML1	LOC106661234	0.105354	0.611057	0.763747		Signalling	IMDPATH	CASPAR	LOC106673865	3.62968	0.00215628	0.0035683
Stess	ML	ML13	LOC106671104	NA	NA	NA		Stess	ML	ML13	LOC106671104	NA	NA	NA		Stess	ML	ML13	LOC106671104	0.411929	0.513009	0.644608		Stess	ML	ML13	LOC106671104	NA	NA	NA		Stess	ML	ML1	LOC106661234	4.23082	5.4e-54	3.48e-52
Stess	ML	ML13	LOC106671106	-0.959969	0.0569454	0.0917276		Stess	ML	ML13	LOC106671106	-0.0935601	0.844984	0.876879		Stess	ML	ML13	LOC106671106	0.142943	0.60954	0.725677		Stess	ML	ML13	LOC106671106	0.225093	0.428446	0.613569		Stess	ML	ML13	LOC106671104	NA	NA	NA
Stess	ML	ML3	LOC112126357	3.30337	1.62e-10	1.27e-09		Stess	ML	ML3	LOC112126357	2.90374	6.49e-10	3.97e-09		Stess	ML	ML3	LOC112126357	NA	NA	NA		Stess	ML	ML3	LOC112126357	NA	NA	NA		Stess	ML	ML13	LOC106671106	2.55785	9.43e-13	6.61e-12
Stress	CAT	CAT1	LOC106663060	0.507618	0.019629	0.0374148		Stress	CAT	CAT1	LOC106663060	0.405258	0.0397998	0.0636997		Stress	CAT	CAT1	LOC106663060	0.496509	0.00433081	0.0228636		Stress	CAT	CAT1	LOC106663060	0.254154	0.149185	0.321917		Stess	ML	ML3	LOC112126357	-3.00441	0.0126787	0.0184233
Stress	CAT	CAT1	LOC106665783	NA	NA	NA		Stress	CAT	CAT1	LOC106665783	NA	NA	NA		Stress	CAT	CAT1	LOC106665783	-1.21571	0.0115434	0.0490193		Stress	CAT	CAT1	LOC106665783	-1.03894	0.101503	0.251557		Stress	CAT	CAT1	LOC106663060	-0.606577	0.00388087	0.0061352
Stress	CAT	CAT1	LOC106668215	NA	NA	NA		Stress	CAT	CAT1	LOC106668215	NA	NA	NA		Stress	CAT	CAT1	LOC106668215	NA	NA	NA		Stress	CAT	CAT1	LOC106668215	NA	NA	NA		Stress	CAT	CAT1	LOC106665783	2.71264	0.000109636	0.000239379
Stress	CAT	CAT1	LOC106669210	NA	NA	NA		Stress	CAT	CAT1	LOC106669210	NA	NA	NA		Stress	CAT	CAT1	LOC106669210	0.485709	0.230247	0.373018		Stress	CAT	CAT1	LOC106669210	0.354341	0.337874	0.531244		Stress	SOD	CuSOD3	LOC106667874	0.86804	0.000807229	0.00144928
Stress	CAT	CAT1	LOC106669210	NA	NA	NA		Stress	CAT	CAT1	LOC106669210	NA	NA	NA		Stress	CAT	CAT1	LOC106669210	0.485709	0.230247	0.373018		Stress	CAT	CAT1	LOC106669210	0.354341	0.337874	0.531244		Stress	CAT	CAT1	LOC106668215	NA	NA	NA
Stress	CAT	CAT1	LOC106669210	NA	NA	NA		Stress	CAT	CAT1	LOC106669210	NA	NA	NA		Stress	CAT	CAT1	LOC106669210	0.485709	0.230247	0.373018		Stress	CAT	CAT1	LOC106669210	0.354341	0.337874	0.531244		Stress	CAT	CAT1	LOC106669210	4.07317	6.39e-11	3.63e-10
Stress	SOD	CuSOD3	LOC106667874	-0.238255	0.419418	0.500132		Stress	SOD	CuSOD3	LOC106667874	-0.308167	0.0917277	0.132026		Stress	SOD	CuSOD3	LOC106667874	-0.854361	0.00992609	0.0438138		Stress	SOD	CuSOD3	LOC106667874	-0.860481	0.00913267	0.0531668		Stress	CAT	CAT1	LOC106669210	4.07317	6.39e-11	3.63e-10
Stress	SOD	CuSOD3	LOC106669934	NA	NA	NA		Stress	SOD	CuSOD3	LOC106669934	NA	NA	NA		Stress	SOD	CuSOD3	LOC106669934	1.19616	0.00117873	0.00818215		Stress	SOD	CuSOD3	LOC106669934	0.839126	0.0209307	0.0935692		Stress	CAT	CAT1	LOC106669210	4.07317	6.39e-11	3.63e-10
Stress	SOD	CuSOD3	LOC106669936	-2.45257	3.94e-05	0.000152124		Stress	SOD	CuSOD3	LOC106669936	-2.49697	1.6e-09	9.35e-09		Stress	SOD	CuSOD3	LOC106669936	-0.391137	0.077259	0.185666		Stress	SOD	CuSOD3	LOC106669936	-0.521569	0.0437249	0.150309		Stress	SOD	CuSOD3	LOC106669934	3.55499	0.000692957	0.00125758
Stress	SOD	CuSOD3	LOC106672504	0.0303797	0.822475	0.863515		Stress	SOD	CuSOD3	LOC106672504	-0.0118226	0.873647	0.900294		Stress	SOD	CuSOD3	LOC106672504	-0.257067	0.104538	0.223648		Stress	SOD	CuSOD3	LOC106672504	-0.274151	0.0317616	0.123596		Stress	SOD	CuSOD3	LOC106669936	0.208687	0.515092	0.560594
Stress	SOD	MnSOD1	LOC106672941	0.354644	0.0131344	0.0266945		Stress	SOD	MnSOD1	LOC106672941	0.199927	0.0915291	0.131766		Stress	SOD	MnSOD1	LOC106672941	0.0497158	0.724266	0.813784		Stress	SOD	MnSOD1	LOC106672941	0.00731951	0.950742	0.973836		Stress	SOD	CuSOD3	LOC106672504	-0.379302	0.00193007	0.00322512
Stress	SOD	MnSOD1	LOC106673167	-1.14422	0.152783	0.213272		Stress	SOD	MnSOD1	LOC106673167	-1.48881	0.0997575	0.142056		Stress	SOD	MnSOD1	LOC106673167	-1.30338	0.0772983	0.18572		Stress	SOD	MnSOD1	LOC106673167	-0.951318	0.105578	0.258301		Stress	SOD	MnSOD1	LOC106672941	-0.296512	0.0109211	0.0160094
TEP	TEP	TEP13	LOC106661077	-1.10047	1.48e-07	8.05e-07		TEP	TEP	TEP13	LOC106661077	-0.363781	0.0973655	0.139083		TEP	TEP	TEP13	LOC106661077	0.470612	0.0732351	0.178779		TEP	TEP	TEP13	LOC106661077	0.392526	0.122413	0.283824		Stress	SOD	MnSOD1	LOC106673167	3.342	2.59e-17	2.65e-16
TEP	TEP	TEP3	LOC106665617	0.23881	0.435804	0.516811		TEP	TEP	TEP3	LOC106665617	-0.0785774	0.706382	0.762572		TEP	TEP	TEP3	LOC106665617	1.98714	1.5e-08	5.03e-07		TEP	TEP	TEP3	LOC106665617	2.01233	4.1e-11	3.77e-09		TEP	TEP	TEP13	LOC106661077	-0.544819	0.0780805	0.100065
TEP	TEP	TEP13	LOC106670619	0.0800978	0.841225	0.878018		TEP	TEP	TEP13	LOC106670619	-0.100843	0.803176	0.841502		TEP	TEP	TEP13	LOC106670619	0.648089	0.0204608	0.0754292		TEP	TEP	TEP13	LOC106670619	0.0459569	0.856683	0.921769		TEP	TEP	TEP3	LOC106665617	1.12312	0.000215794	0.000438832
																																TEP	TEP	TEP13	LOC106670619	0.584935	0.0417042	0.0558551
