# Supplementary material for: Activation of immune pathways in common bed bugs, Cimex lectularius, in response to bacterial immune challenges - a transcriptomics analysis
Source: Front Immunol. 2024 Apr 17;15:1384193. doi: 10.3389/fimmu.2024.1384193 (PMC11061471; doi:10.3389/fimmu.2024.1384193)
Supplement: Supplementary file 6 [file Table_5.xlsx]

## Sheet: midgut control vs. RoB control
Supplementary Table 5. List of GO (Gene ontology), KEGG (Kyoto Encyclopedia of Genes & Genomes), and other comparisons.
Gene name	Count	%	P-Value	Fold Enrichment	Bonferroni	Benjamini	FDR
Activated GO
Hydrolase	169	5.7	8.4e-13	1.6	5.3e-11	5.3e-11	4.7e-11
Protease	82	2.8	1.7e-12	2.1	1e-10	5.3e-11	4.7e-11
Cilium	27	0.9	1.2e-10	3.6	3.8e-09	3.7e-09	3e-09
Cell projection	34	1.1	2.4e-10	3	7.5e-09	3.7e-09	3e-09
Microtubule	39	1.3	6.7e-09	2.5	2.1e-07	7e-08	5.6e-08
Membrane	589	19.9	1.7e-07	1.1	5.3e-06	1.3e-06	1.1e-06
Serine protease	30	1	1.5e-07	2.7	9.4e-06	2.9e-06	2.5e-06
Motor protein	21	0.7	2.1e-07	3.4	1.3e-05	2.9e-06	2.5e-06
Aminopeptidase	20	0.7	2.2e-07	3.5	1.4e-05	2.9e-06	2.5e-06
Ion transport	46	1.6	7.3e-07	2	4.4e-05	4.4e-05	4.3e-05
Metalloprotease	19	0.6	0.0001	2.6	0.0065	0.0011	0.00099
Cytoskeleton	33	1.1	0.001	1.8	0.031	0.0063	0.0051
Ion channel	34	1.1	0.0007	1.8	0.043	0.0064	0.0057
Flagellum	8	0.3	0.0013	3.9	0.038	0.0065	0.0052
Dynein	12	0.4	0.0031	2.6	0.091	0.014	0.011
Nucleosome core	9	0.3	0.0044	3	0.13	0.017	0.014
Protease inhibitor	9	0.3	0.0028	3.3	0.16	0.02	0.018
Serine protease inhibitor	9	0.3	0.0028	3.3	0.16	0.02	0.018
Cilium biogenesis/degradation	8	0.3	0.0015	4	0.088	0.046	0.045
Chromosome	21	0.7	0.02	1.7	0.47	0.069	0.056
Cell cycle	16	0.5	0.0069	2.1	0.34	0.14	0.13
Lipid biosynthesis	13	0.4	0.01	2.2	0.46	0.15	0.15
Fatty acid biosynthesis	7	0.2	0.017	3.1	0.64	0.2	0.2
Antimicrobial	4	0.1	0.033	4.9	0.88	0.21	0.19
Fatty acid metabolism	9	0.3	0.023	2.4	0.75	0.23	0.22
Transport	92	3.1	0.032	1.2	0.86	0.27	0.27
Cell division	10	0.3	0.037	2.1	0.9	0.28	0.28
Potassium transport	7	0.2	0.047	2.5	0.94	0.31	0.31
Suppressed GO
Membrane	623	32.3	2.3e-20	1.2	7.2e-19	7.2e-19	7.2e-19
Oxidoreductase	66	3.4	3.8e-08	1.9	2.6e-06	2.6e-06	2.5e-06
Monooxygenase	25	1.3	3.4e-06	2.6	0.00023	0.00012	0.00011
Aspartyl protease	13	0.7	8.5e-06	3.9	0.00057	0.00019	0.00019
Transport	138	7.1	3e-06	1.3	0.00025	0.00025	0.00025
Guanine-nucleotide releasing factor	10	0.5	8e-05	4.2	0.0054	0.0014	0.0013
Glycolysis	8	0.4	0.0015	3.9	0.12	0.064	0.064
Translocase	10	0.5	0.012	2.5	0.54	0.16	0.15
Kinase	47	2.4	0.016	1.4	0.66	0.18	0.17
Transferase	127	6.6	0.018	1.2	0.7	0.18	0.17
Glycosyltransferase	15	0.8	0.022	1.8	0.77	0.19	0.18
Glycosidase	14	0.7	0.034	1.8	0.9	0.25	0.25
Lyase	20	1	0.044	1.5	0.95	0.3	0.29
Lipid metabolism	22	1.1	0.019	1.6	0.8	0.52	0.52
Ion transport	40	2.1	0.032	1.3	0.94	0.54	0.54
Hydrogen ion transport	8	0.4	0.032	2.4	0.94	0.54	0.54
Cell membrane	45	2.3	0.046	1.3	0.78	0.74	0.74
Activated KEGG
Motor proteins	55	1.9	2.8e-17	3.3	3.2e-15	3.2e-15	2.9e-15
Arginine and proline metabolism	27	0.9	6.3e-10	3.7	7.1e-08	3.6e-08	3.2e-08
Phagosome	31	1	1.5e-06	2.5	0.00017	5.6e-05	5.1e-05
Glutathione metabolism	25	0.8	7.5e-06	2.6	0.00085	0.00021	0.00019
Metabolic pathways	180	6.1	5e-05	1.3	0.0057	0.0011	0.001
Ether lipid metabolism	14	0.5	0.00024	3.1	0.027	0.0045	0.0041
Sphingolipid metabolism	14	0.5	0.00088	2.7	0.094	0.014	0.013
Glycerolipid metabolism	17	0.6	0.0023	2.2	0.23	0.033	0.03
Lysosome	33	1.1	0.0035	1.6	0.33	0.044	0.04
DNA replication	12	0.4	0.0058	2.5	0.48	0.062	0.056
Longevity regulating pathway - multiple species	17	0.6	0.006	2	0.5	0.062	0.056
Carbon metabolism	24	0.8	0.011	1.7	0.7	0.099	0.089
Glycolysis / Gluconeogenesis	13	0.4	0.014	2.1	0.79	0.12	0.11
Purine metabolism	20	0.7	0.021	1.7	0.91	0.17	0.15
ECM-receptor interaction	7	0.2	0.029	2.8	0.97	0.22	0.2
Glycosylphosphatidylinositol (GPI)-anchor biosynthesis	10	0.3	0.031	2.2	0.97	0.22	0.2
Fatty acid biosynthesis	6	0.2	0.034	3.1	0.98	0.23	0.21
Supressed KEGG
Metabolic pathways	271	14	1.1e-09	1.3	1.5e-07	1.5e-07	1.4e-07
Lysosome	55	2.8	4.7e-07	1.9	6.2e-05	3.1e-05	3e-05
Autophagy - animal	37	1.9	0.0011	1.7	0.14	0.043	0.042
Hippo signaling pathway - fly	20	1	0.0013	2.1	0.16	0.043	0.042
Endocytosis	37	1.9	0.0027	1.6	0.3	0.07	0.068
Sphingolipid metabolism	16	0.8	0.0032	2.2	0.34	0.07	0.068
Phagosome	30	1.6	0.0038	1.7	0.39	0.071	0.068
Apoptosis - fly	15	0.8	0.019	1.9	0.92	0.3	0.29
Purine metabolism	26	1.3	0.023	1.5	0.95	0.3	0.29
Biosynthesis of amino acids	17	0.9	0.025	1.7	0.96	0.3	0.29
Fatty acid degradation	12	0.6	0.025	2	0.96	0.3	0.29
Glycosaminoglycan biosynthesis - heparan sulfate / heparin	7	0.4	0.03	2.7	0.98	0.33	0.32
Drug metabolism - cytochrome P450	8	0.4	0.037	2.3	0.99	0.37	0.36
Fructose and mannose metabolism	9	0.5	0.043	2.1	1	0.37	0.36
Glycolysis / Gluconeogenesis	15	0.8	0.043	1.7	1	0.37	0.36
Metabolism of xenobiotics by cytochrome P450	8	0.4	0.051	2.2	1	0.42	0.4
Biosynthesis of cofactors	30	1.6	0.055	1.4	1	0.42	0.41
MAPK signaling pathway - fly	23	1.2	0.08	1.4	1	0.56	0.55
TGF-beta signaling pathway	14	0.7	0.085	1.6	1	0.56	0.55
Starch and sucrose metabolism	8	0.4	0.086	2	1	0.56	0.55

## Sheet: midgut Gr– vs. RoB Gr– 
Gene name	Count	%	P-Value	Fold Enrichment	Bonferroni	Benjamini	FDR
Activated GO
Protease	83	2.8	8.6e-12	2	5.3e-10	3.4e-10	3.1e-10
Hydrolase	172	5.7	1.1e-11	1.5	6.7e-10	3.4e-10	3.1e-10
Cell projection	36	1.2	7.7e-11	3	2.5e-09	1.7e-09	1.3e-09
Cilium	28	0.9	1e-10	3.5	3.3e-09	1.7e-09	1.3e-09
Microtubule	43	1.4	2.8e-10	2.6	9.3e-09	3.1e-09	2.3e-09
Serine protease	33	1.1	5.6e-09	2.8	3.5e-07	1.2e-07	1.1e-07
Membrane	639	21.3	3.4e-08	1.1	1.1e-06	2.8e-07	2.1e-07
Aminopeptidase	21	0.7	7.5e-08	3.5	4.7e-06	9.8e-07	8.9e-07
Motor protein	22	0.7	7.8e-08	3.4	4.8e-06	9.8e-07	8.9e-07
Transmembrane helix	440	14.7	5.5e-06	1.2	0.00013	0.00013	0.00013
Cytoskeleton	38	1.3	8.2e-05	1.9	0.0027	0.00054	0.00041
Cilium biogenesis/degradation	10	0.3	2e-05	5.2	0.0012	0.0012	0.0012
Metalloprotease	19	0.6	0.0002	2.5	0.012	0.0021	0.0019
Dynein	14	0.5	0.00039	2.8	0.013	0.0022	0.0016
Ion transport	40	1.3	0.0001	1.8	0.0062	0.0031	0.0031
Protease inhibitor	10	0.3	0.00075	3.4	0.045	0.0059	0.0053
Serine protease inhibitor	10	0.3	0.00075	3.4	0.045	0.0059	0.0053
Signal	545	18.2	0.00061	1.1	0.015	0.0073	0.0073
Flagellum	8	0.3	0.0021	3.6	0.066	0.0098	0.0074
Cuticle	17	0.6	0.0056	2	0.17	0.023	0.017
Lipid biosynthesis	14	0.5	0.0029	2.4	0.16	0.06	0.06
Cell cycle	16	0.5	0.0055	2.1	0.29	0.085	0.085
Extracellular matrix	9	0.3	0.024	2.3	0.56	0.09	0.068
Secreted	31	1	0.031	1.4	0.65	0.1	0.077
Centromere	6	0.2	0.034	3	0.68	0.1	0.077
Ion channel	30	1	0.021	1.5	0.73	0.15	0.13
Oxidoreductase	43	1.4	0.034	1.3	0.88	0.21	0.19
Suppressed GO
Membrane	532	34.7	1.1e-23	1.3	2.8e-22	2.8e-22	2.8e-22
Endoplasmic reticulum	44	2.9	3.6e-10	2.7	8.9e-09	4.5e-09	4.5e-09
Aspartyl protease	14	0.9	5.3e-08	5.3	3.6e-06	3.6e-06	3.5e-06
Monooxygenase	24	1.6	2.2e-07	3.1	1.5e-05	7.5e-06	7.2e-06
Transport	124	8.1	3.4e-07	1.4	2.9e-05	2.9e-05	2.9e-05
Glycosyltransferase	19	1.2	1.8e-05	2.9	0.0012	0.00033	0.00032
Oxidoreductase	50	3.3	2e-05	1.8	0.0013	0.00033	0.00032
Cytoplasmic vesicle	11	0.7	0.00039	3.5	0.0098	0.0033	0.0033
Glycosidase	14	0.9	0.0054	2.3	0.3	0.074	0.07
Translocase	9	0.6	0.0098	2.8	0.48	0.11	0.11
Lipid metabolism	22	1.4	0.0029	1.9	0.21	0.12	0.12
Golgi apparatus	19	1.2	0.033	1.6	0.57	0.21	0.21
Thiol protease	12	0.8	0.036	1.9	0.91	0.35	0.33
Protease	46	3	0.042	1.3	0.94	0.36	0.34
Glycolysis	6	0.4	0.022	3.4	0.84	0.52	0.52
Sphingolipid metabolism	4	0.3	0.025	5.4	0.88	0.52	0.52
ER-Golgi transport	6	0.4	0.043	2.9	0.97	0.71
Activated KEGG
Gene name	Count	%	P-Value	Fold Enrichment	Bonferroni	Benjamini	FDR
Motor proteins	57	1.9	1e-17	3.2	1.2e-15	1.2e-15	1.1e-15
Arginine and proline metabolism	28	0.9	3.2e-10	3.6	3.9e-08	1.9e-08	1.7e-08
Glutathione metabolism	31	1	4.3e-09	3.1	5.2e-07	1.7e-07	1.5e-07
Metabolic pathways	205	6.8	7.7e-09	1.4	9.2e-07	2.3e-07	2.1e-07
Transmembrane helix	440	14.7	5.5e-06	1.2	0.00013	0.00013	0.00013
Phagosome	30	1	1.4e-05	2.3	0.0017	0.00033	0.0003
Ether lipid metabolism	16	0.5	1.9e-05	3.3	0.0023	0.00038	0.00034
Signal	545	18.2	0.00061	1.1	0.014	0.0073	0.0073
Sphingolipid metabolism	14	0.5	0.0014	2.6	0.16	0.025	0.022
Glycolysis / Gluconeogenesis	15	0.5	0.0028	2.3	0.29	0.04	0.036
Biosynthesis of unsaturated fatty acids	12	0.4	0.003	2.6	0.31	0.04	0.036
Glycerolipid metabolism	17	0.6	0.004	2.1	0.38	0.048	0.043
Carbon metabolism	26	0.9	0.0049	1.7	0.45	0.053	0.048
Purine metabolism	22	0.7	0.0087	1.8	0.65	0.086	0.077
Glyoxylate and dicarboxylate metabolism	11	0.4	0.0099	2.4	0.7	0.086	0.077
ECM-receptor interaction	8	0.3	0.01	3	0.7	0.086	0.077
Fatty acid metabolism	17	0.6	0.012	1.9	0.76	0.094	0.084
Fatty acid elongation	9	0.3	0.027	2.4	0.96	0.2	0.18
Lysosome	30	1	0.039	1.4	0.99	0.28	0.25
Longevity regulating pathway - multiple species	15	0.5	0.046	1.7	1	0.31	0.28
Suppressed KEGG
Lysosome	63	4.1	6.2e-14	2.5	8e-12	8e-12	7.4e-12
Protein processing in endoplasmic reticulum	54	3.5	3.4e-10	2.3	4.4e-08	2.2e-08	2e-08
N-Glycan biosynthesis	24	1.6	9e-10	3.8	1.1e-07	3.8e-08	3.6e-08
Metabolic pathways	233	15.2	2.2e-08	1.3	2.8e-06	6.9e-07	6.4e-07
Protein export	15	1	5.9e-07	4.2	7.5e-05	1.5e-05	1.4e-05
Various types of N-glycan biosynthesis	16	1	8.7e-05	2.9	0.011	0.0019	0.0017
Sphingolipid metabolism	17	1.1	0.00017	2.7	0.021	0.0031	0.0028
Biosynthesis of amino acids	19	1.2	0.00075	2.3	0.092	0.012	0.011
Phagosome	28	1.8	0.0016	1.8	0.19	0.023	0.021
Fatty acid degradation	13	0.8	0.0025	2.5	0.27	0.032	0.03
Endocytosis	33	2.2	0.0029	1.7	0.31	0.033	0.031
Hippo signaling pathway - fly	16	1	0.012	1.9	0.77	0.12	0.11
Apoptosis - fly	14	0.9	0.013	2	0.81	0.13	0.12
Drug metabolism - cytochrome P450	8	0.5	0.017	2.7	0.89	0.15	0.14
Metabolism of xenobiotics by cytochrome P450	8	0.5	0.024	2.6	0.95	0.2	0.19
Biosynthesis of cofactors	28	1.8	0.026	1.5	0.96	0.2	0.19
Autophagy - animal	28	1.8	0.032	1.5	0.98	0.23	0.22
Glycerophospholipid metabolism	19	1.2	0.034	1.6	0.99	0.23	0.22
Carbon metabolism	26	1.7	0.035	1.5	0.99	0.23	0.22
Amino sugar and nucleotide sugar metabolism	13	0.8	0.037	1.8	0.99	0.24	0.22
Tryptophan metabolism	10	0.7	0.039	2.1	0.99	0.24	0.22

## Sheet: midgut Gr+ vs. RoB Gr+ 
Gene name	Count	%	P-Value	Fold Enrichment	Bonferroni	Benjamini	FDR
Activated GO
Protease	81	2.7	1.6e-11	2	9.8e-10	9.9e-10	9e-10
Hydrolase	164	5.5	3e-10	1.5	1.9e-08	9.4e-09	8.5e-09
Membrane	652	21.7	9.2e-10	1.1	3e-08	1.6e-08	1.3e-08
Cilium	27	0.9	9.8e-10	3.3	3.2e-08	1.6e-08	1.3e-08
Cell projection	34	1.1	2.8e-09	2.8	9.3e-08	3.1e-08	2.5e-08
Microtubule	39	1.3	8.8e-08	2.3	2.9e-06	7.3e-07	5.9e-07
Aminopeptidase	21	0.7	4.7e-08	3.6	2.9e-06	9e-07	8.2e-07
Serine protease	31	1	5.7e-08	2.7	3.6e-06	9e-07	8.2e-07
Ion transport	49	1.6	2.9e-08	2.2	1.8e-06	1.8e-06	1.8e-06
Motor protein	20	0.7	1.7e-06	3.2	0.0001	2.1e-05	1.9e-05
Ion channel	39	1.3	1.4e-05	2	0.00089	0.00015	0.00014
Metalloprotease	19	0.6	0.00014	2.5	0.0085	0.0012	0.0011
Cilium biogenesis/degradation	9	0.3	0.00022	4.6	0.013	0.0067	0.0066
Cytoskeleton	35	1.2	0.0011	1.7	0.037	0.0074	0.0061
Dynein	13	0.4	0.0018	2.5	0.057	0.0098	0.008
Serine protease inhibitor	9	0.3	0.0032	3.2	0.18	0.023	0.021
Protease inhibitor	9	0.3	0.0032	3.2	0.18	0.023	0.021
Secreted	33	1.1	0.012	1.5	0.32	0.053	0.043
Flagellum	7	0.2	0.013	3.1	0.35	0.053	0.043
Ligand-gated ion channel	12	0.4	0.017	2.1	0.66	0.11	0.099
Cuticle	15	0.5	0.034	1.7	0.68	0.12	0.1
Lipid biosynthesis	13	0.4	0.01	2.2	0.47	0.16	0.16
Transport	95	3.2	0.011	1.2	0.48	0.16	0.16
Potassium transport	8	0.3	0.014	2.9	0.58	0.17	0.17
Suppressed GO
Membrane	598	31.7	2.4e-14	1.2	7.3e-13	7.3e-13	7.3e-13
Endoplasmic reticulum	50	2.6	6.1e-11	2.5	1.9e-09	9.5e-10	9.5e-10
Aspartyl protease	15	0.8	3.7e-08	4.7	2.6e-06	2.6e-06	2.4e-06
Glycosyltransferase	21	1.1	1.6e-05	2.7	0.0011	0.00055	0.00051
Transferase	134	7.1	0.00025	1.3	0.017	0.0048	0.0045
Monooxygenase	21	1.1	0.00028	2.3	0.019	0.0048	0.0045
Transport	140	7.4	0.00013	1.3	0.012	0.012	0.012
Oxidoreductase	51	2.7	0.0011	1.5	0.075	0.016	0.015
Cytoplasmic vesicle	11	0.6	0.0017	2.9	0.052	0.018	0.018
Translocase	10	0.5	0.0088	2.6	0.46	0.1	0.095
Golgi apparatus	23	1.2	0.014	1.7	0.36	0.11	0.11
Acyltransferase	15	0.8	0.019	1.9	0.73	0.19	0.18
Glycosidase	14	0.7	0.024	1.9	0.82	0.21	0.2
Actin-binding	14	0.7	0.03	1.8	0.87	0.23	0.21
Lipid metabolism	25	1.3	0.0051	1.7	0.38	0.24	0.24
Amino-acid biosynthesis	6	0.3	0.014	3.6	0.73	0.43	0.43
Sphingolipid metabolism	4	0.2	0.047	4.3	0.99	0.91	0.91
Activated KEGG
Motor proteins	54	1.8	5.2e-16	3.1	6.6e-14	6.1e-14	5.5e-14
Arginine and proline metabolism	27	0.9	1e-09	3.6	1.2e-07	6e-08	5.5e-08
Metabolic pathways	194	6.5	2.5e-07	1.3	3e-05	9.9e-06	8.9e-06
Phagosome	32	1.1	7e-07	2.5	8.3e-05	1.9e-05	1.7e-05
Glutathione metabolism	27	0.9	8e-07	2.8	9.4e-05	1.9e-05	1.7e-05
Ether lipid metabolism	17	0.6	2.3e-06	3.6	0.00027	4.6e-05	4.1e-05
Glycerolipid metabolism	18	0.6	0.001	2.3	0.12	0.016	0.014
Sphingolipid metabolism	14	0.5	0.0011	2.7	0.12	0.016	0.014
Carbon metabolism	25	0.8	0.0068	1.7	0.55	0.088	0.08
Longevity regulating pathway - multiple species	17	0.6	0.0074	2	0.59	0.088	0.08
Lysosome	32	1.1	0.0091	1.6	0.66	0.097	0.088
Glycerophospholipid metabolism	18	0.6	0.012	1.9	0.75	0.11	0.1
Glycolysis / Gluconeogenesis	13	0.4	0.016	2.1	0.85	0.15	0.13
Phenylalanine metabolism	5	0.2	0.017	4.4	0.87	0.15	0.13
beta-Alanine metabolism	10	0.3	0.024	2.3	0.94	0.18	0.16
Biosynthesis of unsaturated fatty acids	10	0.3	0.024	2.3	0.94	0.18	0.16
Fatty acid metabolism	15	0.5	0.042	1.7	0.99	0.29	0.26
Suppressed KEGG
Protein processing in endoplasmic reticulum	66	3.5	2.9e-12	3.7e-10
Lysosome	64	3.4	1e-09	6.7e-08
N-Glycan biosynthesis	24	1.3	1.1e-07	4.5e-06
Endocytosis	46	2.4	1.5e-05	0.00049
Autophagy - animal	43	2.3	5.9e-05	0.0015
Protein export	14	0.7	7.6e-05	0.0016
Various types of N-glycan biosynthesis	16	0.8	0.0013	0.024
Sphingolipid metabolism	17	0.9	0.0026	0.041
SNARE interactions in vesicular transport	12	0.6	0.0031	0.044
Hippo signaling pathway - fly	20	1.1	0.0036	0.046
Metabolic pathways	254	13.4	0.0039	0.046
Biosynthesis of amino acids	20	1.1	0.0047	0.051
Phagosome	31	1.6	0.0065	0.065
Biosynthesis of cofactors	35	1.9	0.012	0.11
Apoptosis - fly	15	0.8	0.036	0.31
Fatty acid degradation	12	0.6	0.044	0.35
Apoptosis - multiple species	7	0.4	0.062	0.47
Fructose and mannose metabolism	9	0.5	0.065	0.47
Glycerolipid metabolism	18	1	0.07	0.47
Biosynthesis of nucleotide sugars	10	0.5	0.073	0.47
Amino sugar and nucleotide sugar metabolism	14	0.7	0.089	0.54

## Sheet: midgut Gr+ vs. midgut Gr– 
Gene name	Count	%	P-Value	Fold Enrichment	Bonferroni	Benjamini	FDR
Activated GO
Signal	38	42.2	1.9e-05	1.8	0.00017	0.00017	0.00017
Secreted	4	4.4	0.049	4.7	0.42	0.5	0.5
Membrane	27	30	0.091	1.2	0.65	0.5	0.5
Transport	8	8.9	0.064	1.8	0.55	0.61	0.61
Suppressed GO
Kinase	7	5.6	0.0091	3.6	0.17	0.19	0.19
Transferase	11	8.7	0.053	1.8	0.66	0.48	0.48
Actin-binding	3	2.4	0.069	6.7	0.76	0.48	0.48
Cytoskeleton	4	3.2	0.093	3.6	0.69	1	1
Activated KEGG
Signal	38	42.2	1.9e-05	1.8	0.00015	0.00017	0.00017
Longevity regulating pathway - multiple species	3	3.3	0.035	9.4	0.54	0.76	0.76
Suppressed KEGG
Protein processing in endoplasmic reticulum	7	5.6	0.0053	4.1	0.18	0.2	0.2
Autophagy - animal	4	3.2	0.15	2.9	1	1	1
Apoptosis - multiple species	2	1.6	0.16	11.3	1	1	1
Nicotinate and nicotinamide metabolism	2	1.6	0.2	8.8	1	1	1
Lysosome	4	3.2	0.26	2.2	1	1	1
ABC transporters	2	1.6	0.33	5	1	1	1
Inositol phosphate metabolism	2	1.6	0.41	3.8	1	1	1
Phosphatidylinositol signaling system	2	1.6	0.47	3.1	1	1	1
Longevity regulating pathway - multiple species	2	1.6	0.53	2.6	1	1	1
Glycerophospholipid metabolism	2	1.6	0.57	2.3	1	1	1
MAPK signaling pathway - fly	2	1.6	0.64	1.9	1	1	1
mTOR signaling pathway	2	1.6	0.66	1.8	1	1	1
Ubiquitin mediated proteolysis	2	1.6	0.7	1.7	1	1	1
Metabolic pathways	12	9.5	0.77	0.9	1	1	1
